# Supplementary material for: Synthesis and structure of 2-oxo-2H-chromen-4-yl 4-bromo­benzoate: work carried out as part of the CNRS AFRAMED project
Source: Acta Crystallogr E Crystallogr Commun. 2025 Feb 7;81(Pt 3):200–3. doi: 10.1107/S2056989025000246 (PMC11891593; doi:10.1107/S2056989025000246)
Supplement: Supplementary file 1 [file e-81-00200-sup1.cif]

##############################################################################
#                                                                            #
# This CIF contains the data in a paper accepted for publication in          #
# Acta Crystallographica Section E. It conforms to the requirements of       #
# Notes for Authors for Acta Crystallographica Section E, and has been       #
# peer reviewed under the auspices of the IUCr Commission on Journals.       #
#                                                                            #
# Full details of the Crystallographic Information File format               #
# are given in the paper "The Crystallographic Information File (CIF):       #
# a New Standard Archive File for Crystallography" by S. R. Hall, F. H.      #
# Allen and I. D. Brown [Acta Cryst. (1991), A47, 655-685].                  #
#                                                                            #
# The current version of the core CIF dictionary is obtainable from          #
# ftp://ftp.iucr.org/pub/cif_core.dic.                                       #
#                                                                            #
# Software is freely available for graphical display of the structure(s)     #
# in this CIF. For information consult the CIF software page                 #
# http://www.iucr.org/resources/cif/software.                                #
#                                                                            #
# This file may be used for bona fide research purposes within the           #
# scientific community so long as proper attribution is given to the journal # 
# article from which it was obtained.                                        #
#                                                                            #
##############################################################################
data_I
_audit_creation_method     SHELXL-2013
_chemical_name_systematic
;
2-Oxo-2<i>H</i>-chromen-4-yl 4-bromobenzoate
;
_chemical_name_common     ?
_chemical_formula_moiety     'C16 H9 Br O4'
_chemical_formula_sum     'C16 H9 Br O4'
_chemical_formula_iupac     'C16 H9 Br O4'
_chemical_formula_weight     345.14
_chemical_melting_point     ?
_chemical_absolute_configuration     ?
_space_group_crystal_system     orthorhombic
_space_group_name_H-M_alt     'P 21 21 21'
_space_group_name_Hall     'P 2ac 2ab'
loop_
    _space_group_symop_operation_xyz
    'x, y, z'
    '-x+1/2, -y, z+1/2'
    'x+1/2, -y+1/2, -z'
    '-x, y+1/2, -z+1/2'
_cell_length_a     5.4003(11)
_cell_length_b     6.367(2)
_cell_length_c     38.404(8)
_cell_angle_alpha     90
_cell_angle_beta     90
_cell_angle_gamma     90
_cell_volume     1320.4(6)
_cell_formula_units_Z     4
_cell_measurement_reflns_used     4940
_cell_measurement_theta_min     2.297
_cell_measurement_theta_max     30.580
_cell_measurement_temperature     100(2)
_exptl_crystal_description     'prism'
_exptl_crystal_colour     'colourless'
_exptl_crystal_size_max     0.274
_exptl_crystal_size_mid     0.207
_exptl_crystal_size_min     0.128
_exptl_crystal_density_diffrn     1.736
_exptl_crystal_density_meas     ?
_exptl_crystal_density_method     ?
_exptl_crystal_F_000     688
_exptl_absorpt_coefficient_mu     3.126
_exptl_absorpt_correction_type     multi-scan
_exptl_absorpt_process_details
;
(SADBAS; Krause <i>et al.</i>,  2015)
;
_exptl_absorpt_correction_T_min     0.731
_exptl_absorpt_correction_T_max     0.895
_exptl_special_details     ?
_diffrn_ambient_temperature     100(2)
_diffrn_source     ?
_diffrn_radiation_type     MoK\a
_diffrn_radiation_wavelength     0.71073
_diffrn_measurement_device_type     'Bruker D8 Venture'
_diffrn_measurement_method     '\f and \w scans'
_diffrn_detector_area_resol_mean     ?
_diffrn_reflns_number     37156
_diffrn_reflns_av_R_equivalents     0.0335
_diffrn_reflns_av_unetI/netI     0.0213
_diffrn_reflns_theta_min     3.243
_diffrn_reflns_theta_max     33.065
_diffrn_reflns_theta_full     25.242
_diffrn_measured_fraction_theta_max     0.997
_diffrn_measured_fraction_theta_full     0.994
_diffrn_reflns_limit_h_min     -7
_diffrn_reflns_limit_h_max     8
_diffrn_reflns_limit_k_min     -9
_diffrn_reflns_limit_k_max     9
_diffrn_reflns_limit_l_min     -58
_diffrn_reflns_limit_l_max     58
_refine_special_details     ?
_reflns_number_total     4975
_reflns_number_gt     4880
_reflns_threshold_expression     'I > 2\s(I)'
_refine_ls_structure_factor_coef     Fsqd
_refine_ls_matrix_type     full
_refine_ls_R_factor_all     0.0301
_refine_ls_R_factor_gt     0.0294
_refine_ls_wR_factor_gt     0.0636
_refine_ls_wR_factor_ref     0.0638
_refine_ls_goodness_of_fit_ref     1.110
_refine_ls_restrained_S_all     1.111
_refine_ls_number_reflns     4975
_refine_ls_number_parameters     226
_refine_ls_number_restraints     2
_refine_ls_hydrogen_treatment     refall
_refine_ls_weighting_scheme     calc
_refine_ls_weighting_details
              'w=1/[\s^2^(Fo^2^)+(0.0042P)^2^+1.5505P] where P=(Fo^2^+2Fc^2^)/3'
_atom_sites_solution_hydrogens     difmap
_atom_sites_solution_primary     ?
_atom_sites_solution_secondary     ?
_refine_ls_shift/su_max     0.001
_refine_ls_shift/su_mean     0.000
_refine_diff_density_max     0.890
_refine_diff_density_min     -0.867
_refine_ls_extinction_method     none
_refine_ls_extinction_coef     .
_refine_ls_abs_structure_details
;
Flack <i>x</i> determined using 1967 quotients
[(<i>I</i>^+^)-(<i>I</i>^-^)]/[(<i>I</i>^+^)+(<i>I</i>^-^)]
(Parsons <i>et al.</i>,  2013)
;
_refine_ls_abs_structure_Flack     0.008(3)
loop_
    _atom_type_symbol
    _atom_type_description
    _atom_type_scat_dispersion_real
    _atom_type_scat_dispersion_imag
    _atom_type_scat_source
    'C' 'C' 0.0033 0.0016
                         'International Tables Vol C Tables 4.2.6.8 and 6.1.1.4'
    'H' 'H' 0.0000 0.0000
                         'International Tables Vol C Tables 4.2.6.8 and 6.1.1.4'
    'Br' 'Br' -0.2901 2.4595
                         'International Tables Vol C Tables 4.2.6.8 and 6.1.1.4'
    'O' 'O' 0.0106 0.0060
                         'International Tables Vol C Tables 4.2.6.8 and 6.1.1.4'
_computing_data_collection
;
APEX2 (Bruker, 2014)
;
_computing_cell_refinement
;
SAINT (Bruker, 2014)
;
_computing_data_reduction
;
SAINT (Bruker, 2014)
;
_computing_structure_solution
;
<i>SHELXT</i> (Sheldrick, 2015a)
;
_computing_structure_refinement
;
SHELXL2013 (Sheldrick, 2015b)
;
_computing_molecular_graphics     ?
_computing_publication_material     ?
loop_
    _atom_site_type_symbol
    _atom_site_label
    _atom_site_fract_x
    _atom_site_fract_y
    _atom_site_fract_z
    _atom_site_U_iso_or_equiv
    _atom_site_adp_type
    _atom_site_calc_flag
    _atom_site_occupancy
    _atom_site_disorder_assembly
    _atom_site_disorder_group
    Br Br1 0.42360(5) -0.17161(4) 0.27424(2) 0.02298(6) Uani d 1 . .
    C C5 0.3903(4) 0.3282(4) 0.34326(6) 0.0189(4) Uani d 1 . .
    O O2 0.2448(3) 0.6887(3) 0.37643(4) 0.0196(3) Uani d 1 . .
    C C2 0.0989(5) 0.1701(5) 0.28876(6) 0.0209(4) Uani d 1 . .
    O O3 -0.1051(4) 1.3465(3) 0.41125(5) 0.0301(4) Uani d 1 . .
    C C8 0.2098(5) 0.8636(4) 0.39677(6) 0.0173(4) Uani d 1 . .
    O O4 0.2035(4) 1.2090(3) 0.44169(5) 0.0231(4) Uani d 1 . .
    O O1 -0.1096(4) 0.7132(3) 0.34419(6) 0.0291(5) Uani d 1 . .
    C C7 0.0804(6) 0.6245(4) 0.35106(6) 0.0189(4) Uani d 1 . .
    C C3 0.0272(4) 0.3517(4) 0.30635(6) 0.0192(4) Uani d 1 . .
    C C6 0.4630(5) 0.1452(4) 0.32592(6) 0.0188(4) Uani d 1 . .
    C C15 0.5666(5) 0.7219(4) 0.43182(6) 0.0190(4) Uani d 1 . .
    C C4 0.1718(5) 0.4307(4) 0.33372(6) 0.0175(4) Uani d 1 . .
    C C9 0.0415(5) 1.0175(4) 0.39187(7) 0.0209(5) Uani d 1 . .
    C C12 0.5369(5) 1.0775(4) 0.47484(7) 0.0225(5) Uani d 1 . .
    C C11 0.3749(5) 1.0522(4) 0.44687(6) 0.0183(4) Uani d 1 . .
    C C10 0.0358(5) 1.1996(4) 0.41461(7) 0.0219(5) Uani d 1 . .
    C C16 0.3865(5) 0.8749(4) 0.42525(6) 0.0162(4) Uani d 1 . .
    C C14 0.7299(5) 0.7462(4) 0.45953(7) 0.0217(5) Uani d 1 . .
    C C1 0.3163(5) 0.0707(4) 0.29888(6) 0.0179(4) Uani d 1 . .
    C C13 0.7138(5) 0.9227(5) 0.48089(7) 0.0228(5) Uani d 1 . .
    H H15 0.579(7) 0.600(5) 0.4167(8) 0.019(8) Uiso d 1 . .
    H H9 -0.096(8) 1.018(6) 0.3743(9) 0.029(9) Uiso d 1 . .
    H H2 -0.004(4) 0.106(4) 0.2698(6) 0.026(9) Uiso d 1 . .
    H H13 0.823(6) 0.936(5) 0.5001(9) 0.021(9) Uiso d 1 . .
    H H3 -0.124(6) 0.423(5) 0.2999(8) 0.015(8) Uiso d 1 . .
    H H12 0.518(6) 1.206(6) 0.4896(9) 0.027(9) Uiso d 1 . .
    H H6 0.597(7) 0.074(5) 0.3328(8) 0.016(8) Uiso d 1 . .
    H H14 0.851(7) 0.640(6) 0.4629(9) 0.026(9) Uiso d 1 . .
    H H5 0.492(7) 0.386(6) 0.3636(10) 0.037(11) Uiso d 1 . .
loop_
    _atom_site_aniso_label
    _atom_site_aniso_U_11
    _atom_site_aniso_U_22
    _atom_site_aniso_U_33
    _atom_site_aniso_U_12
    _atom_site_aniso_U_13
    _atom_site_aniso_U_23
    Br1 0.02724(11) 0.02177(10) 0.01994(10) 0.00231(11) -0.00180(10) -0.00603(9)
    C5 0.0192(10) 0.0202(10) 0.0172(9) -0.0005(10) -0.0020(8) -0.0020(9)
    O2 0.0223(8) 0.0163(8) 0.0201(8) 0.0048(7) -0.0044(6) -0.0035(7)
    C2 0.0224(11) 0.0223(10) 0.0181(9) 0.0002(12) -0.0044(8) 0.0000(9)
    O3 0.0362(11) 0.0234(9) 0.0308(9) 0.0166(10) 0.0030(8) -0.0011(8)
    C8 0.0202(10) 0.0147(10) 0.0169(9) 0.0023(8) 0.0016(8) 0.0000(7)
    O4 0.0279(9) 0.0174(9) 0.0238(8) 0.0066(7) 0.0018(7) -0.0035(7)
    O1 0.0261(10) 0.0266(10) 0.0345(10) 0.0087(8) -0.0092(8) -0.0063(8)
    C7 0.0213(10) 0.0174(10) 0.0182(9) 0.0006(9) -0.0019(9) 0.0013(7)
    C3 0.0190(10) 0.0192(11) 0.0194(9) 0.0003(9) -0.0020(8) 0.0010(8)
    C6 0.0185(11) 0.0193(11) 0.0185(9) 0.0014(9) -0.0014(8) -0.0014(8)
    C15 0.0213(10) 0.0177(10) 0.0180(9) 0.0037(9) -0.0007(9) -0.0007(7)
    C4 0.0199(10) 0.0177(10) 0.0148(9) -0.0009(9) -0.0008(8) -0.0002(8)
    C9 0.0231(12) 0.0187(10) 0.0210(10) 0.0073(9) 0.0002(9) 0.0000(8)
    C12 0.0266(14) 0.0215(11) 0.0195(10) -0.0011(10) 0.0015(9) -0.0045(9)
    C11 0.0207(12) 0.0162(10) 0.0181(10) 0.0020(8) 0.0019(8) -0.0005(8)
    C10 0.0248(12) 0.0177(11) 0.0231(10) 0.0057(9) 0.0043(9) 0.0003(8)
    C16 0.0190(11) 0.0144(9) 0.0150(9) 0.0017(8) 0.0021(8) -0.0002(7)
    C14 0.0228(11) 0.0225(11) 0.0199(11) 0.0037(10) -0.0014(9) 0.0002(9)
    C1 0.0216(11) 0.0178(10) 0.0141(9) -0.0010(9) 0.0029(8) -0.0009(8)
    C13 0.0242(12) 0.0247(12) 0.0195(11) -0.0020(10) -0.0020(9) -0.0015(9)
_geom_special_details
;
 All esds (except the esd in the dihedral angle between two l.s. planes)
 are estimated using the full covariance matrix.  The cell esds are taken
 into account individually in the estimation of esds in distances, angles
 and torsion angles; correlations between esds in cell parameters are only
 used when they are defined by crystal symmetry.  An approximate (isotropic)
 treatment of cell esds is used for estimating esds involving l.s. planes.
;
loop_
    _geom_bond_atom_site_label_1
    _geom_bond_atom_site_label_2
    _geom_bond_site_symmetry_2
    _geom_bond_distance
    _geom_bond_publ_flag
    Br1 C1 . 1.900(3) ?
    C5 C4 . 1.397(4) ?
    C5 C6 . 1.398(4) ?
    C5 H5 . 1.02(4) ?
    O2 C8 . 1.373(3) ?
    O2 C7 . 1.380(3) ?
    C2 C1 . 1.389(4) ?
    C2 C3 . 1.394(4) ?
    C2 H2 . 1.002(12) ?
    O3 C10 . 1.213(3) ?
    C8 C9 . 1.350(3) ?
    C8 C16 . 1.453(3) ?
    O4 C11 . 1.376(3) ?
    O4 C10 . 1.380(3) ?
    O1 C7 . 1.200(3) ?
    C7 C4 . 1.487(3) ?
    C3 C4 . 1.403(3) ?
    C3 H3 . 0.97(3) ?
    C6 C1 . 1.389(3) ?
    C6 H6 . 0.89(4) ?
    C15 C14 . 1.391(4) ?
    C15 C16 . 1.400(3) ?
    C15 H15 . 0.97(3) ?
    C9 C10 . 1.452(4) ?
    C9 H9 . 1.00(4) ?
    C12 C13 . 1.392(4) ?
    C12 C11 . 1.394(4) ?
    C12 H12 . 1.00(4) ?
    C11 C16 . 1.403(3) ?
    C14 C13 . 1.394(4) ?
    C14 H14 . 0.95(4) ?
    C13 H13 . 0.95(3) ?
loop_
    _geom_angle_atom_site_label_1
    _geom_angle_atom_site_label_2
    _geom_angle_atom_site_label_3
    _geom_angle_site_symmetry_1
    _geom_angle_site_symmetry_3
    _geom_angle
    _geom_angle_publ_flag
    C4 C5 C6 . . 120.1(2) ?
    C4 C5 H5 . . 119(2) ?
    C6 C5 H5 . . 121(2) ?
    C8 O2 C7 . . 123.6(2) ?
    C1 C2 C3 . . 118.5(2) ?
    C1 C2 H2 . . 119.2(9) ?
    C3 C2 H2 . . 122.3(9) ?
    C9 C8 O2 . . 127.0(2) ?
    C9 C8 C16 . . 120.7(2) ?
    O2 C8 C16 . . 112.2(2) ?
    C11 O4 C10 . . 121.3(2) ?
    O1 C7 O2 . . 124.5(2) ?
    O1 C7 C4 . . 125.2(2) ?
    O2 C7 C4 . . 110.4(2) ?
    C2 C3 C4 . . 120.4(2) ?
    C2 C3 H3 . . 120.1(19) ?
    C4 C3 H3 . . 119.5(19) ?
    C1 C6 C5 . . 118.7(2) ?
    C1 C6 H6 . . 120(2) ?
    C5 C6 H6 . . 121(2) ?
    C14 C15 C16 . . 120.1(2) ?
    C14 C15 H15 . . 120(2) ?
    C16 C15 H15 . . 120(2) ?
    C5 C4 C3 . . 119.9(2) ?
    C5 C4 C7 . . 123.4(2) ?
    C3 C4 C7 . . 116.6(2) ?
    C8 C9 C10 . . 120.7(2) ?
    C8 C9 H9 . . 127(2) ?
    C10 C9 H9 . . 113(2) ?
    C13 C12 C11 . . 118.5(2) ?
    C13 C12 H12 . . 124(2) ?
    C11 C12 H12 . . 118(2) ?
    O4 C11 C12 . . 116.7(2) ?
    O4 C11 C16 . . 121.9(2) ?
    C12 C11 C16 . . 121.4(2) ?
    O3 C10 O4 . . 117.3(2) ?
    O3 C10 C9 . . 124.4(3) ?
    O4 C10 C9 . . 118.3(2) ?
    C15 C16 C11 . . 119.0(2) ?
    C15 C16 C8 . . 123.9(2) ?
    C11 C16 C8 . . 117.2(2) ?
    C15 C14 C13 . . 120.0(3) ?
    C15 C14 H14 . . 118(2) ?
    C13 C14 H14 . . 122(2) ?
    C2 C1 C6 . . 122.4(2) ?
    C2 C1 Br1 . . 119.22(19) ?
    C6 C1 Br1 . . 118.39(19) ?
    C12 C13 C14 . . 121.0(3) ?
    C12 C13 H13 . . 120(2) ?
    C14 C13 H13 . . 119(2) ?
loop_
    _geom_torsion_atom_site_label_1
    _geom_torsion_atom_site_label_2
    _geom_torsion_atom_site_label_3
    _geom_torsion_atom_site_label_4
    _geom_torsion_site_symmetry_1
    _geom_torsion_site_symmetry_2
    _geom_torsion_site_symmetry_3
    _geom_torsion_site_symmetry_4
    _geom_torsion
    _geom_torsion_publ_flag
    C7 O2 C8 C9 . . . . -12.3(4) ?
    C7 O2 C8 C16 . . . . 169.9(2) ?
    C8 O2 C7 O1 . . . . -0.3(4) ?
    C8 O2 C7 C4 . . . . 179.9(2) ?
    C1 C2 C3 C4 . . . . -0.3(4) ?
    C4 C5 C6 C1 . . . . 1.1(4) ?
    C6 C5 C4 C3 . . . . -1.0(4) ?
    C6 C5 C4 C7 . . . . 179.4(2) ?
    C2 C3 C4 C5 . . . . 0.6(4) ?
    C2 C3 C4 C7 . . . . -179.8(2) ?
    O1 C7 C4 C5 . . . . -177.8(3) ?
    O2 C7 C4 C5 . . . . 2.0(3) ?
    O1 C7 C4 C3 . . . . 2.5(4) ?
    O2 C7 C4 C3 . . . . -177.7(2) ?
    O2 C8 C9 C10 . . . . -176.5(2) ?
    C16 C8 C9 C10 . . . . 1.0(4) ?
    C10 O4 C11 C12 . . . . 179.6(2) ?
    C10 O4 C11 C16 . . . . -0.6(4) ?
    C13 C12 C11 O4 . . . . -179.7(2) ?
    C13 C12 C11 C16 . . . . 0.5(4) ?
    C11 O4 C10 O3 . . . . -178.2(2) ?
    C11 O4 C10 C9 . . . . 1.0(4) ?
    C8 C9 C10 O3 . . . . 177.9(3) ?
    C8 C9 C10 O4 . . . . -1.3(4) ?
    C14 C15 C16 C11 . . . . 0.3(4) ?
    C14 C15 C16 C8 . . . . 179.5(2) ?
    O4 C11 C16 C15 . . . . 179.5(2) ?
    C12 C11 C16 C15 . . . . -0.7(4) ?
    O4 C11 C16 C8 . . . . 0.3(3) ?
    C12 C11 C16 C8 . . . . -179.9(2) ?
    C9 C8 C16 C15 . . . . -179.7(2) ?
    O2 C8 C16 C15 . . . . -1.8(3) ?
    C9 C8 C16 C11 . . . . -0.6(4) ?
    O2 C8 C16 C11 . . . . 177.3(2) ?
    C16 C15 C14 C13 . . . . 0.2(4) ?
    C3 C2 C1 C6 . . . . 0.4(4) ?
    C3 C2 C1 Br1 . . . . -177.87(19) ?
    C5 C6 C1 C2 . . . . -0.8(4) ?
    C5 C6 C1 Br1 . . . . 177.48(19) ?
    C11 C12 C13 C14 . . . . 0.1(4) ?
    C15 C14 C13 C12 . . . . -0.5(4) ?
loop_
    _geom_hbond_atom_site_label_d
    _geom_hbond_atom_site_label_h
    _geom_hbond_atom_site_label_a
    _geom_hbond_site_symmetry_a
    _geom_hbond_distance_dh
    _geom_hbond_distance_ha
    _geom_hbond_distance_da
    _geom_hbond_angle_dha
    C9 H9 O1 . 1.00(4) 2.26(4) 2.788(3) 111(3)
    C15 H15 O3 1_645 0.97(3) 2.36(4) 3.079(3) 131(3)
_shelx_space_group_comment
;
The symmetry employed for this shelxl refinement is uniquely defined
by the following loop, which should always be used as a source of
symmetry information in preference to the above space-group names.
They are only intended as comments.
;
_shelx_estimated_absorpt_T_min     0.481
_shelx_estimated_absorpt_T_max     0.690
_shelx_hkl_file
;
  -1   0   0    0.45    0.06
  -1   0   0    0.58    0.07
   1   0   0    0.34    0.04
   1   0   0    0.47    0.07
   1   0   0    0.49    0.06
   1   0   0    0.45    0.06
   1   0   0    0.46    0.06
  -1   0   0    0.36    0.05
  -1   0   0    0.39    0.05
  -1   0   0    0.38    0.04
  -1   0   0    0.36    0.07
  -2   0   0  215.82    7.93
   2   0   0  211.21    7.48
  -2   0   0  213.55    7.47
   2   0   0  215.24    7.95
   3   0   0    0.14    0.09
   3   0   0   -0.04    0.13
   3   0   0    0.06    0.13
   3   0   0    0.15    0.11
   3   0   0   -0.02    0.12
  -3   0   0    0.01    0.10
   3   0   0    0.05    0.08
   3   0   0    0.16    0.11
  -3   0   0    0.30    0.17
   4   0   0   29.08    1.01
   4   0   0   28.13    1.03
   4   0   0   27.13    1.08
   4   0   0   26.49    1.03
  -4   0   0   27.37    1.16
  -4   0   0   24.19    1.03
   4   0   0   27.31    1.01
   4   0   0   26.19    1.08
   5   0   0    0.26    0.26
   5   0   0    0.46    0.27
   5   0   0    0.30    0.18
   5   0   0    0.09    0.15
   6   0   0  117.23    4.18
   6   0   0  113.70    3.99
   6   0   0  116.83    4.19
   7   0   0    0.24    0.38
   7   0   0    0.21    0.35
   7   0   0   -0.07    0.46
   8   0   0    6.77    0.80
   8   0   0    6.66    0.65
   8   0   0    5.79    0.67
   0  -1   0    0.05    0.04
   0  -1   0    0.01    0.04
   0  -1   0    0.05    0.05
   0   1   0    0.07    0.04
   0   1   0    0.08    0.04
   0   1   0    0.03    0.05
   1  -1   0  114.53    4.12
   1   1   0  119.12    4.42
  -1   1   0  117.56    4.11
  -1  -1   0  121.85    5.12
  -1   1   0  111.89    4.39
   1   1   0  117.89    5.08
   1  -1   0  119.28    4.46
  -1  -1   0  113.12    4.57
   2   1   0  240.81    9.48
  -2  -1   0  217.86    9.32
   2   1   0  231.31    8.47
  -2  -1   0  241.40    8.48
   3  -1   0  184.21    6.10
  -3  -1   0  176.93    6.12
   3   1   0  171.92    6.14
  -3  -1   0  174.53    6.08
   3   1   0  185.78    6.11
   3   1   0  174.66    6.17
   3  -1   0  178.96    6.11
   4  -1   0  129.80    4.47
  -4  -1   0  126.32    4.49
   4  -1   0  130.91    4.54
   4   1   0  127.20    4.49
   4  -1   0  129.02    4.49
   4  -1   0  126.77    4.49
   4   1   0  127.22    4.53
   4   1   0  129.47    4.50
   4  -1   0  127.01    4.44
  -4   1   0  126.22    4.55
   4   1   0  131.73    4.46
   5   1   0    4.82    0.47
   5  -1   0    4.91    0.54
   5  -1   0    4.78    0.47
   5  -1   0    4.69    0.29
   5   1   0    4.60    0.46
   5   1   0    4.42    0.37
   5  -1   0    4.92    0.44
   5   1   0    4.37    0.46
   5  -1   0    4.75    0.32
  -5   1   0    5.15    0.53
   6  -1   0    1.23    0.45
   6   1   0    0.55    0.27
   6   1   0    1.12    0.38
   6  -1   0    0.93    0.36
   6  -1   0    0.93    0.36
  -6   1   0    1.10    0.42
   6   1   0    1.14    0.26
   6   1   0    1.14    0.40
   7  -1   0    0.75    0.39
   7  -1   0    0.59    0.32
   7   1   0    0.49    0.41
   7  -1   0    0.96    0.45
   7   1   0    0.45    0.28
   8  -1   0    0.90    0.43
   8   1   0    0.50    0.54
   8  -1   0    0.45    0.35
   8  -1   0    0.83    0.43
   8   1   0    0.55    0.43
   0  -2   0  734.68   26.12
   0   2   0  704.67   26.00
   0  -2   0  724.70   24.96
   1   2   0  198.94    8.56
   1  -2   0  208.26    8.06
  -1   2   0  194.48    7.11
   1  -2   0  191.54    7.12
  -1   2   0  199.09    7.91
  -1  -2   0  196.89    7.40
   1   2   0  186.29    7.37
   2   2   0   12.45    0.65
  -2   2   0   12.81    0.52
  -2   2   0   12.81    0.47
   2  -2   0   13.27    0.50
  -2  -2   0   13.06    0.57
  -2  -2   0   13.30    0.57
  -2   2   0   12.02    0.47
   2  -2   0   13.11    0.52
  -2   2   0   12.24    0.57
   2  -2   0   12.52    0.54
  -2   2   0   11.98    0.52
  -2  -2   0   13.74    0.62
   2   2   0   12.86    0.57
  -3   2   0    0.55    0.20
   3  -2   0    0.73    0.19
  -3  -2   0    0.37    0.17
   3   2   0    0.54    0.17
   3   2   0    0.38    0.17
   3   2   0    0.30    0.23
   3  -2   0    0.43    0.17
  -4  -2   0    1.52    0.21
   4   2   0    1.48    0.35
   4  -2   0    1.74    0.29
   4   2   0    1.64    0.25
  -4   2   0    2.12    0.34
  -4  -2   0    1.31    0.17
   4  -2   0    1.67    0.26
  -4  -2   0    1.45    0.19
   4  -2   0    1.84    0.30
   4  -2   0    1.69    0.28
   4  -2   0    1.33    0.19
   4   2   0    1.38    0.28
   5   2   0   85.92    3.43
   5  -2   0   93.34    3.35
  -5   2   0   94.67    3.44
   5  -2   0   95.41    3.36
   5  -2   0   87.93    3.24
   5  -2   0   91.40    3.27
   5   2   0   91.48    3.33
   5   2   0   94.91    3.38
   5  -2   0   97.78    3.41
   6   2   0   53.81    1.98
  -6   2   0   51.56    2.09
   6  -2   0   48.67    1.98
   6   2   0   50.26    2.06
   6   2   0   53.76    2.05
   6  -2   0   48.12    2.05
   6  -2   0   46.07    1.98
   7  -2   0   15.42    0.87
   7  -2   0   14.64    0.84
   7   2   0   14.10    0.78
   7  -2   0   14.15    0.90
   8  -2   0    0.21    0.32
   8  -2   0    0.37    0.35
   8  -2   0    0.55    0.34
   0  -3   0    0.10    0.15
   0  -3   0    0.03    0.13
   0   3   0    0.12    0.16
   0   3   0    0.21    0.13
   0  -3   0    0.48    0.16
  -1   3   0  195.92    6.65
  -1   3   0  194.92    6.72
   1  -3   0  191.52    6.72
  -2  -3   0   27.46    1.11
  -2  -3   0   26.60    1.17
   2  -3   0   26.02    1.04
  -2   3   0   27.46    1.08
   2  -3   0   26.15    1.07
   2  -3   0   28.37    1.03
  -2   3   0   27.54    1.11
   2  -3   0   28.03    1.07
   2   3   0   26.81    1.22
   2   3   0   27.68    1.11
   3   3   0  301.41   10.81
   3  -3   0  325.06   10.73
  -3   3   0  318.80   10.70
  -4  -3   0    0.92    0.23
   4  -3   0    1.28    0.31
  -4   3   0    1.47    0.33
   4  -3   0    1.95    0.32
   4   3   0    0.94    0.25
   4   3   0    1.53    0.41
  -4  -3   0    1.20    0.29
   4  -3   0    1.15    0.18
   4  -3   0    1.78    0.32
   5  -3   0   24.09    1.07
   5   3   0   23.61    1.11
   5  -3   0   24.18    1.12
  -5  -3   0   25.21    0.96
   5  -3   0   24.82    1.12
  -5  -3   0   24.73    0.97
  -5   3   0   23.83    1.18
   5  -3   0   25.28    1.16
   5   3   0   25.98    1.33
   6  -3   0    0.30    0.35
   6   3   0    0.24    0.41
   6  -3   0    0.43    0.35
  -6   3   0    0.42    0.41
   6  -3   0    0.35    0.39
   7  -3   0    0.24    0.24
   7  -3   0    0.14    0.28
   7   3   0    0.08    0.22
   7  -3   0    0.36    0.30
  -7   3   0    0.36    0.48
   0  -4   0  139.01    4.93
   0   4   0  137.43    5.04
   0  -4   0  145.08    5.02
  -1   4   0  329.30   11.02
   1  -4   0  314.81   11.11
  -2  -4   0   34.18    1.41
  -2   4   0   33.99    1.40
   2  -4   0   34.55    1.32
  -2   4   0   34.27    1.40
   2  -4   0   38.40    1.42
   2  -4   0   32.49    1.39
   2   4   0   32.71    1.54
  -2  -4   0   34.01    1.49
  -3   4   0   11.29    0.68
   3  -4   0   10.67    0.59
  -3   4   0   12.20    0.56
   3   4   0   10.55    0.81
  -3  -4   0   10.92    0.74
   3  -4   0   10.95    0.60
   3  -4   0   10.33    0.57
   3   4   0    9.79    0.63
  -4  -4   0    5.02    0.55
   4   4   0    5.48    0.72
  -4   4   0    5.81    0.57
  -4  -4   0    5.92    0.49
   4  -4   0    6.16    0.52
   4  -4   0    5.29    0.41
   4   4   0    5.36    0.49
   5  -4   0   34.85    1.51
   5   4   0   36.81    1.79
   5  -4   0   34.77    1.39
  -5   4   0   34.69    1.59
   5  -4   0   36.55    1.54
   5  -4   0   36.32    1.54
   5  -4   0   36.81    1.53
  -5  -4   0   35.35    1.49
   6  -4   0    4.32    0.56
   6  -4   0    3.42    0.48
  -6   4   0    4.47    0.63
   6  -4   0    3.98    0.51
   6   4   0    4.59    0.72
  -7   4   0    7.71    0.87
   7  -4   0    5.98    0.59
   7  -4   0    6.57    0.64
   7  -4   0    6.63    0.64
   7   4   0    7.56    0.75
   0  -5   0    0.26    0.28
   0  -5   0    0.27    0.24
   0   5   0    0.31    0.26
   0   5   0    0.26    0.29
   1  -5   0   41.10    1.60
   1  -5   0   39.88    1.70
  -1  -5   0   39.05    1.74
   1   5   0   39.05    1.79
  -1   5   0   40.60    1.64
  -1   5   0   39.80    1.72
  -1  -5   0   39.96    1.64
   2  -5   0   35.73    1.42
   2  -5   0   35.91    1.53
  -2  -5   0   37.15    1.52
  -2   5   0   35.19    1.51
  -2   5   0   34.31    1.29
   2   5   0   35.18    1.68
   2  -5   0   33.19    1.50
  -2  -5   0   34.71    1.61
  -2   5   0   36.65    1.51
   3   5   0  100.77    3.93
   3  -5   0  104.75    3.71
  -3  -5   0   99.47    3.70
  -3   5   0  104.14    3.72
  -3   5   0   95.64    3.51
  -3   5   0  100.90    3.65
  -3  -5   0  101.83    3.84
   3  -5   0   98.55    3.67
  -4  -5   0   24.93    1.20
   4   5   0   23.96    1.46
  -4   5   0   24.85    1.25
  -4  -5   0   26.49    1.34
   4  -5   0   26.44    1.18
   5  -5   0   15.73    0.93
   5   5   0   15.98    1.20
  -5   5   0   13.54    0.95
  -5  -5   0   14.45    0.90
   5  -5   0   13.08    0.81
   5  -5   0   12.09    0.83
   6  -5   0    0.08    0.24
  -6   5   0    0.24    0.47
   6   5   0    0.35    0.52
   6  -5   0    0.24    0.30
   6  -5   0   -0.07    0.28
   7  -5   0    1.38    0.36
  -7   5   0    1.99    0.73
   7  -5   0    1.05    0.40
   0  -6   0  145.93    5.40
   0   6   0  139.36    5.27
   0   6   0  148.65    5.44
   0  -6   0  151.19    5.26
  -1   6   0    9.48    0.79
   1  -6   0    9.30    0.79
   1  -6   0    7.93    0.65
   1   6   0    8.98    0.85
  -1   6   0    9.01    0.72
  -1  -6   0    8.79    0.70
  -1  -6   0    9.28    0.81
  -2  -6   0   77.21    2.87
   2  -6   0   76.86    2.94
  -2   6   0   70.46    2.62
  -2  -6   0   75.40    3.03
   2   6   0   71.79    3.08
  -2   6   0   72.39    2.90
  -2   6   0   73.68    2.86
  -3   6   0    1.39    0.42
   3   6   0    1.32    0.57
  -3  -6   0    1.16    0.40
  -3   6   0    1.55    0.35
  -3  -6   0    2.04    0.55
   3  -6   0    1.48    0.45
   4   6   0    7.91    0.99
  -4   6   0    7.06    0.77
   4  -6   0    8.37    0.72
  -4  -6   0    7.54    0.85
   5   6   0    1.93    0.69
   5  -6   0    1.28    0.44
  -5   6   0    1.43    0.53
  -5  -6   0    1.53    0.49
   6  -6   0   14.52    0.89
   6   6   0   16.62    1.34
   6  -6   0   13.64    0.91
   0   7   0    0.05    0.40
   0  -7   0   -0.05    0.35
   0  -7   0   -0.14    0.45
   0   7   0   -0.05    0.44
   1  -7   0    1.90    0.58
  -1   7   0    2.26    0.55
  -1  -7   0    2.08    0.53
   1   7   0    1.68    0.62
  -1  -7   0    1.89    0.56
   1   7   0    2.39    0.54
  -1   7   0    2.27    0.52
  -2   7   0   35.78    1.72
  -2  -7   0   37.86    1.89
  -2  -7   0   36.95    1.69
  -2   7   0   35.90    1.69
   2   7   0   34.31    1.92
  -3  -7   0    0.53    0.39
  -3   7   0    0.96    0.47
   3  -7   0    0.29    0.41
  -3  -7   0    0.42    0.51
   3   7   0    0.77    0.62
  -4  -7   0   30.64    1.69
  -4   7   0   30.51    1.54
   4   7   0   32.82    1.89
   4  -7   0   27.74    1.52
   5   7   0    1.76    0.72
  -5   7   0    2.92    0.64
  -5  -7   0    2.79    0.63
   5  -7   0    2.34    0.57
   0   8   0   41.20    1.92
   0   8   0   43.26    2.10
   0  -8   0   35.97    2.01
  -1  -8   0   12.12    1.17
   1  -8   0   11.75    1.11
   1   8   0   13.59    1.06
  -1   8   0   14.04    1.14
   1   8   0   13.28    1.25
  -1   8   0   12.66    1.04
   2  -8   0    0.48    0.38
  -2  -8   0    0.37    0.57
  -2   8   0    0.49    0.48
  -2   8   0    0.82    0.52
   2   8   0    0.86    0.67
  -3  -8   0    1.21    0.67
  -3   8   0    1.12    0.56
   3   8   0    1.06    0.74
   3  -8   0    0.99    0.41
  -4  -8   0    4.14    0.83
  -4   8   0    3.81    0.69
   4  -8   0    4.33    0.72
   4   8   0    3.70    0.86
   0   9   0    0.65    0.56
   0  -9   0    0.07    0.38
   0   9   0   -0.47    0.53
  -1   9   0    1.37    0.57
   1   9   0    0.66    0.58
   1  -9   0    0.86    0.51
  -1  -9   0    1.53    0.73
  -1   9   0    0.91    0.56
   1   9   0    1.38    0.76
   2  -9   0    4.38    0.78
  -2  -9   0    5.13    0.93
   2   9   0    4.92    0.84
   2   9   0    6.39    1.10
  -2   9   0    5.60    0.80
   3  -9   0    9.81    0.97
   1   0   1  133.20    4.83
  -1   0   1  128.77    4.60
  -1   0  -1  129.23    4.59
   1   0  -1  134.63    4.90
   1   0  -1  136.14    4.62
   1   0   1  128.49    4.59
  -1   0   1  137.14    4.90
  -1   0  -1  128.91    4.83
  -2   0   1    9.21    0.35
  -2   0  -1    8.20    0.38
   2   0   1    8.67    0.35
   2   0  -1    9.51    0.36
   2   0  -1   10.29    0.40
   2   0   1    9.47    0.43
   2   0  -1   10.02    0.42
   2   0  -1    9.23    0.38
   2   0  -1    9.90    0.36
   2   0   1    8.61    0.39
   2   0   1    8.64    0.39
  -2   0  -1    8.14    0.38
   2   0  -1    9.22    0.39
   2   0   1    8.71    0.36
   2   0  -1    9.44    0.43
  -2   0  -1    9.25    0.43
  -2   0   1    8.98    0.40
  -2   0   1    9.43    0.43
   2   0  -1   10.01    0.37
   2   0   1    8.75    0.36
  -2   0   1   10.15    0.41
   2   0  -1    9.28    0.39
   3   0  -1    9.53    0.46
   3   0   1   10.08    0.42
  -3   0   1    9.33    0.52
   3   0   1   10.74    0.41
  -3   0   1    9.70    0.46
  -3   0  -1    9.79    0.44
   3   0   1   10.48    0.42
   3   0   1   10.36    0.49
   3   0  -1    9.72    0.41
  -3   0  -1   10.21    0.51
   3   0   1    9.53    0.46
   3   0  -1    9.65    0.43
   3   0   1   10.23    0.46
   3   0  -1    9.45    0.46
   3   0  -1    9.35    0.44
   3   0   1   10.20    0.43
   3   0  -1    8.87    0.41
   3   0  -1   10.35    0.50
   4   0   1   11.74    0.60
   4   0  -1   12.60    0.62
   4   0   1   12.25    0.60
   4   0   1   13.93    0.53
   4   0   1   12.51    0.54
   4   0  -1   12.14    0.61
   4   0  -1   12.84    0.57
  -4   0  -1   13.10    0.69
   4   0  -1   12.77    0.55
  -4   0  -1   11.71    0.54
   4   0   1   12.30    0.53
  -4   0   1   12.80    0.57
   4   0   1   11.92    0.55
   4   0  -1   13.31    0.53
   4   0  -1   12.33    0.56
  -4   0   1   13.33    0.69
   5   0  -1   50.49    1.88
   5   0   1   52.57    1.97
   5   0   1   50.96    1.83
   5   0  -1   51.13    1.84
   5   0  -1   51.32    1.96
   5   0   1   51.95    1.95
   5   0  -1   51.84    1.97
   6   0   1   58.91    2.32
   6   0   1   58.26    2.11
   6   0   1   61.42    2.31
   6   0  -1   58.91    2.13
   6   0  -1   61.71    2.32
   6   0  -1   62.00    2.33
   7   0   1   15.80    0.94
   7   0  -1   16.71    1.11
   7   0  -1   17.46    1.00
   7   0   1   17.48    1.12
   7   0   1   17.56    1.00
   7   0  -1   17.75    0.99
   8   0   1    0.09    0.40
   8   0  -1    0.13    0.37
   8   0  -1    0.05    0.44
   8   0   1   -0.12    0.41
   8   0  -1    0.58    0.41
   0   1   1   14.40    0.56
   0  -1  -1   15.40    0.59
   0  -1   1   16.24    0.58
   0   1  -1   16.39    0.60
   0  -1   1   16.86    0.60
   0   1   1   14.49    0.59
   0   1  -1   16.00    0.56
   0  -1   1   13.95    0.56
   0   1  -1   15.87    0.58
   0  -1  -1   14.53    0.58
  -1  -1  -1   27.34    0.98
   2  -1   1  156.05    5.09
  -2  -1  -1  142.89    5.16
  -2  -1   1  123.44    4.25
   2   1   1  123.03    4.28
   2  -1  -1  126.36    4.26
   2  -1  -1  119.64    4.28
   2  -1  -1  131.63    4.22
  -2  -1   1  117.47    4.29
   3   1  -1   72.94    2.34
   3   1  -1   64.96    2.36
   3  -1   1   63.79    2.32
  -3  -1  -1   61.71    2.32
   3   1  -1   68.54    2.33
   3  -1   1   67.12    2.31
   3   1  -1   67.58    2.39
   3  -1   1   63.11    2.32
   3  -1   1   65.59    2.36
   3   1  -1   66.08    2.33
   3  -1   1   65.79    2.31
  -3   1   1   61.65    2.37
   3   1  -1   62.41    2.33
   3  -1  -1   85.57    2.94
   3  -1  -1   84.73    2.96
  -3   1  -1   86.30    3.01
  -3  -1   1   85.41    2.93
   3   1   1   81.93    3.00
   3  -1  -1   81.02    2.96
   3   1   1   83.05    2.96
  -3  -1   1   86.41    2.97
   3   1   1   82.11    2.98
   3   1   1   89.73    2.95
   3   1   1   82.71    2.95
   3  -1  -1   80.36    2.95
   4  -1   1   19.64    0.82
   4  -1   1   19.53    0.84
   4  -1   1   19.99    0.84
  -4   1   1   19.72    0.92
   4   1  -1   19.28    0.81
   4   1  -1   19.56    0.83
   4  -1   1   20.77    0.91
   4  -1   1   19.99    0.77
  -4  -1  -1   18.63    0.82
   4   1  -1   19.37    0.89
   4   1  -1   19.30    0.85
   4   1  -1   18.68    0.86
   4  -1  -1   22.39    0.93
  -4   1  -1   21.34    0.98
   4   1   1   22.37    0.93
   4   1   1   21.73    0.89
   4   1   1   21.14    0.96
   4  -1  -1   22.14    0.93
   4   1   1   21.44    0.93
   4  -1  -1   22.14    0.89
   4  -1  -1   22.23    0.90
   5   1  -1   33.65    1.30
   5  -1   1   32.91    1.35
   5  -1   1   34.34    1.44
   5  -1   1   31.80    1.23
   5   1  -1   33.72    1.39
   5   1  -1   33.78    1.38
  -5   1   1   33.52    1.45
   5   1  -1   35.88    1.39
   5  -1   1   32.17    1.35
   5   1   1   36.89    1.41
  -5   1  -1   36.24    1.55
   5   1   1   37.16    1.50
   5  -1  -1   37.22    1.49
   5  -1  -1   35.82    1.39
   5   1   1   37.07    1.48
   5  -1  -1   39.22    1.56
   5   1   1   38.63    1.49
   5  -1  -1   36.62    1.48
   5  -1  -1   35.88    1.35
   6   1  -1   18.02    0.96
  -6   1   1   18.01    1.02
   6  -1   1   18.30    0.94
   6   1  -1   17.86    0.81
   6  -1   1   18.28    1.05
   6   1  -1   18.24    0.85
   6   1  -1   18.79    0.97
   6   1  -1   16.88    0.78
   6  -1   1   18.75    0.95
   6  -1  -1   17.23    0.90
   6   1   1   17.06    0.92
   6   1   1   16.22    0.77
   6  -1  -1   17.46    0.72
   6  -1  -1   18.09    1.02
   6   1   1   15.54    0.79
   6  -1  -1   17.25    0.92
   6   1   1   16.51    0.91
   7   1  -1    3.31    0.50
   7  -1   1    3.12    0.48
   7  -1   1    3.76    0.51
   7  -1   1    4.14    0.59
   7  -1  -1    3.77    0.56
   7  -1  -1    4.00    0.52
   7   1   1    4.99    0.61
   7  -1  -1    5.22    0.60
   7   1   1    5.31    0.42
   8  -1   1    0.17    0.43
   8  -1   1    0.20    0.27
   8   1  -1    0.33    0.52
   8  -1   1    0.34    0.37
   8   1  -1    0.15    0.44
   8  -1  -1    0.08    0.37
   8  -1  -1   -0.08    0.28
   8   1   1    0.10    0.53
   8  -1  -1    0.01    0.37
   8   1   1    0.21    0.43
   0  -2  -1  186.51    7.93
   0   2  -1  185.03    6.93
   0   2   1  177.48    7.83
   0   2  -1  182.52    7.82
   0  -2   1  187.23    7.94
   0  -2  -1  193.50    6.95
   0   2   1  186.46    6.92
   0  -2   1  186.96    6.91
   1  -2   1   79.59    2.82
   1  -2   1   80.20    2.82
   1   2  -1   72.70    2.91
  -1   2   1   79.43    2.80
   1  -2   1   82.90    2.86
  -1   2   1   85.80    2.87
  -1  -2  -1   83.65    2.92
   1  -2   1   81.00    2.86
  -1   2   1   82.41    2.81
   1  -2   1   82.14    2.84
   1   2  -1   86.28    2.86
  -1   2   1   81.92    2.81
  -1   2  -1   66.94    2.34
  -1  -2   1   64.77    2.29
   1  -2  -1   64.02    2.32
   1  -2  -1   69.64    2.30
   1  -2  -1   68.21    2.34
  -1   2  -1   61.62    2.28
  -1   2  -1   63.37    2.29
  -1   2  -1   67.06    2.33
  -1  -2   1   65.81    2.33
  -1  -2   1   63.02    2.39
   1  -2  -1   66.07    2.34
  -1  -2   1   67.20    2.38
   1   2   1   68.76    2.33
   2  -2   1   67.49    2.23
  -2  -2  -1   62.38    2.29
  -2  -2  -1   62.92    2.30
  -2   2   1   62.65    2.21
  -2  -2  -1   64.62    2.35
   2  -2   1   67.42    2.23
   2  -2   1   63.22    2.28
  -2   2   1   64.19    2.26
   2   2  -1   65.75    2.31
   2   2  -1   60.44    2.38
  -2   2   1   60.69    2.31
   2  -2   1   65.97    2.25
  -2   2   1   70.60    2.27
  -2  -2   1   66.76    2.38
  -2   2  -1   62.81    2.34
   2   2   1   60.91    2.45
  -2   2  -1   60.57    2.27
  -2   2  -1   65.68    2.38
  -2   2  -1   70.05    2.33
   2  -2  -1   73.68    2.32
  -2  -2   1   68.90    2.43
  -2   2  -1   69.13    2.28
   2  -2  -1   65.70    2.34
  -2  -2   1   68.02    2.38
   2   2   1   67.81    2.38
   2  -2  -1   67.14    2.33
   3   2  -1   23.07    0.92
   3   2  -1   22.51    1.03
   3  -2   1   21.83    0.91
  -3   2   1   21.08    0.94
  -3  -2  -1   22.14    0.93
   3   2  -1   22.73    0.92
   3  -2   1   23.27    0.90
   3  -2  -1   19.67    0.82
   3  -2  -1   18.71    0.84
  -3   2  -1   20.44    0.87
  -3  -2   1   21.90    0.87
   3   2   1   20.13    0.84
   3   2   1   19.72    0.94
   3   2   1   19.70    0.84
   4  -2   1   21.87    0.94
   4  -2   1   23.62    0.98
   4  -2   1   23.52    0.97
  -4   2   1   22.79    1.03
   4   2  -1   23.73    1.10
   4  -2   1   22.10    0.86
   4  -2   1   23.07    1.00
   4   2  -1   22.82    0.99
  -4  -2  -1   23.11    0.88
  -4  -2  -1   23.11    0.87
   4   2  -1   22.16    0.97
   4  -2  -1   25.25    1.07
   4  -2  -1   26.44    1.08
   4   2   1   24.46    1.06
  -4   2  -1   24.24    1.10
   4  -2  -1   24.34    0.95
   4   2   1   26.26    1.06
  -4  -2   1   24.84    0.95
   4  -2  -1   25.80    1.06
  -4  -2   1   24.42    1.01
   4  -2  -1   25.06    1.05
   4   2   1   26.48    1.18
   5   2  -1   12.91    0.83
  -5   2   1   12.65    0.80
   5   2  -1   12.61    0.68
   5  -2   1   14.18    0.72
   5  -2   1   12.62    0.59
   5  -2   1   11.80    0.57
   5   2  -1   12.87    0.74
   5  -2   1   12.63    0.71
   5  -2   1   13.15    0.78
   5  -2  -1   15.37    0.80
   5   2   1   16.27    0.82
   5   2   1   16.46    0.90
   5  -2  -1   14.90    0.83
   5  -2  -1   15.55    0.79
  -5   2  -1   15.42    0.87
   5   2   1   15.57    0.75
   5  -2  -1   14.56    0.70
   5  -2  -1   13.48    0.66
   6  -2   1   19.12    1.08
   6  -2   1   18.86    0.99
   6   2  -1   21.42    1.02
   6   2  -1   19.64    1.07
   6  -2   1   20.16    1.01
  -6   2   1   22.15    1.13
   6   2  -1   21.72    1.08
   6  -2  -1   18.75    0.75
  -6   2  -1   17.88    1.01
   6  -2  -1   19.16    0.97
   6   2   1   17.59    0.87
   6  -2  -1   16.52    0.92
   6   2   1   17.70    0.96
   6   2   1   16.48    0.97
   6  -2  -1   15.86    0.98
   7   2  -1    5.15    0.45
   7  -2   1    5.16    0.51
   7  -2   1    4.57    0.57
   7   2  -1    6.08    0.65
   7  -2   1    5.12    0.55
   7  -2  -1    4.86    0.54
   7  -2  -1    4.64    0.58
   7   2   1    5.94    0.66
   7  -2  -1    4.99    0.54
   7   2   1    4.24    0.42
   8  -2   1    2.26    0.43
   8  -2   1    1.38    0.40
   8  -2   1    2.06    0.41
   8  -2  -1    2.23    0.45
   8  -2  -1    2.74    0.47
   8  -2  -1    3.13    0.48
   0  -3  -1   31.58    1.20
   0   3   1   28.50    1.15
   0   3   1   32.25    1.23
   0  -3  -1   30.29    1.21
   0   3  -1   29.06    1.21
   0  -3   1   27.09    1.17
   0  -3   1   26.42    1.18
   0  -3  -1   31.72    1.14
   0   3  -1   27.29    1.15
   0  -3   1   27.89    1.12
  -1  -3  -1   26.71    1.13
  -1   3   1   25.95    1.02
  -1   3   1   26.61    1.10
  -1   3   1   26.01    0.99
  -1   3   1   26.29    1.07
   1  -3   1   29.24    1.04
   1  -3   1   28.30    1.10
   1  -3   1   27.31    1.09
  -1  -3  -1   26.07    1.07
   1   3  -1   26.29    1.16
   1   3  -1   26.58    1.06
   1  -3  -1   26.07    1.07
   1  -3  -1   24.81    1.08
  -1   3  -1   28.75    1.10
  -1   3  -1   25.36    0.99
  -1  -3   1   26.30    1.12
   1   3   1   27.27    1.16
  -1   3  -1   27.21    1.06
   1  -3  -1   25.06    1.02
  -1  -3   1   26.43    1.06
  -1   3  -1   28.35    1.02
   2  -3   1   81.70    2.86
  -2   3   1   77.55    2.81
   2   3  -1   79.09    2.88
   2  -3   1   84.18    2.81
  -2   3   1   74.99    2.87
   2  -3   1   85.67    2.86
   2  -3   1   81.89    2.83
  -2  -3  -1   78.96    2.95
  -2  -3  -1   81.70    2.88
  -2   3   1   78.39    2.85
   2   3  -1   77.94    3.00
   2  -3  -1  101.17    3.52
  -2  -3   1   97.56    3.58
   2   3   1  100.68    3.59
  -2   3  -1   98.63    3.56
  -2  -3   1  100.34    3.66
   2   3   1  102.08    3.71
   2  -3  -1  101.76    3.57
  -2   3  -1  103.19    3.59
   2  -3  -1  105.03    3.56
   3   3  -1    9.29    0.72
  -3   3   1   11.13    0.63
  -3  -3  -1   10.54    0.58
   3   3  -1    9.73    0.59
   3  -3   1   12.02    0.58
   3  -3   1   11.44    0.52
  -3   3   1   11.24    0.49
  -3  -3  -1   12.76    0.68
  -3   3  -1    9.31    0.55
  -3   3  -1    8.40    0.42
   3   3   1    9.36    0.66
   3   3   1   10.33    0.55
  -3  -3   1    8.20    0.53
  -3  -3   1    9.20    0.59
   3  -3  -1    9.05    0.44
   3  -3  -1    9.66    0.50
   3  -3  -1    8.96    0.45
   4  -3   1  164.21    5.73
   4  -3   1  166.07    5.61
   4   3  -1  163.69    5.91
   4   3  -1  153.82    5.74
  -4  -3  -1  164.35    5.75
  -4   3   1  163.94    5.78
   4  -3   1  165.55    5.73
   4  -3   1  168.21    5.72
   4   3   1  157.09    5.66
   4  -3  -1  159.19    5.62
  -4  -3   1  154.00    5.62
   4  -3  -1  162.59    5.63
  -4   3  -1  159.52    5.67
   4   3   1  163.62    5.82
  -4  -3   1  166.23    5.67
   4  -3  -1  162.89    5.66
   4  -3  -1  163.11    5.53
   5   3  -1    9.11    0.60
   5  -3   1    9.51    0.63
  -5  -3  -1    8.45    0.45
   5  -3   1    8.66    0.67
  -5   3   1    7.92    0.69
   5  -3   1    9.12    0.56
   5  -3   1    9.37    0.65
  -5  -3  -1    8.71    0.43
   5   3  -1   10.21    0.83
   5   3   1    8.72    0.61
  -5  -3   1   10.24    0.48
  -5  -3   1   10.43    0.50
  -5   3  -1    9.08    0.71
   5  -3  -1    9.80    0.66
   5  -3  -1    9.87    0.62
   5  -3  -1   10.20    0.67
   5  -3  -1   10.97    0.71
   5   3   1   10.36    0.84
  -6   3   1   16.12    0.98
   6  -3   1   14.29    0.84
   6  -3   1   14.62    0.93
   6   3  -1   14.17    1.00
   6  -3   1   14.54    0.86
   6  -3  -1   14.12    0.84
   6  -3  -1   14.13    0.87
  -6   3  -1   15.80    0.96
   6   3   1   12.78    0.95
   6  -3  -1   14.26    0.89
   7  -3   1    1.93    0.36
   7  -3   1    1.85    0.39
   7   3  -1    1.70    0.37
   7  -3   1    2.16    0.45
  -7   3   1    2.84    0.59
   7   3   1    1.37    0.36
   7  -3  -1    1.19    0.32
  -7   3  -1    1.64    0.53
   7  -3  -1    1.32    0.40
   7  -3  -1    1.38    0.40
   0  -4   1  142.00    4.93
   0  -4  -1  138.04    4.84
   0   4   1  138.22    4.95
   0  -4  -1  138.06    4.92
   0   4  -1  137.06    4.95
   0   4   1  136.03    4.86
   0  -4   1  135.58    4.84
   1  -4   1   26.45    1.22
  -1   4   1   28.62    1.15
  -1  -4  -1   30.01    1.21
  -1  -4  -1   29.03    1.29
  -1   4   1   28.95    1.20
   1   4  -1   28.03    1.33
   1  -4   1   30.49    1.25
  -1   4   1   30.95    1.28
   1  -4   1   28.94    1.17
  -1  -4   1   32.69    1.30
  -1   4  -1   30.87    1.23
  -1  -4   1   31.17    1.37
   1   4   1   30.85    1.41
   1  -4  -1   29.79    1.32
  -1   4  -1   30.89    1.34
  -1   4  -1   31.73    1.29
   1  -4  -1   33.50    1.34
   1  -4  -1   32.55    1.26
   2   4  -1   86.02    3.22
  -2   4   1   81.94    3.04
   2  -4   1   85.48    2.97
  -2  -4  -1   78.92    3.13
   2  -4   1   89.60    3.06
   2  -4   1   80.71    3.04
  -2  -4  -1   81.84    3.04
  -2   4   1   82.86    3.05
  -2  -4   1   93.62    3.33
  -2   4  -1   90.51    3.32
  -2  -4   1   93.39    3.43
  -2   4  -1   89.43    3.32
   2  -4  -1   94.53    3.33
   2   4   1   88.47    3.47
   2  -4  -1   86.95    3.32
   2  -4  -1   96.74    3.25
  -3   4   1   12.93    0.73
  -3  -4  -1   13.22    0.80
   3   4  -1   14.25    0.90
  -3   4   1   12.04    0.51
   3  -4   1   12.85    0.66
   3   4  -1   11.65    0.69
   3  -4   1   13.02    0.66
  -3  -4  -1   11.75    0.69
  -3  -4   1   10.66    0.67
  -3   4  -1   12.52    0.71
   3   4   1   12.70    0.87
   3   4   1   11.39    0.67
   3  -4  -1   12.27    0.64
  -3  -4   1   12.33    0.78
   3  -4  -1   12.38    0.62
   4  -4   1   20.91    0.98
   4  -4   1   21.34    0.91
  -4   4   1   20.74    1.04
  -4  -4  -1   20.43    0.97
   4   4  -1   21.10    1.20
  -4  -4  -1   20.56    1.06
   4   4  -1   20.45    1.00
   4  -4  -1   19.12    0.94
   4   4   1   18.01    1.14
  -4   4  -1   19.11    0.98
   4   4   1   18.05    0.94
   4  -4  -1   19.31    0.85
  -4  -4   1   19.92    1.01
   4  -4  -1   18.88    0.91
  -4  -4   1   18.88    0.92
  -5   4   1    6.10    0.67
   5  -4   1    5.22    0.40
   5  -4   1    5.57    0.57
   5   4  -1    5.31    0.75
   5  -4   1    5.92    0.60
   5  -4   1    6.45    0.62
  -5  -4  -1    4.59    0.49
   5  -4   1    6.42    0.57
   5  -4  -1    4.50    0.55
   5  -4  -1    4.81    0.56
   5   4   1    4.44    0.69
   5  -4  -1    4.54    0.53
  -5   4  -1    4.16    0.60
  -5  -4   1    4.23    0.47
   5  -4  -1    4.20    0.38
   5  -4  -1    5.22    0.57
  -6   4   1   16.25    1.02
   6  -4   1   14.98    0.89
   6  -4   1   12.46    0.81
   6   4  -1   16.41    1.15
   6  -4  -1   11.63    0.81
   6  -4  -1   12.78    0.82
   6   4   1   16.32    1.12
   6  -4  -1   14.29    0.90
  -6   4  -1   16.39    1.00
  -7   4   1    3.02    0.62
   7  -4   1    2.26    0.46
   7   4  -1    2.42    0.53
   7  -4   1    1.70    0.37
   7  -4   1    1.43    0.39
   7  -4  -1    1.75    0.40
   7   4   1    1.33    0.43
   7  -4  -1    1.35    0.41
  -7   4  -1    1.66    0.56
   7  -4  -1    0.89    0.38
   0   5   1    3.84    0.45
   0   5  -1    4.25    0.54
   0  -5   1    4.10    0.44
   0  -5   1    4.28    0.52
   0  -5  -1    3.19    0.42
   0   5   1    3.23    0.48
   0   5  -1    4.01    0.45
   0  -5  -1    3.16    0.49
   1  -5   1  103.09    3.57
  -1  -5  -1   95.43    3.71
   1  -5   1  101.95    3.67
  -1  -5  -1   97.81    3.59
  -1   5   1   97.32    3.60
   1   5  -1   97.88    3.76
  -1   5   1   95.22    3.67
  -1   5  -1   82.47    3.12
  -1  -5   1   86.63    3.25
  -1  -5   1   84.94    3.12
   1  -5  -1   84.62    3.19
   1  -5  -1   84.58    3.08
  -1   5  -1   83.44    3.20
   1   5   1   83.31    3.28
  -2  -5  -1    1.90    0.42
   2  -5   1    2.65    0.35
   2   5  -1    2.97    0.54
   2  -5   1    2.80    0.43
   2  -5   1    2.69    0.39
  -2   5   1    2.40    0.39
  -2   5   1    2.29    0.39
  -2   5  -1    3.45    0.25
  -2  -5   1    3.15    0.41
  -2   5  -1    3.91    0.47
   2  -5  -1    3.90    0.50
   2   5   1    4.07    0.58
  -2  -5   1    3.91    0.57
   2  -5  -1    3.18    0.42
  -2   5  -1    3.53    0.48
   3  -5   1   41.86    1.73
  -3   5   1   43.09    1.80
  -3  -5  -1   43.45    1.79
  -3   5   1   43.95    1.73
   3   5  -1   42.64    2.00
  -3   5   1   42.03    1.59
  -3  -5  -1   44.59    1.93
   3  -5   1   46.78    1.80
  -3  -5   1   42.67    1.88
   3  -5  -1   40.20    1.70
   3   5   1   41.07    1.95
  -3  -5   1   43.01    1.76
  -3   5  -1   42.03    1.75
   3  -5  -1   45.61    1.76
  -3   5  -1   41.01    1.68
   4   5  -1   18.12    1.23
   4  -5   1   17.73    0.93
  -4   5   1   20.56    1.03
  -4  -5  -1   15.72    1.04
  -4   5   1   18.10    1.01
   4   5   1   19.16    1.27
  -4   5  -1   18.28    1.03
  -4  -5   1   19.76    1.13
   4  -5  -1   20.10    0.99
  -4  -5   1   19.18    1.01
   5   5  -1    9.61    1.03
  -5   5   1    9.78    0.83
   5  -5   1    8.96    0.70
   5  -5   1    8.74    0.71
  -5  -5  -1   10.63    0.77
   5  -5   1   10.22    0.76
  -5  -5   1    8.06    0.71
  -5   5  -1    7.80    0.76
   5  -5  -1    9.35    0.76
   5   5   1    7.29    0.94
   5  -5  -1    7.29    0.67
   6   5  -1    1.61    0.64
   6  -5   1    0.92    0.33
   6  -5   1    1.49    0.41
   6  -5   1    1.23    0.36
  -6   5   1    1.71    0.56
   6  -5  -1    0.84    0.41
  -6   5  -1    1.07    0.51
   6  -5  -1    0.31    0.25
   6   5   1    0.58    0.54
   6  -5  -1    0.84    0.31
   7  -5   1    1.11    0.33
   7   5  -1    2.61    0.99
   7  -5   1    1.06    0.33
   7  -5   1    1.21    0.38
  -7   5  -1    1.05    0.63
   7   5   1    1.28    0.72
   7  -5  -1    0.82    0.34
   7  -5  -1    1.01    0.38
   0   6  -1   10.02    0.86
   0  -6  -1   10.34    0.84
   0  -6  -1    7.33    0.67
   0   6   1    9.72    0.72
   0  -6   1    8.78    0.70
   0  -6   1    9.24    0.81
   0   6   1    9.11    0.82
   0   6  -1    9.65    0.72
  -1  -6  -1   55.00    2.36
   1  -6   1   53.49    2.17
   1  -6   1   55.73    2.33
  -1   6   1   56.28    2.33
  -1  -6  -1   57.18    2.23
  -1   6   1   54.95    2.22
   1   6  -1   54.08    2.40
  -1  -6   1   69.63    2.72
  -1  -6   1   71.01    2.87
   1  -6  -1   69.65    2.82
  -1   6  -1   68.73    2.72
   1  -6  -1   71.11    2.68
   1   6   1   72.44    2.93
  -1   6  -1   69.51    2.83
   2  -6   1    9.55    0.66
   2  -6   1   11.04    0.84
  -2   6   1   10.06    0.50
  -2  -6  -1    9.48    0.86
  -2  -6  -1    9.86    0.76
  -2   6   1   10.88    0.78
  -2   6   1    9.99    0.77
   2   6  -1   11.50    0.98
   2  -6  -1   11.31    0.84
  -2  -6   1   10.96    0.89
  -2  -6   1   11.02    0.79
  -2   6  -1   10.30    0.77
  -2   6  -1    9.81    0.49
  -2   6  -1    9.97    0.75
   2   6   1   10.10    0.95
  -3  -6  -1    8.56    0.85
   3  -6   1    7.01    0.72
  -3   6   1    9.38    0.64
  -3  -6  -1    7.87    0.71
  -3   6   1    8.32    0.74
   3   6  -1    8.49    0.96
  -3  -6   1    6.25    0.67
  -3  -6   1    6.84    0.80
   3  -6  -1    8.38    0.74
  -3   6  -1    6.71    0.58
   3   6   1    6.54    0.86
  -3   6  -1    6.24    0.66
  -4   6   1    2.30    0.52
  -4  -6  -1    1.75    0.54
   4   6  -1    1.61    0.62
   4  -6   1    2.65    0.49
  -4  -6   1    2.32    0.47
  -4   6  -1    2.16    0.51
   4   6   1    2.84    0.71
  -4  -6   1    2.62    0.59
   4  -6  -1    2.36    0.47
  -5  -6  -1   20.53    1.20
  -5   6   1   18.48    1.17
   5   6  -1   20.44    1.49
   5  -6   1   18.39    1.07
   5   6   1   20.78    1.48
   5  -6  -1   15.74    1.03
  -5   6  -1   19.17    1.16
  -5  -6   1   19.87    1.18
  -6   6   1    0.58    0.53
   6  -6   1    0.58    0.30
   6   6  -1    0.98    0.62
   6  -6   1    1.10    0.37
   6  -6  -1    0.68    0.32
  -6   6  -1    0.74    0.54
   6  -6  -1    0.81    0.43
   6   6   1    0.85    0.58
   0  -7  -1    9.23    0.77
   0  -7   1    9.54    0.95
   0   7  -1    9.98    0.82
   0   7  -1    9.76    0.96
   0  -7   1    9.25    0.79
   0   7   1    9.96    0.85
   0  -7  -1    9.56    0.93
   0   7   1    9.42    0.92
  -1  -7  -1   11.33    1.00
  -1  -7  -1    9.52    0.80
   1  -7   1   10.37    0.79
   1   7  -1   10.56    0.88
  -1   7   1    9.86    0.85
  -1   7   1   10.43    0.92
   1  -7   1    9.87    0.94
   1   7  -1   10.32    1.04
  -1  -7   1    8.05    0.77
   1   7   1    8.37    0.94
  -1   7  -1    8.36    0.85
   1   7   1    9.02    0.81
  -1   7  -1    8.62    0.81
   1  -7  -1    7.87    0.88
  -1  -7   1    8.68    0.91
  -2   7   1    3.01    0.54
   2  -7   1    1.96    0.55
  -2  -7  -1    3.11    0.57
   2   7  -1    2.62    0.69
  -2  -7  -1    2.69    0.62
  -2   7   1    2.92    0.55
   2  -7  -1    2.14    0.55
   2   7   1    2.02    0.65
  -2  -7   1    2.08    0.59
  -2   7  -1    2.13    0.51
  -2   7  -1    2.59    0.52
  -2  -7   1    2.33    0.54
  -3  -7  -1   14.78    1.17
  -3   7   1   15.03    1.03
   3   7  -1   14.87    1.29
   3  -7   1   13.30    1.01
  -3  -7   1   11.98    0.89
   3   7   1   10.39    1.17
  -3   7  -1   11.47    0.91
   3  -7  -1    9.73    0.89
  -3  -7   1   11.57    1.06
  -4   7   1   13.56    1.02
   4   7  -1   14.23    1.35
  -4  -7  -1   13.82    1.13
   4  -7   1   12.29    0.95
  -4   7  -1   15.24    1.07
   4   7   1   15.23    1.35
   4  -7  -1   14.93    1.05
  -4  -7   1   15.48    1.20
   5   7  -1    8.26    1.15
  -5  -7  -1    8.22    0.92
  -5   7   1    8.83    0.95
   5  -7  -1    8.60    0.83
   5   7   1    8.74    1.12
  -5  -7   1   10.51    0.98
  -5   7  -1   10.71    0.98
   0  -8   1   33.17    1.94
   0   8  -1   40.62    1.88
   0   8   1   39.11    2.04
   0   8   1   41.31    1.88
   0  -8  -1   34.85    1.97
   0   8  -1   40.67    2.06
  -1   8   1   19.34    1.28
  -1  -8  -1   16.95    1.33
   1   8  -1   17.91    1.19
  -1   8   1   16.07    1.16
   1   8  -1   19.38    1.44
   1  -8   1   15.46    1.24
   1  -8  -1   15.72    1.26
  -1   8  -1   18.04    1.27
  -1  -8   1   17.95    1.34
  -1   8  -1   17.12    1.18
   1   8   1   18.38    1.20
  -1  -8   1   17.32    1.12
   1   8   1   16.58    1.33
   2  -8   1    4.18    0.69
  -2   8   1    5.53    0.80
   2   8  -1    6.57    1.00
  -2   8   1    6.61    0.80
  -2  -8  -1    6.34    0.92
  -2   8  -1    6.12    0.85
  -2   8  -1    6.65    0.95
  -2  -8   1    6.70    0.96
   2   8   1    6.08    1.00
   3  -8   1    3.47    0.61
  -3  -8  -1    4.98    0.87
  -3   8   1    4.71    0.72
   3   8  -1    4.10    0.89
   3   8   1    5.57    1.00
  -3  -8   1    4.95    0.91
   3  -8  -1    2.99    0.57
  -3   8  -1    4.49    0.71
   4  -8   1    1.41    0.51
   4   8  -1    1.25    0.64
  -4  -8  -1    1.13    0.65
  -4   8   1    1.37    0.55
   4  -8  -1    0.94    0.49
  -4   8  -1    0.88    0.55
  -4  -8   1    1.41    0.66
   4   8   1    0.71    0.65
   0   9  -1    1.08    0.57
   0  -9   1    0.36    0.42
   0   9   1    2.11    0.72
   0   9   1    1.24    0.60
   0   9  -1    1.14    0.68
   0  -9  -1    1.05    0.53
  -1   9   1    3.77    0.70
   1   9  -1    4.45    0.93
   1  -9   1    2.58    0.66
  -1  -9  -1    3.81    0.85
   1   9  -1    3.53    0.72
  -1   9   1    3.81    0.73
  -1   9  -1    2.48    0.65
   1   9   1    2.40    0.67
  -1   9  -1    2.96    0.65
   1   9   1    2.83    0.84
   1  -9  -1    1.37    0.53
  -1  -9   1    2.77    0.79
   2   9  -1    8.78    1.10
  -2  -9  -1    8.40    1.23
   2  -9   1    8.13    0.94
   2   9  -1   10.23    1.32
  -2   9   1    8.24    0.93
   2  -9  -1    8.76    0.97
   2   9   1    9.38    1.05
  -2   9  -1    8.96    0.98
  -2  -9   1    9.27    1.12
   2   9   1   11.45    1.33
   3  -9   1    0.45    0.38
   3  -9  -1    0.38    0.37
  -1   0  -2  523.64   17.60
  -1   0  -2  547.20   17.93
   1   0  -2  515.86   17.99
   1   0   2  521.15   17.91
  -1   0   2  505.84   17.63
   1   0  -2  513.10   17.64
  -1   0   2  499.25   17.96
  -2   0   2  321.42   11.28
  -2   0  -2  332.93   11.24
   2   0  -2  325.84   11.83
   2   0   2  326.61   11.24
  -2   0   2  331.15   11.82
   2   0  -2  330.30   11.31
  -2   0  -2  310.83   11.68
   2   0   2  326.19   11.69
   3   0   2   11.48    0.53
  -3   0   2   12.02    0.59
   3   0  -2   11.78    0.54
   3   0  -2   12.47    0.57
   3   0   2   12.55    0.48
   3   0  -2   12.34    0.48
   3   0  -2   11.41    0.54
  -3   0  -2   12.04    0.49
   3   0  -2   11.51    0.52
   3   0  -2   11.63    0.51
   3   0   2   12.18    0.48
  -3   0   2   11.99    0.54
  -3   0  -2   12.12    0.50
  -3   0  -2   12.39    0.58
   3   0   2   11.52    0.52
   3   0   2   11.74    0.50
   3   0   2   12.06    0.48
  -3   0   2   12.12    0.45
   3   0  -2   11.74    0.49
  -4   0   2   51.84    1.95
   4   0   2   53.89    1.92
   4   0  -2   53.73    1.98
   4   0   2   54.99    1.97
   4   0   2   54.27    1.89
   4   0  -2   53.60    1.94
   4   0  -2   53.53    1.89
   4   0  -2   54.32    1.92
   4   0  -2   52.52    1.97
   4   0  -2   54.11    1.89
   4   0   2   53.62    1.89
   4   0  -2   52.28    1.93
   4   0   2   54.32    1.97
  -4   0   2   54.87    2.05
  -4   0  -2   51.01    1.89
   4   0   2   52.94    1.89
   5   0  -2   19.24    0.93
   5   0   2   21.55    0.81
   5   0  -2   20.36    0.87
   5   0  -2   20.41    0.81
   5   0  -2   20.63    0.95
   5   0   2   21.37    0.93
   5   0   2   20.56    0.94
   6   0  -2   30.41    1.18
   6   0   2   31.23    1.36
   6   0   2   32.58    1.38
   6   0  -2   31.86    1.39
   6   0  -2   32.01    1.40
   7   0   2    1.34    0.52
   7   0   2    1.30    0.36
   7   0  -2    1.43    0.43
   7   0   2    0.99    0.43
   7   0  -2    1.71    0.46
   7   0  -2    1.33    0.52
   8   0  -2    7.53    0.71
   8   0  -2    8.37    0.79
   8   0   2    7.85    0.84
   8   0   2    8.02    0.71
   8   0  -2    7.40    0.80
   0   1  -2   68.09    3.08
   0   1   2   70.97    3.16
   0   1   2   63.11    2.58
   0   1  -2   67.59    2.60
   0  -1  -2   66.46    2.60
   0  -1  -2   68.48    3.14
   0  -1   2   66.27    3.07
   0  -1   2   67.54    2.59
  -1  -1  -2   22.78    0.83
  -2  -1  -2  291.44   10.82
  -2  -1  -2  309.56   11.86
   2   1  -2  312.02   10.91
  -2   1   2  293.50   10.63
   2   1  -2  313.69   11.94
   2   1   2  301.88   10.85
  -2  -1   2  299.12   11.86
   2   1   2  310.87   11.86
   3  -1   2   21.40    0.90
   3  -1   2   22.37    0.87
   3  -1   2   22.29    0.83
   3   1  -2   22.86    0.88
   3   1  -2   21.26    0.87
   3  -1   2   22.02    0.87
   3   1  -2   22.03    0.93
   3   1  -2   21.43    0.90
  -3  -1  -2   21.42    0.85
   3  -1   2   22.56    0.85
  -3   1   2   22.62    0.94
   3   1  -2   22.44    0.87
   3  -1  -2   24.89    0.99
  -3  -1   2   25.61    0.99
   3  -1  -2   25.08    0.95
   3   1   2   24.95    0.97
   3  -1  -2   24.05    0.97
  -3  -1   2   24.77    0.94
   3   1   2   24.90    0.96
   3   1   2   24.63    0.96
  -3  -1   2   24.09    0.90
   3  -1  -2   27.08    0.88
   3   1   2   23.27    1.01
   3  -1  -2   24.28    0.98
   3   1   2   23.19    0.98
  -3   1  -2   25.91    1.02
  -3  -1   2   26.39    0.90
   4   1  -2  134.63    4.70
   4  -1   2  130.11    4.68
   4  -1   2  134.98    4.74
   4   1  -2  139.38    4.69
   4  -1   2  133.06    4.68
   4  -1   2  130.16    4.60
  -4  -1  -2  135.15    4.67
  -4   1   2  136.47    4.76
   4  -1   2  134.54    4.67
   4   1  -2  135.95    4.67
   4   1  -2  134.64    4.74
   4   1  -2  133.14    4.70
   4   1   2  131.50    4.36
   4   1   2  124.51    4.39
   4  -1  -2  125.90    4.39
   4   1   2  127.71    4.42
   4  -1  -2  135.58    4.51
  -4  -1   2  123.34    4.31
  -4   1  -2  127.25    4.44
   4   1   2  123.30    4.37
   4  -1  -2  120.10    4.38
   4  -1  -2  125.33    4.28
   4  -1  -2  112.24    4.35
   5  -1   2   17.00    0.81
  -5  -1  -2   17.24    0.75
   5   1  -2   17.20    0.86
   5   1  -2   17.24    0.76
   5   1  -2   17.83    0.85
   5  -1   2   16.82    0.67
   5  -1   2   16.80    0.82
   5  -1   2   18.08    0.93
   5   1  -2   16.57    0.84
  -5   1   2   16.86    0.91
   5  -1  -2   21.59    1.03
  -5   1  -2   19.51    0.99
   5  -1  -2   21.00    0.82
   5   1   2   20.19    0.94
   5  -1  -2   20.25    0.86
   5   1   2   19.99    0.87
   5  -1  -2   20.93    0.95
   5   1   2   20.65    0.97
   5  -1  -2   21.14    0.95
   5   1   2   20.91    0.95
   6  -1   2    1.68    0.47
   6   1  -2    1.91    0.44
   6   1  -2    2.35    0.35
   6  -1   2    2.02    0.41
   6   1  -2    1.52    0.30
  -6   1   2    1.70    0.46
   6   1  -2    1.65    0.42
   6   1  -2    1.73    0.28
   6  -1   2    1.62    0.40
   6  -1  -2    1.20    0.39
   6  -1  -2    1.65    0.46
   6   1   2    1.14    0.29
   6   1   2    1.32    0.40
   6   1   2    1.16    0.38
   6   1   2    0.87    0.25
   6  -1  -2    1.02    0.38
   6  -1  -2    1.33    0.24
   7   1  -2    1.57    0.42
   7  -1   2    1.59    0.38
   7  -1   2    1.74    0.39
   7  -1   2    1.51    0.44
   7  -1  -2    2.01    0.45
   7  -1  -2    2.25    0.46
   7   1   2    1.80    0.48
   7   1   2    3.10    0.34
   7  -1  -2    2.65    0.50
   8  -1   2    6.07    0.57
   8  -1   2    7.78    0.83
   8  -1   2    6.92    0.63
   8   1  -2    8.83    0.81
   8   1   2    7.13    0.90
   8   1   2    6.94    0.72
   8  -1  -2    6.27    0.65
   8  -1  -2    7.42    0.70
   8  -1  -2    7.18    0.69
   0  -2   2  101.88    3.47
   0  -2  -2   95.69    3.47
  -1  -2  -2  302.55   12.33
   1   2  -2  307.66   11.12
  -1  -2  -2  304.01   11.10
   1  -2   2  325.48   11.77
   1  -2   2  293.35   10.78
  -1   2   2  311.87   10.81
  -1   2   2  292.95   11.63
   1  -2  -2  308.80   11.73
   1   2   2  301.84   11.03
   1  -2  -2  295.75   10.76
  -1  -2   2  308.50   12.34
  -1   2  -2  306.62   11.55
  -1   2  -2  301.70   10.74
  -2   2   2  207.81    7.03
  -2   2  -2  189.22    6.40
  -3   2   2   12.33    0.61
   3  -2   2   12.84    0.55
   3   2  -2   12.10    0.59
  -3  -2  -2   11.75    0.58
   3   2  -2   12.12    0.58
   3   2  -2   11.38    0.67
   3  -2   2   12.24    0.58
  -3   2  -2   17.32    0.78
   3   2   2   16.48    0.84
   3  -2  -2   18.08    0.78
   3   2   2   16.75    0.75
   3  -2  -2   17.68    0.73
   3   2   2   17.33    0.75
  -3  -2   2   17.75    0.77
  -4   2   2   74.51    2.73
   4   2  -2   75.20    2.79
   4  -2   2   72.82    2.62
   4  -2   2   74.10    2.66
   4  -2   2   73.87    2.66
  -4  -2  -2   73.00    2.58
   4  -2   2   74.82    2.70
   4   2  -2   72.49    2.68
  -4  -2  -2   74.64    2.56
   4  -2   2   72.56    2.56
   4   2  -2   71.00    2.66
   4  -2  -2   68.78    2.46
   4  -2  -2   66.32    2.54
  -4  -2   2   72.56    2.47
  -4  -2   2   68.45    2.51
   4   2   2   72.70    2.67
   4  -2  -2   70.71    2.57
  -4   2  -2   69.98    2.60
   4  -2  -2   71.92    2.58
   4   2   2   66.95    2.55
   4  -2  -2   72.30    2.57
   4   2   2   69.36    2.55
  -4  -2   2   69.68    2.48
   5  -2   2   88.56    3.16
  -5   2   2   91.35    3.38
   5   2  -2   92.97    3.41
   5   2  -2   88.91    3.32
   5   2  -2   89.67    3.27
   5  -2   2   97.77    3.36
   5  -2   2   88.50    3.17
   5  -2   2   94.48    3.29
   5  -2   2   84.54    3.26
   5   2   2   98.80    3.46
   5  -2  -2   98.63    3.45
   5   2   2   93.81    3.41
  -5   2  -2   96.39    3.50
   5  -2  -2   89.41    3.34
   5  -2  -2   94.92    3.44
   5  -2  -2   97.40    3.48
   5   2   2   92.85    3.53
   5  -2  -2   92.71    3.38
   6  -2   2   12.81    0.79
   6   2  -2   16.97    0.91
   6   2  -2   16.05    0.98
  -6   2   2   14.99    0.94
   6  -2   2   13.89    0.82
   6  -2   2   13.93    0.90
   6   2  -2   13.37    0.88
   6   2   2   19.38    0.92
   6  -2  -2   20.37    0.83
   6   2   2   19.66    1.01
   6  -2  -2   17.01    1.02
   6  -2  -2   17.53    0.97
   6   2   2   17.57    1.00
   6  -2  -2   20.69    1.02
  -6   2  -2   19.78    1.06
   7   2  -2   10.69    0.65
   7  -2   2   10.33    0.77
   7  -2   2   10.64    0.68
   7  -2   2    9.88    0.68
   7  -2  -2   10.83    0.73
   7   2   2    9.62    0.61
   7  -2  -2   11.76    0.77
   7   2   2   11.29    0.81
   7  -2  -2    9.42    0.72
   8  -2   2    2.40    0.48
   8  -2   2    2.71    0.45
   8  -2   2    2.24    0.39
   8  -2  -2    4.88    0.61
   8  -2  -2    4.66    0.56
   8   2   2    4.52    0.42
   8  -2  -2    3.26    0.51
   0  -3   2   14.80    0.70
   0   3  -2   15.36    0.67
   0  -3  -2   14.87    0.72
   0   3   2   13.72    0.66
   0  -3   2   14.35    0.64
   0  -3   2   14.51    0.70
   0  -3  -2   14.85    0.70
   0  -3  -2   14.88    0.65
   0   3  -2   15.52    0.73
  -1   3   2   24.25    0.96
  -1   3   2   22.88    0.98
   1  -3   2   22.52    0.96
   1  -3   2   23.87    0.98
  -1   3   2   22.65    0.87
   1  -3   2   24.98    0.93
   1   3  -2   23.50    1.05
  -1  -3  -2   22.45    0.95
  -1   3   2   23.08    0.92
   1   3  -2   23.82    0.95
   1   3   2   27.92    1.11
   1  -3  -2   27.97    1.16
   1  -3  -2   27.99    1.08
  -1   3  -2   29.74    1.16
  -1  -3   2   28.39    1.19
  -1  -3   2   29.02    1.13
  -1   3  -2   27.42    1.06
   1  -3  -2   29.18    1.14
   1   3   2   28.40    1.22
  -1   3  -2   28.67    1.13
  -2  -3  -2    5.42    0.45
  -2   3   2    6.17    0.41
   2  -3   2    6.21    0.37
  -2   3   2    6.28    0.38
  -2   3   2    5.94    0.27
   2  -3   2    6.85    0.34
  -2  -3  -2    5.19    0.39
   2  -3   2    7.08    0.38
   2   3  -2    5.84    0.52
   2  -3   2    6.53    0.38
  -2   3   2    5.98    0.32
   2  -3  -2    7.86    0.45
   2  -3  -2    8.88    0.41
   2   3   2    7.86    0.47
  -2   3  -2    8.41    0.48
  -2  -3   2    7.90    0.53
   2  -3  -2    9.06    0.46
   2   3   2    7.80    0.57
  -2   3  -2    8.66    0.45
  -2  -3   2    7.84    0.47
  -3  -3  -2  170.48    6.22
   3  -3   2  189.69    6.17
  -3  -3  -2  182.20    6.31
  -3   3   2  181.08    6.15
   3   3  -2  177.58    6.40
   3  -3   2  180.13    6.22
   3   3  -2  175.59    6.25
   3  -3  -2  181.52    6.28
  -3   3  -2  187.36    6.23
  -3  -3   2  176.15    6.33
   3  -3  -2  186.74    6.27
  -3  -3   2  182.41    6.41
   3  -3  -2  189.71    6.26
   3   3   2  179.69    6.47
   3   3   2  174.20    6.34
   4  -3   2   11.26    0.67
   4  -3   2   11.48    0.51
   4   3  -2   12.46    0.85
   4   3  -2   12.46    0.67
   4  -3   2   12.55    0.65
   4  -3   2   12.05    0.67
  -4   3   2   11.76    0.70
  -4  -3  -2   12.31    0.66
   4  -3   2   11.79    0.64
   4  -3  -2    9.25    0.47
   4  -3  -2   10.24    0.65
  -4   3  -2   10.04    0.64
   4   3   2   11.00    0.79
  -4  -3   2    9.65    0.57
   4  -3  -2   10.80    0.61
  -4  -3   2   10.55    0.62
   4   3   2    9.89    0.60
   4  -3  -2    9.16    0.59
   5  -3   2   25.29    1.18
   5  -3   2   24.69    1.05
   5   3  -2   24.06    1.12
  -5   3   2   24.21    1.21
   5  -3   2   26.68    1.12
  -5  -3  -2   23.79    0.96
   5  -3   2   24.00    1.12
  -5  -3  -2   24.91    0.95
   5   3  -2   26.10    1.33
  -5  -3   2   30.63    1.15
   5   3   2   28.72    1.29
  -5  -3   2   29.19    1.16
   5  -3  -2   31.19    1.33
   5  -3  -2   30.75    1.14
   5   3   2   30.69    1.49
  -5   3  -2   28.44    1.36
   5  -3  -2   32.40    1.34
   5  -3  -2   29.65    1.30
   5  -3  -2   30.33    1.32
   6  -3   2    0.35    0.35
   6  -3   2    0.72    0.34
   6   3  -2    0.23    0.39
   6  -3   2    0.27    0.40
  -6   3   2    0.35    0.41
  -6   3  -2    0.09    0.39
   6  -3  -2    0.37    0.26
   6  -3  -2    0.35    0.39
   6  -3  -2    0.18    0.34
   6   3   2   -0.04    0.37
   6  -3  -2    0.21    0.36
   7   3  -2    2.98    0.46
   7  -3   2    2.85    0.43
  -7   3   2    3.94    0.65
   7  -3   2    3.58    0.54
   7  -3   2    3.22    0.44
  -7   3  -2    5.07    0.73
   7   3   2    3.57    0.49
   7  -3  -2    3.48    0.50
   7  -3  -2    3.23    0.47
   7  -3  -2    3.36    0.45
   0  -4   2  104.32    3.71
   0   4   2  101.26    3.73
   0   4  -2  101.03    3.82
   0   4   2  106.57    3.83
   0  -4  -2  105.66    3.71
   0  -4   2  105.68    3.80
   0  -4  -2  105.41    3.80
  -1   4   2  180.34    5.78
  -1   4   2  158.36    5.65
   1   4  -2  158.32    5.83
  -1  -4  -2  170.66    5.70
  -1  -4  -2  161.71    5.79
  -1   4   2  151.84    5.68
   1  -4   2  159.74    5.66
   1  -4   2  152.79    5.73
   1  -4   2  171.18    5.75
   1  -4  -2  182.13    6.24
  -1  -4   2  182.24    6.28
   1   4   2  177.41    6.41
  -1   4  -2  183.74    6.35
  -1  -4   2  178.25    6.37
   1  -4  -2  183.32    6.33
   1  -4  -2  174.37    6.33
  -2   4   2   83.37    3.02
   2  -4   2   87.66    2.95
   2  -4   2   86.63    3.03
  -2   4   2   80.55    3.01
   2   4  -2   77.99    3.16
   2  -4   2   79.54    3.01
  -2  -4  -2   81.13    3.11
  -2  -4  -2   82.68    3.01
   2   4   2   71.72    2.91
  -2   4  -2   73.72    2.77
  -2  -4   2   78.45    2.78
  -2  -4   2   75.87    2.87
  -2   4  -2   76.64    2.77
   2  -4  -2   78.28    2.78
   2  -4  -2   71.81    2.77
   3  -4   2   13.55    0.67
   3   4  -2   12.24    0.87
  -3   4   2   12.47    0.52
   3   4  -2   11.54    0.69
  -3   4   2   12.42    0.73
  -3  -4  -2   13.02    0.71
  -3  -4  -2   13.06    0.81
   3  -4   2   13.94    0.67
   3  -4  -2   16.18    0.78
  -3   4  -2   16.32    0.82
  -3  -4   2   16.64    0.91
  -3  -4   2   15.11    0.81
   3   4   2   15.91    0.99
   3   4   2   15.41    0.80
   3  -4  -2   15.37    0.74
  -4   4   2    0.51    0.32
   4   4  -2    0.61    0.25
   4  -4   2    0.67    0.22
   4   4  -2    0.56    0.42
  -4  -4  -2    0.40    0.32
   4  -4   2    0.75    0.32
   4   4   2    1.73    0.33
  -4   4  -2    2.17    0.40
  -4  -4   2    2.48    0.43
   4  -4  -2    2.21    0.40
   4   4   2    1.41    0.48
   4  -4  -2    2.41    0.33
  -4  -4   2    1.89    0.32
   4  -4  -2    2.37    0.36
   5   4  -2   38.04    1.89
  -5  -4  -2   40.69    1.61
   5  -4   2   38.14    1.50
   5  -4   2   40.92    1.67
  -5   4   2   37.94    1.72
   5  -4   2   39.06    1.63
   5  -4   2   41.22    1.65
   5  -4   2   38.56    1.62
   5  -4  -2   37.94    1.61
  -5  -4   2   36.47    1.54
   5  -4  -2   38.17    1.56
   5  -4  -2   36.11    1.56
  -5   4  -2   36.09    1.63
   5  -4  -2   36.14    1.45
   5  -4  -2   36.43    1.61
   5   4   2   39.88    1.85
  -6   4   2    5.18    0.72
   6  -4   2    3.91    0.49
   6   4  -2    5.58    0.78
   6  -4   2    3.70    0.50
   6  -4   2    4.26    0.49
   6   4   2    4.88    0.72
  -6   4  -2    5.11    0.71
   6  -4  -2    4.52    0.58
   6  -4  -2    5.55    0.61
   6  -4  -2    3.62    0.47
   7  -4   2   12.16    0.74
   7  -4   2   11.33    0.81
   7  -4   2   12.93    0.80
   7   4  -2   13.04    0.98
   7  -4  -2   15.45    0.93
   7   4   2   15.44    1.06
   7  -4  -2   15.52    0.95
   7  -4  -2   16.38    0.96
   0   5   2    0.43    0.31
   0   5  -2    0.72    0.29
   0   5   2    0.50    0.28
   0  -5   2    0.74    0.29
   0  -5  -2    0.45    0.31
   0   5  -2    0.47    0.33
   0  -5   2    0.66    0.31
   0  -5  -2    0.67    0.28
  -1   5   2   10.75    0.75
   1  -5   2   12.25    0.76
   1  -5   2   11.76    0.65
  -1  -5  -2    9.54    0.66
   1   5  -2   12.55    0.85
  -1  -5  -2    9.59    0.76
  -1   5   2   10.44    0.67
  -1  -5   2    9.01    0.70
   1   5   2    8.38    0.74
   1  -5  -2    8.01    0.65
  -1   5  -2    8.79    0.67
   1  -5  -2    8.00    0.55
  -1   5  -2    8.55    0.60
  -1  -5   2    8.72    0.62
  -2  -5  -2   45.07    2.03
  -2  -5  -2   49.94    1.93
   2  -5   2   52.85    1.87
  -2   5   2   48.03    1.92
   2  -5   2   45.69    1.93
  -2   5   2   48.46    1.95
   2   5  -2   45.95    2.11
   2  -5   2   48.79    1.96
  -2  -5   2   61.73    2.26
   2   5   2   56.86    2.42
  -2  -5   2   53.10    2.34
  -2   5  -2   57.13    2.02
   2  -5  -2   60.69    2.29
   2  -5  -2   50.93    2.23
  -2   5  -2   58.84    2.26
  -2   5  -2   59.62    2.24
  -3   5   2   51.82    1.91
  -3  -5  -2   54.54    2.25
  -3   5   2   52.51    2.05
  -3   5   2   51.48    2.11
   3  -5   2   56.40    2.12
  -3  -5  -2   51.49    2.10
   3   5  -2   53.33    2.35
  -3   5  -2   52.16    2.09
   3  -5  -2   52.33    2.10
  -3  -5   2   54.09    2.11
  -3   5  -2   52.69    2.04
   3   5   2   52.69    2.33
   3  -5  -2   50.14    2.06
  -3  -5   2   55.85    2.25
  -4  -5  -2   38.18    1.76
   4  -5   2   39.65    1.63
  -4   5   2   42.14    1.70
   4   5  -2   38.42    1.93
  -4   5   2   37.74    1.70
   4  -5  -2   45.43    1.77
  -4  -5   2   42.44    1.90
  -4  -5   2   40.73    1.77
   4   5   2   41.30    2.03
  -4   5  -2   42.26    1.81
   5  -5   2    7.41    0.67
   5  -5   2    6.20    0.62
   5  -5   2    9.20    0.69
   5   5  -2    7.80    0.98
  -5  -5  -2    7.72    0.70
   5  -5   2    7.15    0.64
  -5   5   2    8.57    0.76
   5  -5  -2   11.95    0.87
  -5   5  -2   11.62    0.85
   5  -5  -2   11.14    0.80
  -5  -5   2   12.14    0.83
   5  -5  -2   11.76    0.87
   5   5   2   12.53    1.09
   6  -5   2    2.50    0.39
   6  -5   2    2.42    0.41
  -6   5   2    3.57    0.63
   6   5  -2    3.05    0.70
   6  -5   2    2.30    0.44
   6  -5  -2    3.26    0.47
   6   5   2    4.83    0.80
   6  -5  -2    3.75    0.46
   6  -5  -2    3.70    0.58
  -6   5  -2    4.78    0.66
   7  -5   2    3.33    0.44
   7  -5   2    2.82    0.47
   7  -5   2    3.95    0.52
   7  -5  -2    5.94    0.69
   7  -5  -2    4.24    0.48
   7   5   2    6.97    1.14
   0  -6   2  181.23    6.59
   0   6   2  183.41    6.63
   0  -6  -2  182.20    6.60
   0   6  -2  179.36    6.62
   0   6  -2  178.50    6.48
   0   6   2  180.28    6.48
   0  -6  -2  185.08    6.44
   0  -6   2  183.57    6.45
   1  -6   2   19.51    1.10
  -1  -6  -2   18.26    1.00
  -1  -6  -2   18.83    1.13
  -1   6   2   18.02    1.08
   1  -6   2   16.71    0.95
   1   6  -2   20.00    1.21
  -1   6   2   18.38    1.01
   1   6   2   18.19    1.19
  -1   6  -2   18.61    1.03
   1  -6  -2   19.47    1.13
  -1  -6   2   20.69    1.18
  -1   6  -2   19.03    1.12
  -1  -6   2   19.22    1.04
   2  -6   2   37.49    1.57
   2   6  -2   39.22    1.89
  -2   6   2   34.85    1.64
  -2   6   2   37.83    1.69
  -2  -6  -2   38.12    1.65
   2  -6   2   40.01    1.75
  -2  -6  -2   37.72    1.81
  -2  -6   2   42.98    1.81
  -2   6  -2   41.44    1.83
  -2   6  -2   42.52    1.80
   2   6   2   41.33    2.01
   2  -6  -2   45.10    1.90
  -2  -6   2   42.75    1.96
  -2   6  -2   39.89    1.54
  -3  -6  -2    9.53    0.76
  -3  -6  -2    9.76    0.92
   3   6  -2   10.27    1.01
  -3   6   2   10.16    0.70
  -3   6   2   10.99    0.82
   3  -6   2   11.48    0.84
  -3  -6   2    9.99    0.90
   3  -6  -2    9.54    0.80
  -3  -6   2    9.44    0.76
  -3   6  -2    9.21    0.77
   3   6   2    9.40    1.02
  -3   6  -2    9.92    0.68
   4   6  -2    1.12    0.64
   4  -6   2    1.24    0.41
  -4  -6  -2    1.55    0.53
  -4   6   2    0.93    0.47
  -4   6  -2    1.35    0.48
   4  -6  -2    0.93    0.42
   4   6   2    1.73    0.63
  -4  -6   2    0.87    0.36
  -4  -6   2    1.33    0.52
  -5   6   2   23.64    1.32
   5  -6   2   20.85    1.19
  -5  -6  -2   25.05    1.33
   5   6  -2   25.12    1.60
  -5  -6   2   23.64    1.31
   5   6   2   24.93    1.57
   5  -6  -2   19.56    1.18
  -5   6  -2   23.22    1.28
   6  -6   2   19.87    1.03
   6  -6   2   20.43    1.08
   6   6   2   36.00    1.99
   6  -6  -2   27.06    1.41
   6  -6  -2   28.96    1.41
   0  -7  -2    3.12    0.66
   0   7  -2    2.55    0.53
   0  -7   2    1.78    0.45
   0   7   2    1.95    0.50
   0   7  -2    3.14    0.62
   0   7   2    2.56    0.62
   0  -7   2    3.00    0.66
  -1   7   2    8.89    0.88
   1  -7   2    8.51    0.74
   1   7  -2    8.05    0.93
   1  -7   2    9.12    0.91
  -1  -7  -2    8.25    0.77
  -1   7   2    8.89    0.80
  -1  -7  -2    8.00    0.91
   1   7   2    8.74    0.99
   1   7   2    9.48    0.83
  -1  -7   2    9.07    0.80
  -1  -7   2    9.28    0.94
   1  -7  -2    8.68    0.91
  -1   7  -2    8.97    0.87
  -1   7  -2    9.52    0.84
  -2   7   2   44.97    1.93
  -2   7   2   43.91    1.88
  -2  -7  -2   42.05    2.04
   2  -7   2   36.88    1.91
   2   7  -2   38.87    2.08
  -2   7  -2   47.53    2.03
   2  -7  -2   39.53    2.01
   2   7   2   43.14    2.20
  -2   7  -2   45.26    1.95
  -2  -7   2   45.77    1.97
  -2  -7   2   45.73    2.15
   3   7  -2    5.33    0.93
  -3  -7  -2    5.32    0.80
  -3   7   2    5.53    0.75
   3  -7   2    4.86    0.70
   3  -7  -2    5.70    0.75
  -3   7  -2    6.70    0.77
  -3  -7   2    5.23    0.79
  -3  -7   2    7.20    0.77
   3   7   2    7.02    0.98
   4  -7   2   26.73    1.48
  -4  -7  -2   28.72    1.61
  -4   7   2   28.37    1.48
   4   7  -2   27.85    1.80
  -4   7  -2   26.06    1.41
  -4  -7   2   29.32    1.61
   4  -7  -2   24.03    1.39
   4   7   2   27.98    1.78
   5   7  -2    0.83    0.62
  -5  -7  -2    0.64    0.52
  -5   7   2    0.92    0.55
   5   7   2    1.71    0.69
  -5   7  -2    1.20    0.56
  -5  -7   2    2.06    0.60
   5  -7  -2    1.35    0.49
   0  -8   2   22.20    1.23
   0   8  -2   22.38    1.44
   0  -8   2   18.34    1.36
   0   8   2   20.90    1.42
   0  -8  -2   18.87    1.40
   0   8   2   20.82    1.29
   0   8  -2   21.20    1.30
  -1   8   2   18.11    1.28
   1   8  -2   18.46    1.22
  -1   8   2   19.54    1.21
  -1  -8  -2   16.45    1.34
   1   8  -2   18.37    1.38
   1  -8   2   16.92    1.29
  -1   8  -2   14.38    1.09
   1   8   2   15.89    1.12
  -1  -8   2   15.47    1.26
  -1  -8   2   15.31    1.06
  -1   8  -2   15.67    1.19
   1   8   2   14.69    1.29
   1  -8  -2   13.45    1.19
  -2  -8  -2    2.66    0.73
   2   8  -2    2.89    0.81
   2  -8   2    2.32    0.54
  -2   8   2    3.00    0.64
  -2   8   2    3.44    0.65
   2   8   2    4.87    0.76
   2  -8  -2    3.24    0.61
  -2   8  -2    5.40    0.89
   2   8   2    4.37    0.85
  -2   8  -2    4.70    0.70
  -2  -8   2    5.34    0.71
  -2  -8   2    4.86    0.87
  -3   8   2    3.10    0.65
   3   8  -2    2.79    0.85
  -3  -8  -2    2.91    0.78
   3  -8   2    1.87    0.48
   3  -8  -2    1.36    0.43
   3   8   2    1.95    0.81
  -3  -8   2    1.75    0.68
  -3   8  -2    1.59    0.56
  -4  -8  -2    4.87    0.86
  -4   8   2    3.76    0.68
   4  -8   2    5.30    0.80
   4   8  -2    4.52    0.87
   4  -8  -2    4.13    0.69
   4   8   2    4.83    0.93
  -4  -8   2    5.72    0.91
  -4   8  -2    4.72    0.74
   0   9   2    1.16    0.68
   0   9  -2    1.21    0.70
   0  -9   2    0.87    0.49
   0   9   2    0.97    0.59
   0   9  -2    1.03    0.57
   0  -9  -2    0.86    0.48
  -1   9   2    8.55    0.97
   1  -9   2    7.01    0.91
  -1   9   2    6.96    0.92
   1   9  -2    7.85    0.94
  -1  -9  -2    7.22    1.10
   1   9  -2    8.70    1.21
  -1   9  -2    6.83    0.92
  -1  -9   2    5.90    0.96
  -1   9  -2    8.47    0.96
   1   9   2    7.71    0.97
   1  -9  -2    5.89    0.86
   1   9   2    8.76    1.17
   2   9  -2    2.59    0.75
   2  -9   2    2.83    0.69
  -2   9   2    2.84    0.68
  -2  -9  -2    2.41    0.80
   2   9  -2    3.04    0.89
  -2   9  -2    1.80    0.61
   2   9   2    2.29    0.67
   2  -9  -2    2.10    0.61
   2   9   2    2.38    0.80
  -2  -9   2    2.64    0.78
   3  -9   2    8.34    0.90
   3  -9  -2    6.96    0.83
   1   0  -3  436.48   15.18
   1   0   3  440.19   15.10
   1   0   3  416.87   14.69
  -1   0  -3  433.33   14.70
  -1   0  -3  424.40   15.07
  -1   0   3  439.12   15.18
   1   0  -3  427.51   14.76
  -2   0  -3  141.22    5.00
   2   0  -3  148.10    5.00
   2   0  -3  150.68    5.04
   3   0  -3    0.24    0.15
  -3   0  -3    0.33    0.10
  -3   0  -3    0.55    0.18
   3   0  -3    0.38    0.10
   3   0  -3    0.33    0.13
   3   0   3    0.22    0.09
  -3   0   3    0.52    0.18
   3   0   3    0.69    0.15
   3   0   3    0.39    0.12
   3   0  -3    0.70    0.16
  -3   0   3    0.31    0.14
   3   0  -3    0.53    0.16
  -3   0  -3    0.44    0.10
  -3   0   3    0.45    0.08
   3   0  -3    0.32    0.14
   3   0   3    0.53    0.14
   3   0   3    0.33    0.10
   3   0  -3    0.41    0.11
   3   0   3    0.53    0.10
   4   0  -3   26.28    0.97
   4   0   3   23.86    0.94
   4   0  -3   26.08    1.05
   4   0   3   25.08    0.94
   4   0  -3   26.24    1.04
   4   0  -3   24.99    1.01
  -4   0   3   26.55    1.11
   4   0  -3   25.67    0.98
   4   0   3   24.86    0.97
   4   0  -3   25.16    0.99
   4   0   3   24.62    1.01
   4   0   3   24.47    1.02
  -4   0   3   24.89    1.02
   4   0  -3   25.12    0.95
   5   0  -3    9.43    0.60
   5   0  -3    9.14    0.53
   5   0  -3    8.92    0.45
   5   0  -3    9.46    0.47
   5   0   3    9.99    0.60
   5   0   3   10.63    0.45
   5   0   3   10.04    0.59
   5   0  -3    9.56    0.61
   6   0   3    5.15    0.55
   6   0  -3    4.11    0.51
   6   0  -3    3.70    0.33
   6   0   3    4.52    0.54
   6   0  -3    4.68    0.41
   6   0  -3    5.03    0.59
   7   0  -3   27.23    1.30
   7   0  -3   28.71    1.34
   7   0   3   23.31    1.24
   7   0   3   29.24    1.44
   8   0   3    2.98    0.64
   8   0  -3    3.00    0.53
   8   0   3    2.15    0.49
   8   0  -3    2.79    0.57
   8   0  -3    2.61    0.57
   0  -1   3   25.83    0.86
   0  -1   3   24.70    0.86
   0   1   3   21.99    0.85
   0  -1   3   24.90    0.89
   0   1  -3   24.78    0.87
   0  -1   3   23.30    0.87
   0   1  -3   24.42    0.85
   0  -1  -3   20.72    0.87
   0   1  -3   24.64    0.86
  -1  -1   3   81.37    2.78
   1  -1  -3   77.31    2.73
   2  -1   3   78.25    2.75
   2   1  -3   79.74    2.77
   2   1  -3   78.05    2.77
  -2  -1  -3   79.05    2.76
   2   1  -3   79.65    2.76
   2   1  -3   78.93    2.78
   2  -1   3   78.24    2.78
   2  -1   3   78.49    2.75
   2   1  -3   81.36    2.82
   2   1  -3   77.31    2.82
  -2   1   3   82.04    2.72
  -2  -1  -3   78.51    2.81
  -2  -1  -3   76.68    2.75
  -2  -1  -3   79.51    2.74
   2  -1   3   81.30    2.73
  -2   1   3   76.30    2.79
   2   1  -3   82.12    2.80
  -2  -1  -3   82.03    2.75
  -2   1   3   78.76    2.75
   2   1  -3   82.88    2.80
   2  -1  -3   69.66    2.33
   2  -1  -3   68.83    2.35
   2   1   3   69.45    2.44
   2   1   3   69.29    2.39
  -2  -1   3   67.22    2.37
  -2   1  -3   67.06    2.40
   2  -1  -3   65.24    2.38
   2   1   3   68.72    2.42
  -2  -1   3   66.13    2.37
   2   1   3   69.93    2.39
  -2  -1   3   69.26    2.41
  -2  -1   3   67.56    2.44
  -2  -1   3   68.06    2.40
   2  -1  -3   67.64    2.42
   2  -1  -3   72.73    2.38
  -2  -1   3   64.95    2.38
   3   1  -3  142.46    4.93
  -3  -1  -3  143.80    4.84
   3  -1   3  140.62    4.85
   3  -1   3  137.40    4.81
   3   1  -3  135.91    4.87
   3   1  -3  133.93    4.89
   3   1  -3  141.31    4.88
   3   1  -3  138.29    4.87
   3   1  -3  144.30    4.86
  -3   1   3  143.86    4.93
   3  -1   3  147.22    4.84
   3  -1  -3  154.86    5.05
   3   1   3  155.40    5.12
  -3  -1   3  148.73    5.06
  -3  -1   3  140.13    5.06
  -3  -1   3  143.61    5.10
   3   1   3  150.46    5.17
   3  -1  -3  144.53    5.14
  -3  -1   3  147.55    5.15
   3  -1  -3  148.82    5.13
   3  -1  -3  148.67    5.12
   3   1   3  150.82    5.16
   3  -1  -3  149.16    5.15
   4  -1   3   30.11    1.21
   4  -1   3   29.89    1.14
   4   1  -3   28.21    1.21
  -4  -1  -3   27.49    1.11
   4  -1   3   29.23    1.13
   4  -1   3   28.84    1.04
   4   1  -3   28.18    1.17
   4   1  -3   28.73    1.16
   4   1  -3   28.43    1.13
  -4   1   3   29.56    1.23
   4  -1   3   28.42    1.14
   4   1  -3   29.49    1.16
   4   1   3   26.17    1.10
   4  -1  -3   28.49    1.12
   4  -1  -3   27.20    1.11
   4  -1  -3   26.90    1.00
   4   1   3   26.79    1.13
   4   1   3   27.16    1.06
   4  -1  -3   27.49    1.00
   4   1   3   27.54    1.09
  -4   1  -3   26.49    1.14
   4  -1  -3   28.08    1.09
  -4  -1   3   26.45    1.02
   5   1  -3   42.87    1.67
   5   1  -3   42.72    1.68
   5   1  -3   41.76    1.58
   5  -1   3   41.90    1.63
   5  -1   3   43.18    1.64
  -5  -1  -3   39.52    1.56
   5  -1   3   41.03    1.71
   5   1  -3   43.05    1.67
   5   1  -3   43.57    1.63
  -5   1   3   39.44    1.71
   5  -1  -3   36.21    1.39
  -5   1  -3   39.64    1.58
   5   1   3   38.18    1.50
   5  -1  -3   36.97    1.57
   5   1   3   37.14    1.49
   5   1   3   37.53    1.52
   5  -1  -3   37.70    1.52
   5  -1  -3   37.07    1.44
   5  -1  -3   38.46    1.52
   5   1   3   37.39    1.43
   6   1  -3   32.17    1.32
   6  -1   3   32.51    1.48
   6   1  -3   30.91    1.26
   6  -1   3   30.99    1.37
  -6   1   3   30.30    1.47
   6   1  -3   33.46    1.42
   6   1  -3   33.14    1.42
   6  -1   3   30.77    1.36
   6   1   3   33.39    1.41
   6   1   3   36.76    1.55
   6  -1  -3   36.53    1.54
   6  -1  -3   36.20    1.53
   6   1   3   37.24    1.41
   6  -1  -3   36.45    1.61
   6  -1  -3   36.45    1.40
   7   1  -3    1.84    0.49
   7  -1   3    1.24    0.35
   7  -1   3    1.32    0.34
   7  -1   3    1.70    0.53
   7   1   3    0.35    0.25
   7   1   3    0.45    0.37
   7  -1  -3    0.44    0.33
   7  -1  -3    0.80    0.36
   7  -1  -3    0.83    0.36
   7   1   3    0.29    0.18
   8  -1   3    0.62    0.31
   8  -1   3    0.36    0.43
   8   1  -3    0.08    0.46
   8  -1   3    0.40    0.28
   8   1   3    0.94    0.40
   8  -1  -3    1.06    0.42
   8   1   3    1.54    0.59
   8  -1  -3    0.70    0.40
   8  -1  -3    0.62    0.34
   0  -2   3  245.97    9.96
   0  -2  -3  264.31   10.13
   0   2   3  247.99    8.86
   0   2   3  234.37    9.85
   0   2  -3  231.69    8.83
   0   2  -3  235.83    9.81
   0  -2  -3  244.93    8.88
   0  -2   3  238.88    8.82
  -1  -2  -3  132.79    4.62
   1  -2   3  133.62    4.56
  -1   2   3  129.34    4.52
   1  -2  -3  140.72    4.91
  -1   2  -3  143.25    4.90
  -2   2  -3  202.81    7.26
   2  -2  -3  226.91    7.33
  -3  -2  -3   12.42    0.64
   3  -2   3   14.83    0.60
   3   2  -3   14.88    0.76
   3  -2   3   13.96    0.65
  -3   2   3   13.29    0.67
   3   2  -3   14.88    0.66
   3   2  -3   14.58    0.65
   3  -2  -3   18.72    0.84
   3  -2  -3   18.99    0.71
  -3   2  -3   20.38    0.84
   3  -2  -3   19.30    0.79
   3   2   3   18.50    0.80
  -3  -2   3   21.75    0.85
   3   2   3   18.17    0.81
   3   2   3   17.47    0.90
  -4   2   3    7.17    0.56
   4   2  -3    8.27    0.49
  -4  -2  -3    8.24    0.40
   4  -2   3    8.38    0.44
   4  -2   3    7.96    0.53
  -4  -2  -3    8.59    0.38
   4  -2   3    8.18    0.47
   4  -2   3    8.02    0.37
   4  -2   3    8.25    0.49
   4   2  -3    8.51    0.53
   4   2  -3    8.07    0.62
   4   2   3   13.73    0.66
  -4  -2   3   14.61    0.59
  -4  -2   3   13.67    0.63
   4  -2  -3   13.78    0.69
   4   2   3   14.29    0.79
   4  -2  -3   13.10    0.59
   4  -2  -3   13.04    0.70
   4   2   3   13.32    0.69
  -4  -2   3   13.67    0.60
   4  -2  -3   12.95    0.70
  -4   2  -3   13.51    0.72
   4  -2  -3   12.59    0.67
   5  -2   3    7.31    0.36
   5  -2   3    8.10    0.53
   5  -2   3    7.07    0.39
   5  -2   3    6.95    0.61
   5   2  -3    7.98    0.61
  -5   2   3    6.72    0.63
   5   2  -3    7.27    0.66
   5   2  -3    7.11    0.51
   5  -2   3    8.28    0.56
   5   2   3   11.42    0.63
   5   2   3   11.38    0.68
  -5   2  -3   12.67    0.75
   5  -2  -3   11.02    0.56
   5  -2  -3   11.20    0.69
   5  -2  -3   11.56    0.68
   5  -2  -3   11.21    0.71
   5   2   3   11.45    0.77
   5  -2  -3   10.81    0.62
  -6   2   3   21.49    1.13
   6   2  -3   20.13    1.09
   6  -2   3   19.63    0.99
   6  -2   3   20.86    1.12
   6  -2   3   19.21    1.00
   6   2  -3   23.47    1.12
   6  -2  -3   17.10    1.01
  -6   2  -3   19.78    1.06
   6   2   3   16.51    0.98
   6  -2  -3   20.71    1.01
   6  -2  -3   20.60    1.03
   6   2   3   19.66    0.92
   6   2   3   19.80    1.03
   6  -2  -3   19.21    0.85
   7   2  -3    1.82    0.31
  -7   2   3    2.89    0.58
   7  -2   3    2.25    0.39
   7   2  -3    2.77    0.55
   7  -2   3    2.31    0.47
   7  -2   3    2.15    0.38
   7  -2  -3    2.69    0.46
   7   2   3    2.39    0.33
  -7   2  -3    3.80    0.61
   7  -2  -3    2.09    0.41
   7  -2  -3    2.59    0.43
   8  -2   3    4.32    0.49
   8  -2   3    4.66    0.55
   8  -2   3    5.26    0.65
   8   2   3    4.60    0.42
   8  -2  -3    5.38    0.66
   8  -2  -3    5.66    0.63
   8  -2  -3    4.53    0.59
   0  -3   3   77.11    2.93
   0  -3  -3   84.82    3.03
   0   3   3   87.26    3.03
   0   3   3   82.79    2.96
   0  -3  -3   87.24    2.94
   0   3  -3   78.56    2.96
   0  -3  -3   86.43    3.01
   0  -3   3   81.01    2.99
   0   3   3   82.09    2.97
   0  -3   3   77.22    3.00
   0   3  -3   88.36    3.04
   1   3  -3  198.83    6.91
   1   3  -3  188.86    6.78
   1  -3   3  198.20    6.83
  -1   3   3  202.69    6.77
   1  -3  -3  211.15    7.31
  -2   3   3  232.73    7.99
   2   3  -3  226.32    8.07
   2  -3   3  244.97    8.06
   2  -3  -3  226.99    7.81
   2  -3  -3  235.16    7.79
  -2   3  -3  218.15    7.78
   3   3  -3   18.27    1.00
   3   3  -3   17.35    0.84
   3  -3   3   18.89    0.76
  -3   3   3   18.71    0.76
  -3  -3  -3   19.50    0.90
  -3  -3  -3   18.51    0.83
  -3   3   3   19.03    0.88
   3  -3   3   18.96    0.83
   3  -3  -3   16.73    0.75
  -3   3  -3   18.20    0.69
  -3  -3   3   17.50    0.87
   3  -3  -3   16.88    0.73
  -3  -3   3   16.27    0.79
   3   3   3   16.96    0.93
  -3   3  -3   18.58    0.83
   3   3   3   17.21    0.80
   3  -3  -3   17.16    0.72
   4   3  -3   59.36    2.46
   4   3  -3   59.41    2.28
   4  -3   3   62.25    2.29
   4   3  -3   55.57    2.28
  -4   3   3   59.10    2.32
   4  -3   3   62.54    2.14
   4  -3   3   62.53    2.27
   4  -3   3   61.93    2.26
   4  -3   3   61.69    2.25
  -4  -3  -3   63.10    2.29
  -4  -3   3   56.33    2.21
  -4  -3   3   60.35    2.26
   4  -3  -3   60.84    2.29
   4  -3  -3   57.88    2.13
   4   3   3   62.96    2.42
   4  -3  -3   60.54    2.23
   4  -3  -3   60.92    2.22
   4   3   3   57.38    2.24
  -4   3  -3   58.43    2.26
  -5  -3  -3    8.32    0.40
   5   3  -3    8.56    0.80
   5   3  -3    9.24    0.60
   5   3  -3    8.61    0.65
   5  -3   3    8.82    0.62
   5  -3   3    8.67    0.59
  -5   3   3    8.24    0.70
   5  -3   3    8.10    0.67
   5  -3   3    8.17    0.49
  -5  -3  -3    7.70    0.42
   5   3   3    5.44    0.49
   5  -3  -3    6.12    0.58
  -5  -3   3    5.31    0.43
   5  -3  -3    6.13    0.54
  -5   3  -3    5.30    0.59
   5  -3  -3    5.57    0.57
   5   3   3    5.26    0.70
  -5  -3   3    6.43    0.36
   5  -3  -3    5.71    0.35
   5  -3  -3    6.24    0.59
  -5  -3   3    5.96    0.39
   6  -3   3    4.41    0.55
   6  -3   3    5.08    0.65
   6   3  -3    4.36    0.63
  -6   3   3    4.46    0.64
   6  -3   3    5.05    0.53
   6  -3  -3    5.58    0.64
   6  -3  -3    5.82    0.59
  -6   3  -3    6.83    0.71
   6  -3  -3    6.70    0.51
   6  -3  -3    6.77    0.65
   6   3   3    5.11    0.66
   7  -3   3    3.28    0.44
   7   3  -3    3.42    0.50
   7  -3   3    3.06    0.42
   7  -3   3    3.44    0.52
  -7   3   3    4.74    0.69
   7   3   3    2.65    0.45
   7  -3  -3    2.91    0.46
   7  -3  -3    2.58    0.43
   7  -3  -3    3.15    0.48
   0   4  -3  267.30   10.26
   0  -4   3  269.36   10.25
   0  -4  -3  257.68   10.27
   0   4   3  265.96   10.26
   0  -4  -3  268.62   12.42
   0   4   3  258.25   12.12
   0   4  -3  262.52   12.02
   0  -4   3  267.79   12.37
  -1   4   3   17.90    0.77
  -1   4   3   15.85    0.84
   1   4  -3   17.12    0.94
  -1  -4  -3   17.17    0.89
   1  -4   3   17.68    0.85
  -1   4   3   17.34    0.81
   1  -4   3   15.18    0.82
   1  -4   3   16.54    0.77
  -1  -4   3   19.21    0.97
   1  -4  -3   19.22    0.93
  -1   4  -3   18.87    0.94
   1  -4  -3   20.32    0.85
  -1  -4   3   19.90    0.90
   1   4   3   19.09    1.00
  -1   4  -3   18.12    0.77
  -1   4  -3   19.50    0.89
   1  -4  -3   20.69    0.93
  -2   4   3   16.67    0.77
   2  -4   3   15.96    0.77
  -2  -4  -3   15.14    0.77
   2  -4   3   14.35    0.74
  -2  -4  -3   14.61    0.85
   2  -4   3   14.72    0.69
   2   4  -3   13.99    0.91
  -2   4   3   15.13    0.77
   2  -4  -3   11.28    0.63
  -2   4  -3   10.80    0.61
  -2  -4   3   10.34    0.69
  -2  -4   3   10.03    0.62
  -2   4  -3   10.22    0.60
   2   4   3   10.36    0.74
   2  -4  -3   10.98    0.61
  -3   4   3   57.49    2.10
  -3  -4  -3   61.94    2.27
  -3   4   3   58.57    2.28
   3  -4   3   58.63    2.22
   3   4  -3   56.70    2.27
  -3  -4  -3   62.75    2.39
   3  -4   3   61.41    2.16
   3  -4   3   61.62    2.24
   3   4  -3   60.35    2.48
   3  -4  -3   54.62    2.05
   3   4   3   51.35    2.10
  -3   4  -3   55.36    2.11
   3   4   3   53.58    2.28
  -3  -4   3   57.19    2.22
  -3  -4   3   52.38    2.10
   3  -4  -3   58.98    2.09
   4   4  -3    5.29    0.48
   4  -4   3    5.03    0.39
  -4  -4  -3    4.27    0.54
   4   4  -3    5.44    0.69
  -4   4   3    4.79    0.56
  -4   4   3    5.58    0.30
   4  -4   3    4.90    0.52
   4  -4  -3    2.08    0.30
   4   4   3    1.68    0.34
   4  -4  -3    2.18    0.33
   4   4   3    1.24    0.47
  -4   4  -3    2.02    0.39
  -4  -4   3    2.02    0.41
   4  -4  -3    2.07    0.39
  -4  -4   3    1.91    0.34
   5  -4   3    6.25    0.42
  -5   4   3    6.16    0.66
   5  -4   3    6.36    0.54
   5  -4   3    6.51    0.65
   5   4  -3    6.26    0.81
  -5  -4  -3    6.18    0.52
   5  -4   3    7.20    0.63
   5  -4   3    7.21    0.59
   5  -4  -3    5.54    0.56
  -5   4  -3    5.76    0.64
  -5  -4   3    4.84    0.48
   5  -4  -3    5.57    0.64
   5  -4  -3    5.93    0.63
  -5  -4   3    5.31    0.51
   5  -4  -3    6.53    0.61
   5   4   3    6.32    0.78
   5  -4  -3    5.82    0.43
   6   4  -3   15.59    1.11
   6  -4   3   11.72    0.73
   6  -4   3   11.60    0.74
   6  -4   3   12.57    0.82
   6  -4  -3   15.52    0.93
   6   4   3   16.17    1.14
  -6   4  -3   16.62    1.03
   6  -4  -3   15.86    0.95
  -7   4   3    6.80    0.86
   7  -4   3    4.40    0.49
   7  -4   3    5.39    0.57
   7  -4   3    4.91    0.58
   7   4  -3    4.81    0.68
   7   4   3    5.90    0.68
   7  -4  -3    5.99    0.63
   7  -4  -3    6.03    0.61
   7  -4  -3    6.87    0.68
  -7   4  -3    8.43    0.86
   0   5   3   13.00    0.86
   0  -5  -3   13.41    0.75
   0   5  -3   13.89    0.78
   0  -5   3   15.64    0.78
   0  -5   3   15.31    0.87
   0   5   3   13.92    0.78
   0   5  -3   14.84    0.90
  -1  -5  -3    8.33    0.61
  -1   5   3    9.11    0.68
   1   5  -3    8.96    0.75
   1  -5   3    8.23    0.57
  -1  -5  -3    9.13    0.71
   1  -5   3    9.48    0.68
  -1   5   3    8.95    0.62
  -1  -5   3   17.65    0.92
  -1   5  -3   18.14    0.92
   1  -5  -3   19.75    0.89
  -1  -5   3   17.48    1.01
  -1   5  -3   17.59    0.98
   1   5   3   19.97    1.09
   1  -5  -3   19.50    1.00
  -2  -5  -3   48.90    2.18
  -2   5   3   54.53    2.11
   2  -5   3   56.25    2.01
   2  -5   3   55.83    2.13
  -2   5   3   49.31    2.06
  -2  -5  -3   53.35    2.08
   2   5  -3   54.24    2.29
   2  -5   3   49.38    2.08
  -2   5  -3   65.27    2.37
  -2  -5   3   64.60    2.70
   2  -5  -3   63.82    2.61
   2   5   3   70.19    2.80
   2  -5  -3   72.95    2.65
  -2  -5   3   70.70    2.61
  -2   5  -3   69.43    2.62
  -2   5  -3   67.91    2.58
   3   5  -3   22.53    1.36
  -3   5   3   23.60    0.94
  -3   5   3   24.70    1.09
  -3  -5  -3   24.69    1.28
  -3   5   3   24.72    1.16
  -3  -5  -3   22.83    1.13
   3  -5   3   24.36    1.14
   3  -5  -3   24.23    1.13
  -3   5  -3   22.63    1.04
   3   5   3   23.14    1.32
   3  -5  -3   22.63    1.07
  -3   5  -3   23.38    1.12
  -3  -5   3   23.63    1.25
  -3  -5   3   21.63    1.12
  -4   5   3   25.14    1.10
   4  -5   3   22.95    1.10
   4   5  -3   23.49    1.41
  -4   5   3   22.13    1.18
  -4  -5  -3   23.40    1.25
  -4  -5   3   18.98    1.14
   4   5   3   19.56    1.28
   4  -5  -3   20.76    1.03
  -4  -5   3   20.30    1.04
  -4   5  -3   20.51    1.08
   5   5  -3    3.23    0.70
   5  -5   3    3.52    0.51
   5  -5   3    4.18    0.53
  -5   5   3    3.97    0.59
  -5  -5  -3    3.85    0.55
   5  -5   3    3.42    0.50
   5  -5   3    3.36    0.49
   5  -5  -3    4.27    0.57
   5   5   3    4.11    0.75
   5  -5  -3    4.11    0.50
  -5  -5   3    3.93    0.59
   5  -5  -3    4.45    0.58
  -5   5  -3    4.03    0.58
  -6   5   3    1.66    0.55
   6   5  -3    1.77    0.61
   6  -5   3    1.00    0.33
   6  -5   3    1.08    0.32
   6  -5   3    1.19    0.31
   6  -5  -3    1.75    0.35
  -6   5  -3    1.73    0.54
   6   5   3    1.89    0.62
   6  -5  -3    1.01    0.33
   6  -5  -3    1.32    0.41
   7  -5   3    1.15    0.34
   7  -5   3    1.51    0.34
   7  -5   3    1.67    0.37
   7  -5  -3    3.14    0.55
  -7   5  -3    3.42    0.67
   7  -5  -3    2.64    0.47
   0   6  -3   88.77    3.42
   0   6  -3   92.24    3.57
   0  -6   3   92.14    3.54
   0   6   3   93.06    3.57
   0   6   3   87.94    3.42
   0  -6  -3   88.36    3.37
   0  -6   3   93.58    3.40
   0  -6  -3   90.51    3.54
   1   6  -3  117.28    4.54
   1  -6   3  114.56    4.43
  -1   6   3  118.58    4.44
  -1  -6  -3  119.82    4.50
   1  -6   3  119.26    4.30
  -1  -6  -3  124.72    4.34
  -1   6   3  114.73    4.33
   1   6   3  112.30    4.31
  -1  -6   3  110.60    4.11
  -1   6  -3  111.09    4.22
  -1  -6   3  110.42    4.25
   1  -6  -3  112.35    4.22
  -1   6  -3  112.94    4.11
  -2   6   3    9.38    0.73
  -2   6   3    8.69    0.71
  -2  -6  -3    8.68    0.83
   2  -6   3    7.81    0.62
   2   6  -3    9.55    0.93
  -2  -6  -3    8.51    0.70
   2  -6   3    9.19    0.77
   2   6   3    8.67    0.90
  -2  -6   3    8.08    0.73
  -2   6  -3    8.57    0.43
   2  -6  -3    9.77    0.79
  -2   6  -3    9.24    0.73
  -2   6  -3    8.66    0.72
  -2  -6   3    9.69    0.85
   3  -6   3   12.88    0.89
  -3  -6  -3   13.01    1.02
   3   6  -3   12.27    1.12
  -3   6   3   12.58    0.89
  -3   6   3   13.93    0.80
  -3   6  -3   10.74    0.72
   3  -6  -3   12.21    0.86
  -3  -6   3   11.60    0.95
  -3  -6   3   10.46    0.81
  -3   6  -3    9.96    0.77
   3   6   3   11.51    1.04
   4  -6   3    8.86    0.73
   4   6  -3    8.76    1.04
  -4  -6  -3    8.08    0.86
  -4   6   3    7.02    0.76
  -4  -6   3    8.78    0.89
  -4  -6   3    8.48    0.74
   4   6   3    7.79    0.98
   4  -6  -3    8.03    0.74
  -4   6  -3    8.05    0.75
  -5   6   3   11.32    0.95
   5  -6   3   10.74    0.82
  -5  -6  -3   11.34    0.90
   5   6  -3   10.12    1.19
  -5   6  -3    8.65    0.84
   5   6   3    8.79    1.13
   5  -6  -3    7.63    0.73
  -5  -6   3    8.89    0.84
   6   6  -3    5.26    0.89
   6  -6   3    4.88    0.58
   6  -6   3    3.67    0.46
  -6   6   3    6.05    0.87
  -6   6  -3    8.47    0.89
   6  -6  -3    6.25    0.62
   6   6   3    7.03    0.99
   6  -6  -3    6.74    0.73
   0   7   3    8.51    0.78
   0  -7   3    8.63    0.91
   0   7  -3    8.95    0.91
   0   7   3   10.32    0.93
   0  -7   3    8.61    0.77
   0   7  -3    9.68    0.81
   0  -7  -3    9.05    0.93
   1  -7   3    9.82    0.80
   1   7  -3   10.25    1.01
  -1  -7  -3   10.21    0.98
  -1   7   3   10.47    0.84
   1  -7   3   11.40    0.97
  -1   7   3   10.12    0.93
  -1   7  -3   10.10    0.84
   1   7   3   10.23    0.87
   1   7   3    7.93    0.93
   1  -7  -3    8.62    0.91
  -1   7  -3    9.22    0.87
  -1  -7   3    9.02    0.80
  -1  -7   3    9.23    0.95
  -2  -7  -3    5.49    0.83
  -2   7   3    5.68    0.72
  -2   7   3    5.30    0.69
   2  -7   3    4.83    0.58
   2  -7   3    4.63    0.69
   2   7  -3    4.11    0.77
  -2  -7   3    2.74    0.55
   2   7   3    2.50    0.66
   2  -7  -3    2.35    0.57
  -2   7  -3    2.77    0.54
  -2  -7   3    2.75    0.67
  -2   7  -3    3.18    0.56
  -3   7   3   66.17    2.66
  -3  -7  -3   67.81    2.87
   3   7  -3   69.53    3.02
   3  -7   3   57.75    2.68
   3  -7  -3   51.61    2.44
   3   7   3   58.46    2.74
  -3   7  -3   56.57    2.37
  -3  -7   3   59.54    2.63
  -3  -7   3   61.33    2.44
  -4   7   3    7.49    0.87
   4  -7   3    6.11    0.74
   4   7  -3    6.49    1.02
  -4  -7  -3    7.01    0.91
  -4  -7   3    8.70    0.99
   4  -7  -3    7.18    0.74
   4   7   3    9.65    1.14
  -4   7  -3    8.82    0.87
  -4  -7   3    9.60    0.83
   5   7  -3    4.40    0.88
  -5   7   3    4.98    0.76
  -5  -7  -3    5.26    0.77
  -5   7  -3    5.01    0.73
   5   7   3    4.08    0.89
   5  -7  -3    4.81    0.68
  -5  -7   3    5.25    0.78
   0   8  -3    3.42    0.74
   0   8   3    3.81    0.76
   0   8  -3    3.27    0.65
   0  -8   3    3.15    0.74
   0   8   3    3.82    0.68
   0  -8   3    3.35    0.58
   0  -8  -3    2.88    0.69
   1  -8   3   10.27    1.07
  -1  -8  -3   12.07    1.15
   1   8  -3   11.41    1.02
  -1   8   3   12.37    1.07
  -1   8   3   12.10    1.01
   1  -8   3   12.91    0.93
   1   8  -3   10.88    1.20
   1   8   3   11.19    1.14
  -1   8  -3   11.05    1.03
   1   8   3   11.26    0.97
  -1   8  -3    9.83    0.93
  -1  -8   3   10.14    0.93
   1  -8  -3   10.39    1.06
  -1  -8   3   10.16    1.09
   2   8  -3   13.52    1.37
  -2   8   3   13.29    1.04
  -2  -8  -3   13.98    1.26
  -2   8   3   15.19    1.13
  -2   8  -3   10.55    0.98
  -2  -8   3   12.39    0.98
  -2  -8   3   11.54    1.15
   2   8   3   11.03    1.21
   2   8   3   12.05    1.06
   3   8  -3    1.47    0.75
  -3   8   3    1.98    0.57
   3  -8   3    1.78    0.46
  -3  -8  -3    2.55    0.74
  -3   8  -3    3.48    0.65
  -3  -8   3    3.04    0.64
  -3  -8   3    3.00    0.76
   3   8   3    3.47    0.90
  -4   8   3    2.42    0.61
   4   8  -3    1.43    0.67
   4  -8   3    2.55    0.66
  -4  -8  -3    3.47    0.80
   4   8   3    2.56    0.80
   4  -8  -3    2.53    0.60
  -4   8  -3    3.02    0.66
  -4  -8   3    2.97    0.76
   0   9   3    2.19    0.67
   0  -9   3    2.17    0.63
   0   9   3    2.43    0.76
   0   9  -3    2.65    0.67
   0  -9  -3    2.14    0.61
   0   9  -3    2.61    0.78
   1   9  -3    2.07    0.73
   1  -9   3    2.14    0.66
  -1   9   3    1.10    0.58
  -1  -9  -3    1.64    0.71
   1   9  -3    1.68    0.63
  -1   9   3    2.49    0.64
  -1  -9   3    2.48    0.75
   1   9   3    2.28    0.66
  -1   9  -3    2.75    0.66
   1  -9  -3    2.12    0.58
  -1   9  -3    3.82    0.77
   1   9   3    3.01    0.81
  -2   9   3   11.30    1.21
  -2  -9  -3   11.00    1.27
   2  -9   3   10.12    1.04
   2   9  -3   12.53    1.46
   2   9  -3   11.41    1.19
   2   9   3   13.32    1.16
  -2  -9   3   13.38    1.34
  -2   9  -3   13.25    1.09
   2   9   3   14.32    1.38
   2  -9  -3   11.55    1.09
   3  -9   3    2.62    0.61
   3  -9  -3    2.35    0.58
  -1   0   4  177.96    6.74
   1   0  -4  179.38    6.28
   1   0   4  176.92    6.19
   1   0   4  196.38    6.73
  -1   0  -4  174.63    6.62
  -1   0  -4  160.07    6.17
  -2   0  -4   57.67    2.07
  -2   0   4   61.76    2.12
   2   0   4   56.01    2.06
   2   0   4   60.17    2.05
  -2   0   4   59.38    2.05
   2   0   4   58.91    2.05
   2   0  -4   63.40    2.13
   2   0  -4   61.25    2.07
   2   0  -4   64.41    2.12
  -2   0   4   55.55    2.07
  -2   0   4   59.71    2.13
   2   0  -4   60.75    2.11
   2   0   4   55.64    2.06
   2   0  -4   57.36    2.09
   2   0  -4   62.26    2.07
  -2   0  -4   56.78    2.03
  -2   0  -4   61.76    2.10
  -2   0  -4   57.72    2.06
   2   0  -4   57.92    2.08
   2   0   4   62.36    2.10
   2   0  -4   58.13    2.09
   2   0   4   58.79    2.06
  -2   0  -4   58.45    2.07
   2   0  -4   59.49    2.06
  -3   0   4  199.66    6.90
   3   0  -4  198.94    6.88
  -3   0   4  199.97    6.80
   3   0  -4  203.62    6.87
   3   0  -4  204.05    6.83
  -3   0  -4  198.11    6.83
   3   0  -4  199.15    6.85
   4   0  -4    4.23    0.37
   4   0  -4    4.26    0.38
   4   0  -4    4.64    0.29
  -4   0   4    4.17    0.43
   4   0   4    4.63    0.27
   4   0   4    4.78    0.30
   4   0  -4    4.54    0.31
   4   0  -4    4.84    0.33
   4   0   4    4.68    0.35
   4   0   4    4.98    0.37
   4   0  -4    4.68    0.31
   4   0   4    4.44    0.28
   4   0  -4    4.29    0.35
   5   0  -4   43.37    1.68
   5   0   4   45.45    1.72
   5   0   4   47.00    1.60
   5   0  -4   44.38    1.74
   5   0  -4   43.41    1.62
   5   0  -4   43.81    1.75
   5   0  -4   42.49    1.62
   5   0  -4   44.11    1.62
   5   0   4   46.65    1.72
   6   0  -4   17.13    0.93
   6   0   4   15.65    0.84
   6   0   4   16.02    1.00
   6   0  -4   15.97    0.77
   6   0  -4   15.17    0.68
   6   0  -4   16.22    0.90
   6   0   4   16.27    0.87
   6   0   4   15.35    0.62
   7   0  -4    0.87    0.41
   7   0   4    1.46    0.52
   7   0  -4    0.82    0.42
   7   0   4    1.33    0.34
   7   0   4    0.88    0.39
   7   0  -4    0.71    0.46
   8   0  -4    6.08    0.72
   8   0   4    6.11    0.63
   8   0  -4    6.31    0.71
   8   0  -4    5.50    0.65
   8   0   4    6.09    0.81
   0   1   4   53.91    1.82
   0   1  -4   47.48    1.81
   0  -1  -4   52.84    1.82
   1   1  -4   35.25    1.24
  -1   1   4   32.49    1.18
   1  -1   4   33.43    1.16
  -1   1   4   34.78    1.22
   1   1  -4   34.70    1.26
   1   1  -4   34.36    1.21
   1  -1   4   33.36    1.20
   1  -1   4   32.62    1.18
  -1  -1  -4   35.47    1.26
  -1   1   4   33.52    1.19
  -1  -1  -4   34.43    1.19
   1   1  -4   33.19    1.19
  -1   1   4   32.48    1.18
  -1  -1  -4   34.26    1.24
   1   1  -4   33.40    1.22
  -1   1  -4   16.65    0.61
   1  -1  -4   16.31    0.59
   1  -1  -4   14.98    0.61
   1   1   4   16.58    0.65
  -1   1  -4   15.65    0.58
  -1  -1   4   15.88    0.60
  -1   1  -4   14.44    0.61
   1  -1  -4   15.82    0.58
   1  -1  -4   16.45    0.63
  -1  -1   4   16.77    0.63
  -1  -1   4   16.52    0.60
   1   1   4   16.46    0.67
  -1  -1   4   16.94    0.64
  -1  -1   4   17.16    0.65
   1  -1  -4   16.58    0.63
  -1  -1   4   16.68    0.66
   1   1   4   17.53    0.62
  -2  -1  -4  250.40   10.08
   2   1  -4  258.38   10.21
  -2   1   4  241.25    9.19
  -2   1   4  256.05    9.28
  -2  -1  -4  249.77    9.08
   2   1  -4  247.03    9.12
   2   1   4  248.45    9.07
   2  -1  -4  252.85    8.74
   2  -1  -4  245.71    8.76
   2   1   4  254.05   10.13
  -2  -1   4  253.05   10.13
   3   1  -4   47.34    1.72
   3  -1   4   47.43    1.65
   3  -1   4   49.64    1.71
  -3  -1  -4   47.55    1.69
   3  -1   4   51.44    1.70
  -3   1   4   45.31    1.78
   3  -1   4   48.25    1.71
   3  -1   4   46.85    1.76
   3   1  -4   44.63    1.79
   3   1  -4   47.82    1.74
   3   1  -4   44.63    1.73
   3  -1  -4   58.14    2.03
  -3  -1   4   53.39    2.01
   3  -1  -4   57.26    2.08
  -3  -1   4   56.39    2.07
   3   1   4   54.59    2.02
   3   1   4   54.18    2.06
   3  -1  -4   56.20    2.04
   3  -1  -4   61.76    1.97
  -3  -1   4   55.46    1.98
   3  -1  -4   55.18    1.96
   3  -1  -4   58.07    1.96
   3  -1  -4   55.79    1.96
   3  -1  -4   56.97    1.96
  -3  -1   4   56.15    1.98
  -3   1  -4   58.64    2.07
   3   1   4   59.82    2.03
   3   1   4   56.61    2.08
   3  -1  -4   56.88    2.07
   3   1   4   54.64    2.03
   4  -1   4  112.46    3.90
   4  -1   4  113.13    4.00
   4   1  -4  114.84    4.03
   4   1  -4  116.17    4.04
   4   1  -4  107.83    4.03
   4  -1   4  114.19    4.00
   4   1  -4  118.41    4.09
   4  -1   4  114.91    4.08
  -4  -1  -4  114.04    3.98
   4  -1   4  114.92    4.00
   4   1  -4  114.87    4.00
  -4   1   4  116.80    4.10
  -4  -1   4  110.68    3.86
   4   1   4  108.11    3.92
   4  -1  -4  108.70    3.84
   4   1   4  105.56    3.89
   4  -1  -4  110.85    3.83
   4  -1  -4  112.70    3.94
   4  -1  -4  111.34    3.93
   4  -1  -4  118.99    3.81
   4  -1  -4  106.36    3.92
   4   1   4  113.36    3.89
  -4   1  -4  117.36    3.97
   4   1   4  111.53    3.95
   5   1  -4    8.90    0.60
  -5   1   4    8.45    0.66
   5   1  -4    8.52    0.55
   5   1  -4    9.65    0.62
   5  -1   4    8.80    0.55
   5   1  -4    8.31    0.49
   5  -1   4    8.57    0.67
  -5  -1  -4    8.83    0.45
   5  -1   4    8.82    0.56
   5   1  -4    8.57    0.59
   5   1   4    6.27    0.49
   5  -1  -4    6.42    0.45
   5   1   4    5.51    0.41
   5  -1  -4    6.82    0.52
   5  -1  -4    6.69    0.58
  -5   1  -4    6.12    0.55
   5   1   4    6.27    0.50
   5   1   4    5.85    0.49
   5  -1  -4    6.59    0.36
   5  -1  -4    7.06    0.55
   6  -1   4    7.49    0.75
   6   1  -4    7.57    0.67
   6   1  -4    7.90    0.57
   6   1  -4    7.44    0.50
  -6   1   4    7.30    0.70
   6   1  -4    7.62    0.67
   6  -1   4    6.64    0.60
   6  -1   4    7.76    0.61
   6   1   4    6.60    0.46
   6   1   4    6.75    0.49
   6  -1  -4    7.59    0.49
   6   1   4    7.21    0.64
   6  -1  -4    7.61    0.64
   6  -1  -4    7.46    0.64
   6  -1  -4    7.82    0.71
   7  -1   4    3.15    0.42
   7  -1   4    2.97    0.42
   7  -1   4    3.18    0.55
   7   1  -4    4.80    0.61
   7  -1  -4    1.59    0.45
   7   1   4    1.31    0.22
   7  -1  -4    1.05    0.38
   7  -1  -4    2.19    0.50
   7   1   4    2.11    0.30
   7   1   4    1.74    0.39
   8  -1   4    6.10    0.56
   8   1  -4    6.18    0.76
   8  -1   4    6.03    0.76
   8  -1   4    5.32    0.54
   8   1   4    6.10    0.68
   8  -1  -4    6.14    0.65
   8  -1  -4    5.10    0.60
   8   1   4    6.54    0.85
   8  -1  -4    5.88    0.65
   0   2  -4    6.39    0.31
   0   2  -4    6.34    0.37
   0   2   4    6.32    0.37
   0  -2  -4    5.87    0.36
   0   2  -4    6.61    0.31
   0   2   4    5.99    0.32
   0  -2  -4    6.05    0.31
   0  -2   4    6.96    0.33
   0   2   4    5.79    0.31
   0  -2   4    6.99    0.37
   0  -2  -4    6.20    0.35
   0  -2   4    6.88    0.36
   0   2  -4    6.84    0.34
  -1   2   4   96.53    3.22
  -1   2   4   90.60    3.15
  -1   2   4   90.29    3.13
   1  -2   4   90.86    3.20
   1   2  -4   91.12    3.21
   1  -2   4   95.03    3.18
  -1   2   4   92.08    3.17
   1   2  -4   89.22    3.23
  -1  -2  -4   87.79    3.26
  -1  -2   4   98.51    3.32
  -1   2  -4   92.41    3.28
  -1   2  -4   94.21    3.23
  -1   2  -4   99.20    3.33
   1  -2  -4  100.19    3.34
   1   2   4   93.07    3.38
  -1  -2   4   95.50    3.38
   1  -2  -4   96.88    3.31
   1   2   4   88.39    3.34
   1   2   4   93.10    3.31
  -1  -2   4   94.83    3.27
  -1   2  -4   92.14    3.26
  -1  -2   4   95.96    3.36
   2   2  -4   60.07    2.13
  -2  -2  -4   60.17    2.14
  -2   2   4   59.72    2.07
   2  -2   4   64.07    2.08
  -2  -2  -4   58.49    2.19
  -2   2   4   58.15    2.07
   2   2  -4   61.45    2.16
   2   2  -4   59.19    2.25
   2  -2   4   57.03    2.13
  -2   2   4   59.44    2.16
  -2  -2   4   41.21    1.58
   2   2   4   41.45    1.54
   2  -2  -4   40.84    1.48
   2  -2  -4   42.15    1.49
   2  -2  -4   43.39    1.52
  -2   2  -4   41.49    1.49
  -2  -2   4   41.81    1.54
  -2   2  -4   42.39    1.53
   2   2   4   39.64    1.61
   3  -2   4   86.27    3.10
   3  -2   4   85.24    3.12
  -3  -2  -4   92.09    3.17
   3   2  -4   86.49    3.13
   3   2  -4   81.20    3.11
  -3   2   4   90.46    3.16
  -3  -2  -4   89.52    3.13
   3   2  -4   86.91    3.24
   3   2  -4   88.72    3.15
  -3   2   4   92.03    3.02
   3  -2  -4   78.05    2.85
   3  -2  -4   81.35    2.92
  -3   2  -4   77.87    2.89
  -3  -2   4   80.40    2.91
   3   2   4   81.11    2.98
   3  -2  -4   87.71    2.80
   3  -2  -4   78.85    2.80
   3   2   4   81.61    2.89
   4  -2   4   19.47    0.78
   4  -2   4   20.49    0.90
   4   2  -4   19.34    0.99
   4  -2   4   20.58    0.85
   4   2  -4   18.60    0.86
  -4  -2  -4   19.64    0.74
   4  -2   4   19.56    0.85
  -4   2   4   18.58    0.93
  -4  -2  -4   18.16    0.76
   4   2  -4   19.28    0.88
   4  -2   4   20.25    0.74
   4   2   4   19.31    0.87
   4   2   4   19.73    0.89
  -4  -2   4   19.79    0.82
   4  -2  -4   19.27    0.80
  -4   2  -4   20.28    0.92
   4  -2  -4   19.26    0.88
   4  -2  -4   21.78    0.94
   4  -2  -4   20.43    0.89
   4  -2  -4   19.65    0.76
  -4  -2   4   20.30    0.80
   4  -2  -4   19.32    0.92
  -4  -2   4   20.10    0.84
   4   2   4   19.65    0.99
   5  -2   4   19.04    0.85
   5   2  -4   17.54    0.90
   5   2  -4   17.02    0.83
   5   2  -4   17.90    0.99
   5  -2   4   18.01    0.86
   5  -2   4   17.42    0.72
   5  -2   4   17.31    0.93
  -5   2   4   17.27    0.96
   5   2   4   23.05    1.05
  -5   2  -4   22.77    1.09
   5   2   4   22.33    1.12
   5  -2  -4   22.12    1.05
   5   2   4   22.87    1.00
   5  -2  -4   21.41    0.88
   5  -2  -4   23.23    1.07
   5  -2  -4   22.13    1.01
  -5  -2   4   22.76    0.94
   5  -2  -4   24.39    1.07
  -6   2   4    4.99    0.64
   6  -2   4    4.66    0.59
   6  -2   4    4.29    0.52
   6  -2   4    4.57    0.49
   6   2  -4    4.87    0.60
   6   2  -4    5.36    0.62
   6  -2  -4    9.34    0.72
   6   2   4    8.00    0.67
   6  -2  -4    8.42    0.71
   6  -2  -4    9.73    0.56
   6   2   4    9.85    0.61
   6   2   4    9.81    0.73
  -6   2  -4    8.78    0.73
   6  -2  -4    8.16    0.70
   7  -2   4   15.63    0.95
   7   2  -4   13.31    0.77
   7  -2   4   13.32    0.80
   7  -2   4   12.89    0.77
   7   2   4    9.94    0.60
   7  -2  -4   11.53    0.75
   7  -2  -4   11.56    0.76
   7  -2  -4   10.40    0.73
   8  -2   4    8.17    0.66
   8  -2   4    9.64    0.83
   8  -2   4    9.17    0.67
   8  -2  -4    9.03    0.76
   8   2   4   10.84    0.61
   8  -2  -4   11.40    0.83
   8  -2  -4   12.70    0.88
   0  -3   4   77.96    2.75
   0  -3   4   75.13    2.69
   0   3  -4   74.54    2.70
   0   3   4   77.55    2.77
   0  -3  -4   77.36    2.68
   0  -3  -4   77.16    2.75
   0  -3  -4   72.63    2.76
   0   3  -4   68.17    2.75
   0   3   4   75.73    2.77
   0  -3   4   72.29    2.75
   0   3   4   79.40    2.71
  -1   3   4   88.74    3.26
  -1  -3  -4   93.21    3.30
  -1   3   4   89.75    3.19
  -1   3   4   88.07    3.13
   1  -3   4   98.40    3.25
  -1  -3  -4   92.46    3.22
   1   3  -4   87.84    3.21
  -1   3   4   88.23    3.22
   1  -3   4   88.43    3.25
   1  -3   4   93.37    3.19
  -1   3  -4   76.75    2.76
  -1   3  -4   78.74    2.81
   1  -3  -4   78.13    2.79
  -1  -3   4   74.26    2.76
  -1   3  -4   78.86    2.68
   1   3   4   75.08    2.75
   1  -3  -4   77.24    2.81
   1   3   4   79.06    2.87
   2  -3   4   61.47    2.06
   2   3  -4   55.24    2.25
  -2   3   4   56.93    2.02
  -2   3   4   57.11    2.13
   2  -3   4   56.28    2.08
  -2  -3  -4   57.49    2.20
  -2   3   4   57.89    2.11
   2  -3   4   62.71    2.10
  -2   3   4   54.12    2.02
  -2  -3  -4   56.62    2.11
  -2   3   4   57.72    2.01
   2   3  -4   56.80    2.12
   2   3   4   53.85    2.11
  -2   3  -4   55.65    1.98
   2   3   4   52.10    1.99
  -2  -3   4   52.82    2.06
  -2  -3   4   53.52    2.00
  -2   3  -4   54.86    1.99
   2  -3  -4   53.06    1.99
   2  -3  -4   54.67    1.98
   3   3  -4   88.69    3.42
  -3   3   4   93.47    3.30
   3   3  -4   90.10    3.56
  -3   3   4   99.78    3.35
   3  -3   4  101.93    3.30
  -3  -3  -4   95.97    3.48
   3  -3   4   99.98    3.34
   3  -3   4   96.35    3.41
  -3   3   4   93.50    3.45
   3   3   4   95.17    3.69
  -3  -3   4   97.41    3.55
  -3  -3   4  104.20    3.63
   3  -3  -4  101.05    3.49
   3  -3  -4  102.32    3.50
  -3   3  -4   97.93    3.56
   3   3   4   94.12    3.56
  -3   3  -4  103.66    3.45
   3  -3  -4   99.79    3.49
   4  -3   4   12.68    0.72
   4  -3   4   12.51    0.54
  -4  -3  -4   13.11    0.69
   4   3  -4   13.86    0.89
   4   3  -4   12.90    0.70
   4   3  -4   12.94    0.71
   4  -3   4   13.64    0.69
   4  -3   4   12.92    0.65
  -4   3   4   13.14    0.75
   4  -3   4   13.30    0.69
   4  -3  -4   17.38    0.73
   4  -3  -4   18.11    0.90
   4   3   4   15.43    0.81
   4  -3  -4   17.36    0.81
  -4  -3   4   17.00    0.85
  -4   3  -4   17.26    0.86
  -4  -3   4   17.23    0.82
   4  -3  -4   17.87    0.85
   4   3   4   16.61    0.99
   5  -3   4   47.87    1.84
   5  -3   4   47.09    1.82
  -5   3   4   47.11    1.95
  -5  -3  -4   46.98    1.67
   5   3  -4   46.16    1.89
   5  -3   4   44.73    1.73
  -5  -3  -4   47.07    1.69
   5   3  -4   48.04    2.06
   5  -3   4   50.25    1.93
   5   3  -4   43.51    1.84
   5  -3  -4   44.74    1.64
   5   3   4   46.98    1.97
   5  -3  -4   45.15    1.80
  -5   3  -4   42.61    1.82
   5  -3  -4   46.35    1.81
   5   3   4   42.55    1.77
   5  -3  -4   44.14    1.78
  -5  -3   4   42.81    1.65
  -5  -3   4   44.58    1.64
  -5  -3   4   43.75    1.72
   5  -3  -4   44.88    1.81
   6   3  -4   14.24    1.01
  -6   3   4   16.68    1.00
   6   3  -4   18.50    0.99
   6  -3   4   14.98    0.96
   6  -3   4   14.08    0.85
   6  -3   4   15.31    0.85
   6  -3  -4   15.82    0.93
   6   3   4   15.20    1.04
   6  -3  -4   17.03    0.96
  -6   3  -4   17.72    1.00
   6  -3  -4   15.19    0.92
   7  -3   4    2.46    0.45
   7  -3   4    2.03    0.35
   7  -3   4    2.26    0.39
  -7   3   4    3.17    0.63
   7   3  -4    2.26    0.41
  -7   3  -4    3.33    0.58
   7  -3  -4    1.91    0.39
   7   3   4    2.15    0.43
   7  -3  -4    2.15    0.44
   7  -3  -4    2.45    0.43
   0  -4   4   10.90    0.60
   0   4   4   11.52    0.62
   0   4   4   10.96    0.69
   0  -4   4   11.32    0.67
   0   4  -4   10.63    0.69
   0  -4  -4   11.52    0.60
   0  -4  -4   11.96    0.69
   1  -4   4  119.70    4.58
  -1   4   4  127.68    4.52
   1  -4   4  135.35    4.60
   1   4  -4  126.31    4.68
  -1   4   4  135.83    4.62
  -1   4   4  122.00    4.54
  -1  -4  -4  123.98    4.63
  -1  -4  -4  133.56    4.54
   1  -4   4  131.85    4.51
  -1   4  -4  139.99    4.86
  -1  -4   4  133.88    4.87
  -1  -4   4  137.25    4.79
  -1   4  -4  134.54    4.78
  -1   4  -4  132.59    4.67
   1  -4  -4  136.37    4.83
   1  -4  -4  133.08    4.85
   1   4   4  136.91    4.92
   2  -4   4   35.23    1.35
  -2   4   4   32.75    1.34
  -2  -4  -4   32.61    1.33
   2  -4   4   33.56    1.26
  -2  -4  -4   29.53    1.41
   2  -4   4   31.02    1.31
  -2   4   4   32.37    1.33
   2   4  -4   29.95    1.47
   2   4   4   40.48    1.80
   2  -4  -4   44.41    1.68
  -2  -4   4   41.87    1.67
  -2  -4   4   42.07    1.76
  -2   4  -4   43.14    1.65
   2  -4  -4   40.71    1.67
  -2   4  -4   41.35    1.65
  -3   4   4   40.43    1.50
   3  -4   4   44.45    1.56
   3  -4   4   44.07    1.64
   3  -4   4   42.00    1.63
  -3  -4  -4   41.67    1.77
   3   4  -4   40.21    1.86
   3   4  -4   40.45    1.72
  -3   4   4   41.36    1.69
   3   4   4   38.49    1.65
   3  -4  -4   39.92    1.61
  -3  -4   4   42.78    1.77
  -3  -4   4   41.31    1.66
   3  -4  -4   44.17    1.65
  -3   4  -4   43.11    1.67
   3   4   4   40.09    1.83
   4  -4   4   10.83    0.70
   4   4  -4   10.53    0.90
  -4   4   4   10.37    0.72
  -4  -4  -4   10.34    0.74
  -4   4   4   11.97    0.50
   4  -4   4   11.29    0.59
   4   4  -4   10.89    0.67
   4   4   4   11.23    0.91
   4  -4  -4   12.16    0.76
   4  -4  -4   11.79    0.66
   4   4   4   10.89    0.71
   4  -4  -4   12.47    0.66
  -4  -4   4   13.57    0.82
  -4   4  -4   11.79    0.75
  -4  -4   4   12.32    0.71
   5  -4   4   29.47    1.26
  -5   4   4   27.66    1.39
   5  -4   4   29.27    1.28
   5   4  -4   31.32    1.60
  -5  -4  -4   28.48    1.26
   5  -4   4   29.14    1.35
   5  -4   4   30.21    1.17
   5  -4   4   29.23    1.29
  -5  -4   4   25.02    1.17
   5  -4  -4   26.57    1.09
   5  -4  -4   26.74    1.27
  -5  -4   4   25.18    1.15
   5   4   4   26.64    1.46
   5  -4  -4   24.92    1.16
  -5   4  -4   25.19    1.25
   5  -4  -4   26.25    1.27
   5  -4  -4   24.22    1.20
   6  -4   4    0.80    0.32
  -6   4   4    1.13    0.50
   6  -4   4    0.93    0.38
   6   4  -4    1.06    0.52
   6  -4   4    0.82    0.29
  -6   4  -4    1.12    0.46
   6  -4  -4    0.57    0.42
   6  -4  -4    1.45    0.54
   6  -4  -4    1.10    0.39
   6  -4  -4    0.56    0.32
   6   4   4    0.99    0.49
   7   4  -4    9.16    0.84
   7  -4   4    9.68    0.67
   7  -4   4    9.13    0.69
   7  -4   4    8.86    0.74
   7  -4  -4    7.62    0.73
   7   4   4    7.29    0.75
   7  -4  -4    6.50    0.63
  -7   4  -4   10.08    0.89
   7  -4  -4    9.18    0.73
   0  -5   4   17.89    0.87
   0  -5   4   17.35    0.97
   0   5   4   15.82    0.96
   0  -5  -4   15.83    0.95
   0  -5  -4   17.77    0.86
   0   5  -4   18.88    1.02
   0   5   4   17.39    0.89
  -1  -5  -4   35.65    1.60
   1   5  -4   33.44    1.63
   1  -5   4   36.57    1.45
  -1   5   4   34.71    1.55
  -1  -5  -4   34.51    1.46
   1  -5   4   35.75    1.55
  -1   5   4   34.69    1.48
  -1   5  -4   41.86    1.78
   1  -5  -4   44.04    1.79
   1   5   4   41.50    1.86
  -1   5  -4   43.28    1.70
  -1  -5   4   40.48    1.69
  -1  -5   4   38.89    1.79
   2  -5   4  139.10    4.80
  -2   5   4  128.89    4.76
   2  -5   4  121.02    4.74
  -2  -5  -4  132.90    4.88
   2   5  -4  130.99    4.95
  -2  -5  -4  136.47    4.74
  -2   5   4  132.86    4.75
   2  -5   4  134.67    4.68
   2   5   4  129.01    4.72
  -2  -5   4  124.45    4.64
  -2   5  -4  120.52    4.28
  -2  -5   4  129.47    4.53
   2  -5  -4  114.67    4.53
   2  -5  -4  135.41    4.58
  -2   5  -4  123.91    4.53
  -2   5  -4  124.29    4.50
  -3   5   4    6.80    0.39
  -3   5   4    6.83    0.61
   3  -5   4    7.34    0.60
   3   5  -4    6.38    0.79
  -3  -5  -4    7.90    0.73
  -3   5   4    7.73    0.53
   3  -5   4    6.88    0.48
   3  -5  -4    5.51    0.55
  -3  -5   4    4.61    0.63
  -3   5  -4    4.70    0.45
  -3   5  -4    4.80    0.55
   3  -5  -4    4.80    0.46
  -3  -5   4    5.55    0.59
   3   5   4    5.85    0.72
   4  -5   4   31.12    1.36
  -4   5   4   33.40    1.35
  -4  -5  -4   30.09    1.50
   4   5  -4   30.36    1.67
  -4   5   4   30.75    1.45
  -4   5  -4   29.48    1.35
   4   5   4   27.34    1.53
  -4  -5   4   27.98    1.43
  -4  -5   4   28.91    1.32
   4  -5  -4   28.34    1.30
  -5   5   4   11.75    0.88
  -5  -5  -4   12.21    0.82
   5  -5   4   10.59    0.78
   5   5  -4   11.67    1.06
   5  -5   4   11.59    0.77
   5  -5   4    9.94    0.73
   5   5   4    7.83    0.94
  -5  -5   4    7.20    0.70
   5  -5  -4    7.67    0.59
  -5   5  -4    7.09    0.72
   5  -5  -4    6.50    0.70
   5  -5  -4    6.19    0.70
   6  -5   4    6.74    0.54
   6  -5   4    6.93    0.60
   6  -5   4    6.69    0.60
  -6   5  -4   10.80    0.91
   6  -5  -4    7.36    0.63
   6  -5  -4    9.94    0.68
   6   5   4    9.98    1.06
   6  -5  -4    7.64    0.69
   7  -5   4    8.88    0.69
   7  -5   4    8.50    0.64
   7  -5   4    9.96    0.65
  -7   5  -4   15.41    1.11
   7  -5  -4   12.92    1.03
   0  -6   4   11.38    0.81
   0  -6  -4   14.05    0.96
   0   6  -4   13.31    0.87
   0   6   4   14.25    0.85
   0   6  -4   12.76    0.97
   0   6   4   14.79    1.00
   0  -6   4   12.97    0.94
   1   6  -4    2.35    0.55
  -1  -6  -4    1.69    0.38
  -1   6   4    2.34    0.49
  -1   6   4    2.35    0.44
   1  -6   4    2.72    0.49
  -1  -6  -4    1.54    0.45
   1  -6   4    1.97    0.38
  -1   6  -4    3.70    0.53
   1  -6  -4    3.88    0.58
  -1  -6   4    3.07    0.45
   1   6   4    3.46    0.60
  -1  -6   4    4.38    0.66
  -1   6  -4    3.63    0.55
   2   6  -4   26.38    1.53
   2  -6   4   30.03    1.41
   2  -6   4   26.40    1.23
  -2   6   4   26.09    1.30
  -2  -6  -4   27.37    1.46
  -2   6   4   29.12    1.36
  -2  -6   4   31.23    1.57
   2  -6  -4   31.33    1.49
   2   6   4   29.15    1.61
  -2   6  -4   29.35    1.13
  -2  -6   4   30.29    1.42
  -2   6  -4   31.20    1.45
  -2   6  -4   29.92    1.39
   3  -6   4   62.24    2.48
   3   6  -4   60.43    2.72
  -3   6   4   59.49    2.40
  -3  -6  -4   59.35    2.60
  -3   6   4   63.36    2.47
  -3   6  -4   56.01    2.36
  -3   6  -4   59.19    2.35
  -3  -6   4   61.50    2.57
   3  -6  -4   61.11    2.46
  -3  -6   4   58.93    2.40
   3   6   4   60.27    2.66
   4  -6   4   17.75    1.01
  -4   6   4   16.57    1.07
  -4  -6  -4   17.14    1.15
   4   6  -4   14.95    1.25
  -4  -6   4   17.04    1.16
  -4   6  -4   17.40    1.05
   4   6   4   16.31    1.26
  -4  -6   4   16.70    1.02
   4  -6  -4   17.69    1.04
   5  -6   4    5.45    0.67
   5   6  -4    6.79    1.01
  -5  -6  -4    4.91    0.72
  -5   6   4    5.15    0.77
  -5  -6   4    6.43    0.75
   5   6   4    7.75    1.05
  -5   6  -4    5.43    0.75
   5  -6  -4    3.87    0.56
   6   6  -4   14.20    1.29
   6  -6   4   12.64    0.85
  -6   6   4   15.12    1.12
   6  -6   4   12.29    0.81
   6  -6  -4    7.82    0.75
   6  -6  -4    8.74    0.73
   6   6   4    9.18    1.08
  -6   6  -4   10.82    0.94
   0   7   4   10.09    0.95
   0  -7  -4    9.67    0.95
   0   7   4   10.04    0.82
   0  -7   4   10.02    0.81
   0  -7   4   10.91    0.97
   0   7  -4    9.52    0.93
   0   7  -4    9.84    0.83
   1   7  -4   21.04    1.38
  -1   7   4   19.84    1.25
  -1   7   4   19.62    1.14
   1  -7   4   20.40    1.28
  -1  -7  -4   20.38    1.32
   1  -7   4   19.52    1.10
   1   7   4   23.45    1.27
  -1  -7   4   22.63    1.23
   1   7   4   22.14    1.42
   1  -7  -4   22.74    1.38
  -1   7  -4   22.90    1.33
  -1   7  -4   21.81    1.22
  -1  -7   4   23.65    1.41
  -2  -7  -4   27.29    1.55
   2  -7   4   27.29    1.28
  -2   7   4   27.58    1.42
   2   7  -4   23.17    1.56
   2  -7   4   25.28    1.46
  -2   7   4   27.23    1.38
  -2  -7   4   29.23    1.45
  -2   7  -4   29.01    1.44
  -2   7  -4   30.16    1.49
   2  -7  -4   24.68    1.49
   2   7   4   29.29    1.68
  -2  -7   4   28.69    1.61
   3  -7   4    9.62    0.88
  -3   7   4   10.81    0.88
  -3  -7  -4   12.12    1.07
   3   7  -4   10.48    1.20
   3   7   4   10.90    1.11
  -3  -7   4    9.54    0.86
  -3  -7   4    9.78    1.01
   3  -7  -4    8.74    0.87
  -3   7  -4   10.50    0.87
  -4  -7  -4    9.78    0.99
   4  -7   4    8.67    0.82
  -4   7   4    8.77    0.89
   4   7  -4    9.73    1.26
  -4  -7   4   11.93    1.08
  -4  -7   4    9.85    0.85
  -4   7  -4    9.63    0.88
   4   7   4   10.87    1.27
   4  -7  -4    7.54    0.75
   5   7  -4    9.27    1.20
  -5  -7  -4    9.80    0.96
  -5   7   4   10.34    0.99
  -5  -7   4   10.14    0.97
  -5   7  -4    9.91    0.93
   5  -7  -4    7.78    0.78
   5   7   4    6.81    1.06
   0  -8   4   22.54    1.28
   0   8  -4   24.33    1.55
   0   8   4   24.76    1.50
   0  -8   4   19.72    1.42
   0  -8  -4   19.72    1.43
   0   8  -4   22.59    1.34
   0   8   4   22.73    1.34
   1   8  -4   21.57    1.53
  -1   8   4   21.14    1.29
   1  -8   4   21.36    1.20
  -1   8   4   21.87    1.40
   1  -8   4   16.91    1.32
  -1  -8  -4   21.65    1.46
   1   8  -4   18.66    1.27
  -1  -8   4   19.17    1.41
  -1  -8   4   20.41    1.23
   1   8   4   19.36    1.27
   1   8   4   19.79    1.48
   1  -8  -4   17.84    1.34
  -1   8  -4   21.01    1.24
  -1   8  -4   19.52    1.35
  -2   8   4   25.38    1.48
  -2  -8  -4   24.19    1.61
   2   8  -4   24.87    1.68
  -2   8   4   24.23    1.41
  -2   8  -4   23.82    1.40
  -2  -8   4   24.91    1.62
   2   8   4   25.42    1.45
   2   8   4   23.04    1.71
  -2  -8   4   26.61    1.43
   3   8  -4    4.26    0.94
  -3   8   4    3.04    0.62
   3  -8   4    2.81    0.55
  -3  -8  -4    3.26    0.76
   3  -8  -4    2.66    0.53
  -3  -8   4    3.94    0.69
   3   8   4    3.12    0.85
  -3   8  -4    2.72    0.62
  -3  -8   4    3.68    0.80
   4  -8   4    3.64    0.88
  -4  -8  -4    3.00    0.78
  -4   8   4    2.93    0.65
   4   8  -4    2.25    0.72
   4   8   4    3.38    0.88
  -4   8  -4    3.55    0.68
   4  -8  -4    3.17    0.63
  -4  -8   4    3.47    0.79
   0   9   4   10.72    1.21
   0   9  -4   11.02    1.23
   0   9   4   10.55    1.06
   0  -9   4    7.70    0.94
   0   9  -4    9.86    1.02
   0  -9  -4    8.15    0.99
  -1   9   4    8.30    1.00
   1  -9   4    6.41    0.90
   1   9  -4    8.26    1.12
  -1   9   4    6.82    0.92
  -1  -9  -4    7.50    1.10
   1   9  -4    7.59    0.96
  -1  -9   4    7.94    1.08
   1   9   4    9.46    1.15
   1  -9  -4    5.41    0.82
  -1   9  -4    7.17    0.89
   1   9   4    7.01    0.94
  -2  -9  -4    1.46    0.74
  -2   9   4    1.51    0.66
   2  -9   4    2.06    0.62
   2   9  -4    1.82    0.77
   2   9  -4    0.43    0.68
  -2  -9   4    0.96    0.72
   2   9   4    1.03    0.60
   2  -9  -4    1.02    0.49
   2   9   4    1.34    0.76
  -2   9  -4    1.50    0.58
   3  -9   4    8.26    0.86
   3  -9  -4    9.55    0.91
   0   0  -5    0.12    0.06
   0   0   5    0.08    0.05
   0   0  -5    0.20    0.05
   1   0   5  729.51   24.94
   1   0  -5  733.70   24.59
  -1   0  -5  641.77   24.45
  -1   0   5  705.85   25.12
   1   0  -5  761.93   25.26
  -1   0  -5  737.85   24.51
   1   0   5  725.77   25.09
   2   0   5   95.17    3.27
   2   0  -5   94.20    3.33
  -2   0   5   97.13    3.34
  -2   0   5   91.59    3.28
   2   0  -5   98.14    3.32
  -2   0   5   92.11    3.26
   2   0  -5   98.94    3.27
   2   0  -5   98.99    3.29
   2   0   5   87.98    3.28
  -2   0   5   95.93    3.32
  -2   0  -5   94.17    3.28
   2   0  -5   98.76    3.29
  -3   0   5    1.92    0.24
   3   0  -5    1.66    0.18
   3   0  -5    1.48    0.19
   3   0  -5    2.14    0.26
  -3   0   5    1.63    0.15
  -3   0  -5    1.65    0.17
   3   0   5    1.79    0.16
   3   0  -5    1.72    0.19
   3   0   5    2.33    0.21
   3   0  -5    1.54    0.19
   3   0   5    1.63    0.19
  -3   0  -5    2.32    0.26
  -3   0  -5    2.10    0.13
   3   0   5    1.82    0.20
   3   0  -5    1.95    0.24
   3   0  -5    1.54    0.21
  -3   0   5    2.06    0.29
   3   0  -5    1.52    0.21
   3   0   5    2.00    0.17
  -4   0   5   52.91    1.92
   4   0   5   52.02    1.94
   4   0   5   55.44    2.01
   4   0   5   55.03    2.00
   4   0  -5   55.40    2.04
   4   0  -5   56.61    1.97
   4   0  -5   58.97    2.01
   4   0  -5   54.44    2.04
  -4   0   5   55.63    2.11
   4   0  -5   56.10    2.07
   4   0   5   54.24    1.98
   4   0  -5   54.78    2.03
   4   0   5   54.99    1.94
   4   0  -5   54.89    1.99
   5   0   5   52.00    1.75
   5   0  -5   47.14    1.84
   5   0  -5   49.74    1.90
   5   0   5   51.48    1.87
   5   0  -5   48.25    1.77
   5   0  -5   47.97    1.79
   5   0  -5   44.77    1.78
   5   0  -5   48.35    1.89
   5   0   5   50.94    1.87
   6   0  -5   20.27    1.06
   6   0   5   22.12    1.03
   6   0  -5   20.38    0.87
   6   0  -5   21.50    0.97
   6   0   5   22.00    1.01
   6   0  -5   21.83    1.07
   7   0  -5   12.52    0.83
   7   0   5   11.52    0.72
   7   0   5   13.76    0.82
   7   0   5   13.93    0.98
   8   0   5    0.26    0.53
   8   0  -5    1.24    0.50
   8   0  -5    1.63    0.52
   8   0   5    0.98    0.37
   8   0  -5    1.10    0.44
   0  -1  -5   14.84    0.56
   0  -1   5   14.84    0.57
   0  -1   5   15.09    0.57
   0   1   5   15.25    0.56
   0   1   5   14.28    0.60
   0   1  -5   16.11    0.57
   0   1   5   13.55    0.58
   0  -1   5   15.43    0.57
   0   1  -5   15.54    0.56
   0  -1  -5   15.27    0.60
   0  -1   5   14.92    0.53
   0   1  -5   14.91    0.56
  -1  -1  -5  276.74   11.42
  -1   1   5  304.79   11.02
   1   1  -5  303.41   11.54
   1  -1   5  317.61   10.92
  -1   1   5  275.07   11.07
   1   1  -5  308.87   10.66
  -1  -1  -5  300.93   10.62
   1  -1   5  301.44   10.37
   1  -1  -5  256.91    9.27
  -1   1  -5  264.56    9.16
  -1   1  -5  255.47    9.56
  -1  -1   5  272.05   10.35
   1   1   5  272.46   10.40
  -1  -1   5  276.71    9.44
   1  -1  -5  254.62    9.22
   1   1   5  255.27    9.37
  -2   1   5   69.55    2.42
   2   1  -5   70.75    2.43
   2   1  -5   71.20    2.44
   2  -1   5   68.77    2.40
   2   1  -5   66.56    2.49
  -2  -1  -5   66.51    2.40
   2   1  -5   71.24    2.49
   2  -1   5   76.11    2.44
  -2  -1  -5   69.35    2.43
  -2   1   5   67.42    2.46
   2   1  -5   66.73    2.45
  -2  -1  -5   71.25    2.41
  -2  -1  -5   68.24    2.47
   2  -1   5   68.28    2.40
  -2  -1  -5   68.38    2.41
  -2   1   5   67.61    2.37
   2   1  -5   71.92    2.47
   2  -1   5   67.35    2.44
  -2  -1   5   71.13    2.48
  -2   1  -5   65.76    2.40
   2  -1  -5   70.39    2.51
   2   1   5   70.30    2.50
   2  -1  -5   71.50    2.45
   2   1   5   72.53    2.52
  -2  -1   5   71.41    2.50
   2  -1  -5   64.87    2.45
  -2   1  -5   70.40    2.46
   2  -1  -5   70.01    2.45
   2  -1  -5   72.97    2.43
   2  -1  -5   69.55    2.61
   2   1   5   73.74    2.46
  -2  -1   5   67.67    2.49
  -2  -1   5   72.51    2.46
   2  -1  -5   69.70    2.42
   3   1  -5  364.24   12.96
  -3   1   5  356.12   12.90
  -3  -1  -5  354.66   14.06
  -3  -1  -5  366.39   12.84
   3   1  -5  346.53   14.17
   3   1   5  371.09   13.96
  -3  -1   5  341.92   12.61
   3  -1  -5  360.47   12.17
   3   1   5  335.26   12.56
  -3  -1   5  347.95   13.90
  -4   1   5   44.16    1.69
   4   1  -5   42.30    1.61
   4  -1   5   42.82    1.66
   4  -1   5   42.23    1.57
  -4  -1  -5   41.90    1.54
   4   1  -5   40.59    1.57
   4   1  -5   42.36    1.61
   4   1  -5   41.41    1.62
   4  -1   5   41.03    1.56
   4  -1   5   42.14    1.57
   4   1  -5   42.49    1.66
   4  -1  -5   38.69    1.51
   4  -1  -5   38.70    1.52
   4  -1  -5   38.02    1.42
   4  -1  -5   38.56    1.43
   4   1   5   39.52    1.47
  -4   1  -5   39.43    1.54
  -4  -1   5   39.19    1.44
   4   1   5   39.76    1.48
   4   1   5   39.71    1.51
   4  -1  -5   41.65    1.40
   4  -1  -5   39.14    1.53
   4   1   5   39.20    1.54
   5  -1   5   12.24    0.66
   5   1  -5   12.20    0.71
   5   1  -5   13.08    0.73
   5   1  -5   12.15    0.67
   5   1  -5   11.54    0.60
   5  -1   5   12.21    0.66
  -5  -1  -5   12.87    0.56
  -5   1   5   11.43    0.76
   5   1  -5   12.17    0.71
   5  -1   5   13.26    0.77
   5   1   5    5.77    0.47
   5   1   5    5.27    0.49
   5  -1  -5    4.87    0.51
   5  -1  -5    6.36    0.51
   5  -1  -5    5.04    0.27
   5  -1  -5    5.17    0.43
   5   1   5    5.04    0.46
   5   1   5    5.03    0.38
  -5   1  -5    4.91    0.51
   6   1  -5   23.62    1.15
   6   1  -5   22.99    1.00
   6   1  -5   23.67    1.15
  -6   1   5   22.59    1.21
   6  -1   5   22.84    1.23
   6   1  -5   25.54    1.09
   6  -1   5   22.09    1.07
   6  -1   5   22.09    1.06
   6  -1  -5   15.68    0.88
   6  -1  -5   15.57    0.96
   6  -1  -5   16.14    0.77
   6   1   5   15.69    0.86
   6   1   5   15.18    0.74
   6  -1  -5   16.28    0.90
   6   1   5   15.65    0.74
   7  -1   5    4.88    0.49
   7   1  -5    5.84    0.64
   7  -1   5    5.34    0.68
   7  -1   5    5.47    0.52
   7   1  -5    5.80    0.67
   7   1   5    4.00    0.34
   7  -1  -5    4.37    0.56
   7  -1  -5    5.39    0.61
   7   1   5    6.19    0.42
   7  -1  -5    5.56    0.66
   7   1   5    6.09    0.63
   8  -1   5    3.88    0.61
   8  -1   5    3.11    0.45
   8  -1   5    3.70    0.46
   8   1  -5    4.78    0.85
   8   1   5    4.08    0.86
   8  -1  -5    3.80    0.60
   8  -1  -5    2.31    0.46
   8  -1  -5    3.00    0.56
   0  -2  -5  187.96    8.03
   0   2   5  173.03    6.75
   0  -2  -5  181.87    6.82
   0   2   5  180.66    7.93
   0  -2   5  184.21    6.80
   0   2  -5  168.74    6.75
   0   2  -5  181.51    7.82
   0  -2   5  191.22    7.94
  -1   2   5   28.08    1.03
  -1  -2  -5   29.79    1.18
   1   2  -5   30.51    1.13
   1  -2   5   28.52    1.08
  -1  -2  -5   28.27    1.15
  -1   2   5   28.67    1.07
   1   2  -5   29.35    1.19
  -1   2   5   29.73    1.08
  -1   2   5   28.94    1.13
   1  -2   5   31.48    1.08
   1  -2   5   30.21    1.10
  -1   2  -5   31.14    1.14
   1   2   5   29.19    1.12
  -1   2  -5   28.21    1.09
  -1  -2   5   30.28    1.19
  -1   2  -5   27.67    1.07
  -1  -2   5   32.93    1.14
  -1   2  -5   29.62    1.04
   1  -2  -5   29.55    1.15
   1  -2  -5   29.32    1.13
   1  -2  -5   29.25    1.13
  -1  -2   5   30.35    1.08
  -1   2  -5   30.80    1.11
   1   2   5   28.08    1.16
  -1  -2   5   31.77    1.18
  -2   2   5   78.25    2.64
  -2   2   5   71.91    2.62
   2  -2   5   80.32    2.77
  -2   2   5   73.26    2.72
   2   2  -5   76.69    2.71
   2   2  -5   76.47    2.81
   2   2  -5   71.92    2.68
   2  -2   5   75.65    2.69
  -2  -2  -5   78.65    2.75
   2  -2   5   79.97    2.64
   2   2  -5   76.48    2.73
  -2   2  -5   75.24    2.63
  -2  -2   5   72.05    2.71
  -2   2  -5   73.68    2.66
   2   2   5   78.05    2.68
  -2  -2   5   74.09    2.67
   2  -2  -5   77.30    2.66
   2   2   5   75.59    2.76
   2  -2  -5   73.89    2.61
   2  -2  -5   77.69    2.64
   3   2  -5  128.17    4.51
  -3  -2  -5  129.81    4.49
   3   2  -5  132.25    4.55
   3   2  -5  131.43    4.65
   3  -2   5  129.69    4.52
  -3   2   5  132.64    4.45
  -3  -2  -5  127.78    4.52
  -3   2   5  126.40    4.43
   3   2  -5  132.55    4.53
  -3   2   5  118.99    4.54
   3  -2   5  134.30    4.49
  -3  -2   5  125.46    4.29
   3   2   5  118.84    4.31
   3  -2  -5  128.44    4.28
   3  -2  -5  120.17    4.30
   3   2   5  116.05    4.40
  -3   2  -5  122.81    4.32
   3  -2  -5  124.67    4.25
  -3  -2   5  127.93    4.35
   3  -2  -5  124.91    4.36
   3  -2  -5  124.26    4.24
   4   2  -5   21.39    0.99
   4  -2   5   25.06    0.99
  -4  -2  -5   24.62    0.91
  -4   2   5   23.98    1.08
   4   2  -5   23.48    1.03
   4   2  -5   24.86    1.15
   4  -2   5   22.95    0.90
   4  -2   5   24.59    0.99
   4  -2   5   24.27    1.06
   4  -2  -5   24.58    1.03
  -4  -2   5   23.42    0.99
   4   2   5   25.29    1.03
  -4  -2   5   24.11    0.95
   4  -2  -5   23.60    1.03
   4  -2  -5   23.43    0.96
   4  -2  -5   23.93    1.08
  -4   2  -5   23.25    1.05
   4  -2  -5   23.98    0.92
   4  -2  -5   25.72    1.08
   4   2   5   24.92    1.03
   4   2   5   25.93    1.15
  -4  -2   5   23.85    0.97
   5  -2   5   43.33    1.75
   5   2  -5   40.45    1.71
   5   2  -5   43.51    1.82
   5  -2   5   44.32    1.67
   5  -2   5   43.87    1.66
  -5   2   5   41.50    1.78
   5  -2   5   42.23    1.54
   5   2  -5   40.97    1.66
   5   2   5   45.52    1.81
   5  -2  -5   44.92    1.73
   5   2   5   43.37    1.71
   5  -2  -5   41.70    1.69
  -5   2  -5   39.52    1.72
   5   2   5   42.40    1.66
   5  -2  -5   40.70    1.56
   5  -2  -5   42.81    1.70
  -5  -2   5   41.76    1.61
   5  -2  -5   44.44    1.72
  -6   2   5   35.58    1.54
   6   2  -5   32.89    1.51
   6  -2   5   31.51    1.38
   6  -2   5   32.01    1.39
   6  -2   5   31.85    1.50
   6  -2  -5   38.99    1.50
   6   2   5   32.50    1.58
   6  -2  -5   33.43    1.59
   6  -2  -5   38.23    1.60
   6  -2  -5   40.80    1.63
   6   2   5   38.21    1.59
  -6   2  -5   38.80    1.64
   7  -2   5    4.69    0.47
   7  -2   5    4.98    0.64
   7  -2   5    4.46    0.47
   7   2  -5    4.40    0.44
   7  -2  -5    4.02    0.51
   7  -2  -5    4.72    0.56
   7   2   5    3.45    0.35
   7  -2  -5    3.64    0.50
   8  -2   5    2.40    0.45
   8  -2   5    3.11    0.60
   8  -2   5    2.18    0.38
   8   2   5    2.00    0.33
   8  -2  -5    3.08    0.62
   8  -2  -5    3.14    0.56
   8  -2  -5    1.73    0.40
   0  -3   5   65.76    2.38
   0   3  -5   63.80    2.40
   0  -3   5   65.60    2.44
   0  -3  -5   71.54    2.46
   0  -3   5   63.04    2.44
   0  -3  -5   69.34    2.48
   0   3  -5   65.32    2.36
   0   3  -5   59.29    2.45
   0   3   5   70.94    2.48
   0   3   5   67.73    2.40
  -1  -3  -5  118.09    4.26
   1   3  -5  116.38    4.18
   1  -3   5  123.83    4.16
  -1   3   5  113.74    4.22
  -1   3   5  116.52    4.16
  -1  -3  -5  120.09    4.18
  -1   3   5  116.82    4.09
   1  -3   5  126.81    4.22
   1  -3   5  123.73    4.23
   1   3  -5  119.74    4.31
   1   3   5   98.76    3.68
  -1   3  -5  106.31    3.64
  -1  -3   5  101.15    3.66
   1  -3  -5   98.57    3.61
  -1   3  -5  102.16    3.59
  -1   3  -5  106.51    3.50
   1  -3  -5   98.83    3.63
  -1  -3   5  105.86    3.61
   1   3   5   97.58    3.58
  -2   3   5   85.32    3.07
   2  -3   5   87.81    3.00
   2   3  -5   82.05    3.20
   2  -3   5   89.96    3.04
  -2   3   5   81.78    2.97
  -2   3   5   85.83    2.98
  -2   3   5   90.64    3.07
   2  -3   5   84.56    3.03
   2   3  -5   78.33    3.06
  -2   3   5   85.66    2.96
  -2  -3  -5   88.97    3.15
  -2  -3  -5   87.06    3.06
   2  -3  -5   88.03    3.16
  -2   3  -5   89.13    3.14
   2   3   5   90.55    3.16
   2   3   5   87.21    3.27
   2  -3  -5   89.45    3.15
  -2   3  -5   90.05    3.15
  -2  -3   5   85.42    3.16
  -2  -3   5   86.96    3.23
  -3  -3  -5   34.16    1.38
   3  -3   5   34.09    1.24
   3  -3   5   34.58    1.20
  -3   3   5   31.09    1.16
   3   3  -5   30.84    1.32
  -3   3   5   32.35    1.18
   3   3  -5   33.65    1.49
  -3   3   5   32.70    1.35
  -3   3   5   32.38    1.24
   3  -3   5   33.03    1.31
   3  -3  -5   32.60    1.27
   3   3   5   32.59    1.33
  -3  -3   5   33.06    1.33
   3  -3  -5   32.01    1.25
  -3   3  -5   32.56    1.32
   3  -3  -5   32.09    1.27
  -3   3  -5   34.59    1.22
   3   3   5   33.11    1.47
  -3  -3   5   34.74    1.40
  -4  -3  -5   53.44    1.99
   4  -3   5   51.69    2.00
   4   3  -5   49.85    2.16
   4  -3   5   53.78    1.85
   4   3  -5   51.23    2.00
   4  -3   5   48.42    1.94
   4  -3   5   54.18    1.96
  -4   3   5   51.98    2.04
   4  -3   5   52.62    1.93
   4   3  -5   52.28    2.01
   4  -3  -5   54.38    2.06
  -4  -3   5   53.31    2.05
   4   3   5   51.98    2.07
   4  -3  -5   56.23    2.14
   4  -3  -5   52.89    1.98
   4  -3  -5   53.68    2.02
  -4   3  -5   52.48    2.08
  -4  -3   5   57.44    2.11
   4   3   5   55.68    2.23
   5   3  -5    3.92    0.49
   5  -3   5    4.31    0.46
  -5  -3  -5    2.91    0.27
   5  -3   5    3.98    0.45
  -5   3   5    4.30    0.54
   5  -3   5    3.61    0.30
  -5  -3  -5    3.11    0.24
   5   3  -5    4.32    0.62
   5   3  -5    3.48    0.43
   5  -3   5    4.76    0.55
   5   3   5    7.74    0.57
  -5  -3   5    8.68    0.49
   5  -3  -5    9.22    0.64
   5  -3  -5    8.60    0.65
  -5   3  -5    8.86    0.67
  -5  -3   5    8.12    0.53
   5  -3  -5    8.77    0.46
   5  -3  -5    8.54    0.67
  -5  -3   5    8.79    0.45
   5   3   5    7.95    0.76
   5  -3  -5    9.06    0.67
   6   3  -5    1.93    0.52
   6  -3   5    1.29    0.45
   6  -3   5    2.17    0.39
   6  -3   5    2.01    0.40
   6   3  -5    2.57    0.52
  -6   3   5    2.28    0.51
   6  -3  -5    3.35    0.44
   6   3   5    2.37    0.53
   6  -3  -5    2.29    0.47
   6  -3  -5    2.52    0.47
   6  -3  -5    3.35    0.52
  -6   3  -5    3.28    0.52
   7  -3   5    7.15    0.55
   7   3  -5    6.75    0.61
   7  -3   5    7.52    0.68
   7  -3   5    6.75    0.56
   7  -3  -5   11.21    0.77
   7   3   5    9.43    0.72
   7  -3  -5   10.23    0.75
   7  -3  -5    8.61    0.71
   0  -4   5  167.56    5.85
   0  -4   5  161.92    5.76
   0   4  -5  162.72    5.88
   0  -4  -5  159.25    5.84
   0  -4  -5  175.55    5.76
   0   4   5  163.86    5.87
   1  -4   5   97.83    3.62
  -1  -4  -5   96.09    3.67
   1  -4   5   94.16    3.61
  -1   4   5  106.76    3.66
   1  -4   5  102.22    3.55
  -1  -4  -5  101.93    3.57
  -1   4   5  102.44    3.58
  -1   4   5   94.14    3.45
   1   4  -5  102.00    3.74
  -1  -4   5   84.98    3.26
   1  -4  -5   92.37    3.24
   1   4   5   85.33    3.30
   1  -4  -5   85.68    3.24
  -1  -4   5   91.29    3.19
  -1   4  -5   87.57    3.24
  -1   4  -5   83.01    3.06
  -1   4  -5   91.65    3.18
  -2  -4  -5   31.00    1.27
  -2   4   5   30.98    1.29
   2  -4   5   30.29    1.21
  -2   4   5   32.17    1.30
   2   4  -5   28.88    1.42
  -2  -4  -5   28.87    1.36
   2  -4   5   32.31    1.29
  -2   4  -5   23.17    1.04
   2  -4  -5   23.47    1.06
  -2   4  -5   21.57    1.01
   2   4   5   23.23    1.18
  -2  -4   5   23.80    1.05
   2  -4  -5   24.39    1.06
  -2  -4   5   23.88    1.13
  -3   4   5   26.27    1.20
   3  -4   5   25.61    1.14
   3  -4   5   29.13    1.16
   3   4  -5   27.81    1.39
  -3  -4  -5   26.13    1.27
   3  -4   5   29.14    1.08
  -3   4   5   26.82    1.02
   3  -4  -5   25.25    1.12
  -3   4  -5   27.10    1.17
   3   4   5   25.28    1.17
   3   4   5   26.41    1.34
  -3  -4   5   27.10    1.18
   3  -4  -5   27.32    1.15
  -3  -4   5   29.27    1.29
   4   4  -5    7.88    0.58
  -4   4   5    8.68    0.42
  -4  -4  -5    8.60    0.67
   4  -4   5    8.37    0.50
   4  -4   5    8.32    0.62
   4   4  -5    7.83    0.79
  -4   4   5    8.00    0.64
  -4  -4   5   13.44    0.76
   4  -4  -5   13.74    0.70
   4  -4  -5   14.18    0.71
   4  -4  -5   12.85    0.82
  -4  -4   5   13.49    0.84
   4   4   5   12.41    0.75
   4  -4  -5   14.02    0.61
   4   4   5   12.87    0.96
  -4   4  -5   13.22    0.78
   5  -4   5   10.32    0.71
   5  -4   5   11.06    0.78
   5  -4   5   10.70    0.64
  -5   4   5   10.42    0.82
  -5  -4  -5   10.70    0.65
   5  -4   5   11.35    0.68
   5  -4   5   10.58    0.55
   5   4  -5   10.12    0.96
   5  -4  -5   12.40    0.86
  -5  -4   5   12.43    0.72
   5  -4  -5   11.28    0.78
   5  -4  -5   11.50    0.73
   5   4   5   12.46    1.00
  -5   4  -5   11.81    0.82
   5  -4  -5   11.75    0.65
   5  -4  -5   13.18    0.88
  -5  -4   5   12.01    0.74
   6  -4   5    8.07    0.72
   6  -4   5    6.93    0.57
   6   4  -5   10.15    0.95
   6  -4   5    7.22    0.56
   6  -4  -5    8.73    0.68
  -6   4  -5    9.27    0.79
   6   4   5    9.53    0.90
   6  -4  -5    7.68    0.70
   6  -4  -5    8.76    0.77
   7   4  -5    1.99    0.52
   7  -4   5    2.39    0.41
   7  -4   5    2.50    0.43
   7  -4   5    2.30    0.47
  -7   4   5    2.76    0.64
   7  -4  -5    1.91    0.43
   7  -4  -5    1.91    0.48
   7  -4  -5    1.94    0.46
   7   4   5    1.80    0.45
  -7   4  -5    3.14    0.60
   0  -5  -5   11.92    0.80
   0   5   5   11.94    0.82
   0   5   5   13.26    0.75
   0  -5   5   12.41    0.81
   0  -5   5   12.77    0.72
   0   5  -5   13.11    0.86
  -1  -5  -5   79.73    2.81
   1  -5   5   72.61    2.87
  -1   5   5   77.00    2.91
   1   5  -5   70.58    2.96
  -1   5   5   71.82    2.80
   1  -5   5   75.52    2.77
  -1  -5  -5   77.21    2.94
   1  -5  -5   70.29    2.74
  -1   5  -5   72.57    2.76
  -1  -5   5   67.28    2.75
  -1  -5   5   69.52    2.66
   1   5   5   71.98    2.82
  -1   5  -5   70.69    2.66
   2  -5   5   54.51    2.21
  -2   5   5   53.67    2.20
   2  -5   5   58.85    2.25
   2  -5   5   61.87    2.16
  -2  -5  -5   55.36    2.33
   2   5  -5   54.29    2.40
   2  -5  -5   57.26    2.30
  -2  -5   5   60.07    2.27
   2   5   5   59.17    2.45
  -2   5  -5   58.52    2.25
  -2   5  -5   62.01    2.29
  -2  -5   5   57.54    2.38
  -2   5  -5   57.21    2.02
   2  -5  -5   51.65    2.26
   3  -5   5   46.54    1.70
  -3  -5  -5   44.09    1.94
  -3   5   5   44.79    1.83
   3  -5   5   46.38    1.82
   3   5  -5   40.39    2.02
  -3   5   5   44.88    1.77
  -3   5   5   41.70    1.62
  -3   5  -5   50.57    1.98
   3  -5  -5   54.07    2.07
   3   5   5   49.50    2.25
   3  -5  -5   48.26    2.01
  -3   5  -5   50.96    2.03
  -3  -5   5   53.15    2.19
  -3  -5   5   49.85    2.05
   4   5  -5   39.94    2.00
  -4   5   5   41.43    1.67
   4  -5   5   42.34    1.69
  -4   5   5   39.57    1.76
  -4  -5  -5   39.76    1.81
   4  -5  -5   41.31    1.75
  -4  -5   5   41.97    1.78
   4  -5  -5   41.60    1.65
   4   5   5   42.32    2.01
  -4   5  -5   40.97    1.78
  -4  -5   5   45.69    1.93
   5  -5   5   21.00    1.01
  -5   5   5   19.88    1.14
   5   5  -5   20.30    1.36
  -5  -5  -5   19.53    1.05
   5  -5   5   17.23    1.02
   5  -5   5   16.86    0.95
  -5   5  -5   17.59    1.05
   5   5   5   19.41    1.31
   5  -5  -5   20.56    0.98
  -5  -5   5   18.35    1.05
   5  -5  -5   16.48    1.06
   5  -5  -5   17.59    1.04
   6  -5   5    2.16    0.37
   6   5  -5    1.85    0.62
   6  -5   5    1.87    0.37
   6  -5   5    2.26    0.44
  -6   5   5    1.80    0.58
   6  -5  -5    2.62    0.45
   6  -5  -5    1.66    0.44
   6   5   5    2.07    0.62
  -6   5  -5    2.68    0.57
   6  -5  -5    1.69    0.40
   7  -5   5    2.42    0.43
   7  -5   5    2.31    0.39
   7  -5   5    2.36    0.42
   7  -5  -5    3.10    0.96
   7  -5  -5    2.08    0.43
  -7   5  -5    3.06    0.63
   0  -6   5   11.09    0.89
   0  -6  -5   12.72    0.92
   0   6  -5   11.64    0.81
   0   6   5   12.33    0.80
   0   6   5   12.26    0.90
   0  -6   5   11.23    0.79
   0   6  -5   10.72    0.90
  -1   6   5   23.02    1.25
  -1   6   5   23.95    1.17
   1  -6   5   22.60    1.25
  -1  -6  -5   24.48    1.32
   1   6  -5   23.50    1.38
   1  -6   5   24.04    1.14
  -1  -6   5   13.71    0.87
  -1  -6   5   13.96    0.99
  -1   6  -5   13.90    0.93
   1   6   5   13.47    1.00
   1   6   5   13.19    0.86
   1  -6  -5   14.22    0.96
  -1   6  -5   13.90    0.86
   2   6  -5   17.76    1.22
  -2   6   5   18.27    1.03
   2  -6   5   16.91    0.92
  -2   6   5   18.07    1.01
   2  -6   5   19.60    1.09
  -2  -6  -5   17.94    1.15
  -2   6  -5   20.66    1.12
   2   6   5   21.07    1.30
  -2   6  -5   19.49    0.80
  -2   6  -5   20.98    1.09
  -2  -6   5   21.65    1.25
  -2  -6   5   20.33    1.11
   2  -6  -5   21.99    1.19
   3  -6   5    4.72    0.49
  -3  -6  -5    5.13    0.76
   3  -6   5    4.71    0.62
  -3   6   5    5.27    0.54
  -3   6   5    4.92    0.64
   3   6  -5    5.72    0.83
  -3  -6   5    6.48    0.78
  -3   6  -5    5.88    0.56
   3  -6  -5    6.20    0.70
  -3  -6   5    5.93    0.66
   3   6   5    5.73    0.84
  -3   6  -5    5.16    0.64
   4   6  -5   17.53    1.34
  -4   6   5   16.85    1.10
   4  -6   5   19.11    1.05
  -4  -6  -5   17.15    1.16
  -4  -6   5   14.40    1.07
   4   6   5   14.43    1.19
   4  -6  -5   14.17    0.95
  -4  -6   5   13.76    0.91
  -4   6  -5   14.17    0.94
   5  -6   5    5.67    0.67
  -5   6   5    6.45    0.82
   5   6  -5    4.71    0.89
  -5  -6  -5    6.34    0.75
  -5  -6   5    7.64    0.80
   5  -6  -5    5.59    0.61
   5   6   5    9.06    1.09
  -5   6  -5    6.68    0.78
   6   6  -5    6.57    0.99
   6  -6   5    5.34    0.62
  -6   6   5    6.44    0.87
   6  -6   5    6.32    0.58
   6  -6  -5    5.43    0.62
  -6   6  -5    5.80    0.80
   6   6   5    6.22    0.92
   6  -6  -5    4.65    0.63
   0  -7   5   36.49    1.79
   0  -7  -5   31.94    1.76
   0  -7   5   35.55    1.61
   0   7  -5   36.35    1.82
   0   7   5   34.95    1.80
   0   7   5   32.92    1.62
   0   7  -5   34.91    1.64
  -1   7   5    5.93    0.71
   1  -7   5    5.65    0.68
  -1   7   5    6.24    0.78
  -1  -7  -5    6.84    0.87
   1   7  -5    6.85    0.90
   1  -7   5    6.15    0.83
  -1   7  -5    9.39    0.80
   1  -7  -5    8.46    0.92
  -1  -7   5    7.91    0.78
   1   7   5    8.86    0.96
  -1  -7   5    8.78    0.93
  -1   7  -5    9.95    0.89
   1   7   5    9.24    0.85
  -2   7   5   16.18    1.05
   2   7  -5   14.87    1.28
  -2   7   5   16.50    1.06
  -2  -7  -5   16.21    1.20
   2  -7   5   17.42    0.96
   2  -7   5   14.19    1.08
   2   7   5   20.26    1.36
  -2  -7   5   18.30    1.28
  -2   7  -5   19.88    1.16
  -2   7  -5   19.11    1.10
   2  -7  -5   15.82    1.17
  -2  -7   5   18.18    1.11
  -3   7   5   29.35    1.48
   3  -7   5   27.15    1.50
   3   7  -5   31.49    1.81
  -3  -7  -5   30.80    1.68
  -3   7  -5   23.78    1.29
   3   7   5   25.60    1.61
  -3  -7   5   25.91    1.35
  -3  -7   5   25.09    1.52
  -4  -7  -5    6.78    0.91
   4   7  -5    7.35    1.07
   4  -7   5    5.99    0.74
  -4   7   5    6.23    0.84
   4  -7  -5    3.53    0.57
  -4  -7   5    4.27    0.76
  -4   7  -5    3.59    0.61
   4   7   5    4.40    0.87
  -4  -7   5    3.98    0.67
  -5  -7  -5    6.42    0.86
   5   7  -5    6.19    0.99
  -5   7   5    5.78    0.84
   5  -7  -5    5.23    0.67
  -5  -7   5    5.71    0.82
   5   7   5    4.30    0.87
  -5   7  -5    5.01    0.72
   0  -8  -5   18.60    1.37
   0  -8   5   16.52    1.31
   0   8  -5   18.87    1.37
   0   8   5   21.03    1.25
   0  -8   5   20.18    1.21
   0   8  -5   20.77    1.25
   0   8   5   21.24    1.42
   1   8  -5    6.84    0.96
  -1  -8  -5    5.34    0.86
   1   8  -5    5.79    0.83
  -1   8   5    6.36    0.85
   1  -8   5    5.68    0.87
   1  -8   5    6.36    0.76
  -1   8   5    6.83    0.89
  -1   8  -5    7.54    0.91
   1  -8  -5    6.30    0.91
   1   8   5    6.75    0.94
  -1  -8   5    6.42    0.97
  -1  -8   5    6.47    0.82
   1   8   5    6.41    0.86
  -1   8  -5    6.10    0.86
  -2   8   5   10.53    1.00
  -2  -8  -5   10.85    1.16
   2   8  -5   11.87    1.24
  -2   8   5   13.41    1.00
   2   8   5   11.76    1.06
   2   8   5   10.60    1.18
  -2   8  -5   11.44    0.96
  -2  -8   5   12.20    1.00
  -2  -8   5   11.61    1.15
  -3  -8  -5    8.75    1.05
   3   8  -5    9.53    1.24
  -3   8   5    7.94    0.88
   3  -8   5    6.22    0.73
   3   8   5    9.75    1.20
   3  -8  -5    6.66    0.75
  -3   8  -5    8.22    0.89
  -3  -8   5    9.64    0.92
  -3  -8   5    9.32    1.09
  -4   8   5    3.40    0.68
  -4  -8  -5    3.81    0.80
   4   8  -5    2.59    0.78
  -4  -8   5    6.19    0.95
   4  -8  -5    5.40    0.71
  -4   8  -5    6.46    0.88
   4   8   5    4.83    0.98
   0   9  -5    1.87    0.61
   0  -9   5    1.61    0.57
   0   9   5    2.05    0.68
   0  -9   5    1.82    0.57
   0   9  -5    2.05    0.69
   0  -9  -5    1.53    0.60
   0   9   5    2.36    0.73
  -1   9   5    5.90    0.90
   1   9  -5    6.01    1.02
   1  -9   5    4.36    0.79
  -1  -9  -5    5.34    0.93
  -1   9   5    4.57    0.75
   1   9  -5    3.75    0.74
   1   9   5    5.91    1.04
  -1  -9   5    4.99    0.90
   1  -9  -5    3.68    0.71
  -1   9  -5    5.16    0.79
   1   9   5    4.66    0.77
  -1   9  -5    5.98    1.10
  -1  -9   5    4.52    0.71
   2  -9   5    4.44    0.79
  -2   9   5    5.09    1.04
   2   9  -5    6.10    1.30
  -2  -9  -5    6.68    1.34
   2   9  -5    4.30    0.94
  -2  -9   5    5.93    1.13
   2  -9  -5    4.57    0.75
   2   9   5    5.34    0.82
  -2  -9   5    5.11    0.72
  -2   9  -5    5.78    0.79
   2   9   5    7.46    1.12
   3  -9   5    0.48    0.38
   3  -9  -5    0.91    0.40
   1   0   6   33.68    1.26
   1   0  -6   35.70    1.28
  -1   0   6   35.56    1.32
   1   0  -6   37.95    1.30
  -1   0   6   36.76    1.30
  -1   0   6   37.72    1.30
   1   0  -6   37.14    1.33
  -1   0   6   35.65    1.27
  -1   0  -6   34.12    1.29
  -1   0  -6   34.33    1.24
   1   0  -6   37.48    1.31
   1   0   6   35.09    1.29
   1   0   6   35.59    1.29
   1   0  -6   38.89    1.31
  -1   0  -6   36.29    1.27
  -1   0   6   36.97    1.29
   1   0  -6   36.38    1.30
  -1   0   6   37.59    1.30
  -1   0  -6   34.83    1.25
  -1   0  -6   38.15    1.25
  -2   0   6   43.91    1.62
   2   0   6   43.96    1.55
   2   0  -6   43.44    1.55
   2   0  -6   47.08    1.60
   2   0  -6   43.54    1.61
   2   0  -6   45.56    1.57
   2   0   6   41.93    1.53
   2   0  -6   45.56    1.57
   2   0   6   42.09    1.54
   2   0   6   47.17    1.57
  -2   0  -6   41.13    1.55
   2   0   6   41.24    1.55
  -2   0   6   42.86    1.52
   2   0  -6   47.52    1.62
  -2   0  -6   41.95    1.54
   2   0  -6   43.86    1.58
  -2   0   6   41.06    1.55
  -2   0   6   43.13    1.54
  -2   0   6   43.97    1.60
  -2   0  -6   41.92    1.53
  -2   0   6   43.90    1.61
  -2   0   6   45.04    1.52
   2   0  -6   43.61    1.57
  -2   0  -6   45.96    1.57
   3   0  -6  396.58   13.68
   3   0   6  399.20   14.29
  -3   0  -6  389.77   13.49
  -3   0   6  389.08   13.66
   3   0   6  392.32   13.47
  -3   0   6  361.22   14.46
   3   0  -6  380.98   14.73
   4   0   6    5.84    0.34
   4   0  -6    5.92    0.40
   4   0   6    6.14    0.38
   4   0  -6    6.56    0.44
   4   0   6    6.51    0.40
   4   0  -6    5.90    0.43
   4   0   6    6.83    0.33
  -4   0   6    5.81    0.48
   4   0  -6    5.82    0.37
   4   0  -6    5.89    0.41
   4   0   6    6.04    0.35
  -4   0   6    5.90    0.28
   4   0  -6    5.47    0.34
   5   0   6    0.80    0.27
   5   0  -6    0.51    0.18
   5   0   6    0.86    0.17
   5   0  -6    0.91    0.21
   5   0  -6    0.90    0.27
   5   0  -6    0.79    0.32
   5   0   6    0.87    0.27
   5   0  -6    0.82    0.30
   5   0  -6    0.85    0.22
   5   0   6    0.72    0.17
   6   0  -6   30.92    1.39
   6   0   6   30.98    1.31
   6   0  -6   30.00    1.28
   6   0  -6   29.99    1.19
   6   0   6   31.15    1.48
   6   0   6   31.52    1.34
   6   0  -6   30.67    1.39
   7   0  -6    0.19    0.40
   7   0   6    0.08    0.38
   7   0   6    0.22    0.30
   7   0   6    0.24    0.28
   7   0  -6    0.49    0.42
   8   0   6    2.57    0.65
   8   0   6    1.54    0.38
   8   0  -6    1.69    0.41
   8   0  -6    2.39    0.56
   8   0  -6    2.01    0.55
   0   1   6  567.57   19.88
   0  -1  -6  577.05   19.89
   0   1   6  585.19   20.86
   0  -1   6  578.77   19.89
   0  -1  -6  581.27   20.87
   0   1  -6  573.94   19.89
   1   1  -6  993.20   33.62
   1  -1   6  952.26   32.91
   1  -1   6  975.31   32.31
  -1   1   6  922.15   33.00
  -1  -1  -6  930.02   32.50
   1   1  -6  921.97   32.53
  -1  -1  -6  948.32   33.58
   1  -1  -6  840.90   30.00
  -1  -1   6  885.84   31.13
   1  -1  -6  906.73   29.97
  -1   1  -6  870.35   29.89
  -1   1  -6  874.69   30.43
   1   1   6  865.60   31.17
  -1  -1   6  863.36   30.13
   1   1   6  915.33   30.13
   2   1  -6   43.40    1.56
  -2  -1  -6   39.95    1.52
   2   1  -6   42.01    1.55
  -2  -1  -6   40.51    1.48
   2   1  -6   42.15    1.52
  -2  -1  -6   41.33    1.50
   2   1  -6   40.05    1.52
  -2   1   6   40.47    1.55
   2   1  -6   44.27    1.58
  -2  -1  -6   39.60    1.56
   2  -1   6   45.82    1.52
   2  -1   6   43.81    1.49
   2  -1   6   45.56    1.49
   2  -1   6   43.81    1.47
  -2   1   6   40.52    1.47
   2  -1   6   43.39    1.54
  -2   1   6   40.19    1.51
   2   1  -6   44.85    1.61
   2   1  -6   41.57    1.53
   2  -1  -6   50.08    1.80
   2   1   6   46.91    1.79
   2  -1  -6   46.66    1.80
   2  -1  -6   51.12    1.77
  -2  -1   6   53.74    1.81
  -2   1  -6   53.68    1.76
   2   1   6   52.35    1.80
  -2  -1   6   51.47    1.83
   2  -1  -6   49.56    1.78
   2  -1  -6   48.91    1.80
  -2   1  -6   54.61    1.81
   2   1   6   50.18    1.84
   2   1   6   48.16    1.85
   2  -1  -6   50.45    1.86
  -2  -1   6   51.22    1.84
  -3   1   6   94.03    3.46
   3  -1   6   96.55    3.38
   3   1  -6   98.75    3.44
   3   1  -6   93.59    3.41
   3   1  -6   99.20    3.41
   3   1  -6   97.51    3.42
  -3   1   6   99.33    3.31
   3   1  -6   95.44    3.48
   3  -1   6   95.16    3.44
   3  -1   6   99.07    3.38
  -3  -1  -6  101.25    3.36
   3   1   6   90.86    3.20
  -3  -1   6   87.59    3.16
   3  -1  -6   90.01    3.21
   3   1   6   93.46    3.19
   3   1   6   91.56    3.25
  -3  -1   6   82.42    3.18
   3  -1  -6   93.07    3.16
  -3   1  -6   91.12    3.22
   3  -1  -6   94.33    3.15
   3  -1  -6   92.76    3.27
   3  -1  -6   92.59    3.24
   3  -1  -6   97.07    3.18
  -3  -1   6   85.55    3.17
   3  -1  -6   93.43    3.21
   3   1   6   93.48    3.25
   4  -1   6   52.36    1.88
  -4  -1  -6   50.37    1.84
   4   1  -6   52.40    1.89
   4   1  -6   53.69    2.00
  -4   1   6   49.35    1.98
   4  -1   6   51.14    1.97
   4  -1   6   50.39    1.88
   4   1  -6   52.11    1.93
   4  -1   6   51.18    1.88
   4   1  -6   51.20    1.93
   4   1  -6   51.70    1.93
   4  -1  -6   59.24    2.16
  -4   1  -6   56.53    2.16
   4   1   6   58.42    2.11
   4   1   6   58.56    2.13
  -4  -1   6   56.20    2.07
   4  -1  -6   59.01    2.17
   4  -1  -6   55.83    2.07
   4  -1  -6   55.42    2.14
   4  -1  -6   60.07    2.04
   4   1   6   58.55    2.16
   4   1   6   60.01    2.10
   5  -1   6   30.43    1.24
   5   1  -6   30.77    1.31
  -5   1   6   30.15    1.37
   5   1  -6   31.34    1.33
   5  -1   6   31.25    1.37
  -5  -1  -6   30.35    1.15
   5  -1   6   31.99    1.25
   5   1  -6   28.57    1.21
   5   1  -6   30.41    1.28
   5   1  -6   31.93    1.31
  -5   1  -6   32.60    1.39
   5  -1  -6   33.35    1.38
   5  -1  -6   32.30    1.33
   5  -1  -6   33.12    1.37
   5  -1  -6   34.33    1.19
   5   1   6   31.67    1.27
   5   1   6   33.16    1.34
   5  -1  -6   31.46    1.24
   5   1   6   32.33    1.34
   6  -1   6   14.42    0.80
   6   1  -6   15.50    0.82
  -6   1   6   14.86    0.96
   6  -1   6   15.26    0.81
   6   1  -6   13.48    0.71
   6  -1   6   15.68    0.96
   6   1  -6   15.98    0.90
   6   1  -6   14.95    0.88
   6   1   6   13.32    0.80
   6  -1  -6   13.86    0.85
   6  -1  -6   13.84    0.73
   6   1   6   13.82    0.68
   6  -1  -6   15.09    0.86
   6   1   6   13.51    0.69
   6  -1  -6   14.58    0.91
   7   1  -6   20.94    1.09
   7  -1   6   19.51    1.00
   7  -1   6   18.69    0.96
   7   1   6   19.37    1.04
   7  -1  -6   23.15    1.11
   7   1   6   19.94    0.85
   7  -1  -6   21.40    1.09
   7  -1  -6   19.58    1.09
   8  -1   6    1.38    0.34
   8  -1   6    1.36    0.47
   8  -1   6    1.27    0.33
   8  -1  -6    1.79    0.54
   8  -1  -6    1.49    0.43
   8  -1  -6    1.66    0.51
   0  -2  -6  169.67    7.37
   0  -2   6  160.08    6.06
   0   2   6  158.41    7.26
   0   2  -6  154.43    6.06
   0  -2  -6  152.26    6.08
   0  -2   6  165.97    7.22
   0   2  -6  153.02    7.00
  -1   2   6  121.17    4.23
  -1   2   6  124.31    4.27
  -1  -2  -6  119.50    4.31
   1   2  -6  125.55    4.33
   1  -2  -6  140.52    4.81
   1   2   6  131.35    4.82
   1  -2  -6  136.26    4.79
  -1  -2   6  141.76    4.79
  -1   2  -6  138.21    4.79
  -1  -2   6  142.93    4.85
  -2   2   6   74.86    2.60
  -2   2   6   77.96    2.70
   2   2  -6   76.38    2.69
   2   2  -6   73.23    2.77
   2  -2   6   77.74    2.61
   2  -2   6   72.15    2.66
  -2   2   6   76.24    2.62
   2   2  -6   74.04    2.70
  -2  -2  -6   76.51    2.72
   2  -2   6   74.75    2.67
   2   2  -6   74.88    2.66
  -2  -2   6   84.17    3.14
  -2  -2   6   87.44    3.10
   2  -2  -6   83.70    3.06
   2  -2  -6   86.56    3.02
   2  -2  -6   92.09    3.09
   2   2   6   89.21    3.09
   2   2   6   85.80    3.17
  -2   2  -6   92.42    3.08
   3  -2   6  120.48    4.32
   3   2  -6  123.54    4.45
  -3   2   6  119.04    4.35
   3  -2   6  123.32    4.28
  -3  -2  -6  123.33    4.29
  -3   2   6  125.10    4.24
   3  -2   6  125.65    4.19
   3   2  -6  121.26    4.32
  -3   2   6  128.24    4.26
  -3  -2  -6  124.44    4.32
   3   2  -6  122.82    4.33
   3   2  -6  123.93    4.35
  -3   2  -6  129.01    4.69
  -3  -2   6  137.10    4.68
   3   2   6  136.19    4.80
   3   2   6  129.08    4.70
   3  -2  -6  138.13    4.66
  -3  -2   6  127.90    4.69
   3  -2  -6  136.57    4.76
   3  -2  -6  139.85    4.65
   3  -2  -6  131.60    4.69
   3  -2  -6  139.44    4.64
  -3  -2   6  137.37    4.73
   4  -2   6   60.17    2.18
   4  -2   6   58.33    2.11
   4   2  -6   56.61    2.15
   4   2  -6   58.34    2.18
  -4   2   6   59.69    2.22
  -4  -2  -6   55.41    2.03
   4  -2   6   54.16    2.00
   4  -2   6   59.27    2.10
   4   2  -6   57.33    2.27
   4   2  -6   55.76    2.14
   4  -2  -6   53.18    1.85
  -4   2  -6   47.37    1.86
   4  -2  -6   48.63    1.79
   4  -2  -6   48.93    1.86
  -4  -2   6   46.93    1.81
   4  -2  -6   49.45    1.89
   4  -2  -6   49.07    1.76
  -4  -2   6   50.44    1.78
  -4  -2   6   48.67    1.80
   4   2   6   43.84    1.92
   4  -2  -6   48.12    1.91
   4   2   6   49.83    1.85
   5   2  -6    5.97    0.54
   5  -2   6    6.07    0.49
   5   2  -6    6.29    0.64
   5  -2   6    6.12    0.59
   5  -2   6    5.67    0.33
  -5   2   6    5.73    0.61
   5   2  -6    5.99    0.46
   5  -2   6    5.95    0.46
   5  -2  -6   11.09    0.68
  -5   2  -6   10.67    0.69
   5  -2  -6   10.93    0.69
   5  -2  -6    9.95    0.51
   5  -2  -6   11.11    0.68
   5  -2  -6   10.24    0.65
   5   2   6   10.51    0.60
  -5  -2   6   10.26    0.54
   5   2   6   11.75    0.76
   6  -2   6    4.38    0.60
   6  -2   6    2.88    0.42
   6   2  -6    3.17    0.50
   6   2  -6    3.26    0.52
  -6   2   6    3.70    0.57
   6  -2   6    3.22    0.42
  -6   2  -6    3.83    0.54
   6  -2  -6    3.29    0.44
   6   2   6    4.30    0.60
   6  -2  -6    3.67    0.52
   6  -2  -6    4.14    0.54
   6  -2  -6    2.90    0.48
   6   2   6    3.49    0.48
   7  -2   6    0.85    0.38
   7   2  -6    1.02    0.50
   7  -2   6    0.57    0.25
   7  -2   6    0.81    0.30
   7   2  -6    0.31    0.22
  -7   2   6    0.87    0.51
   7   2   6    1.64    0.27
   7  -2  -6    1.79    0.39
   7  -2  -6    1.52    0.38
   7  -2  -6    1.98    0.42
   8  -2   6    7.67    0.60
   8  -2   6    8.02    0.67
   8  -2   6    8.11    0.82
   8   2   6    7.24    0.50
   8  -2  -6    7.32    0.78
   0  -3  -6  533.20   19.79
   0   3  -6  567.66   21.42
   0   3   6  538.16   21.44
   0   3   6  576.48   19.79
   0  -3   6  565.01   19.79
   0  -3   6  554.34   21.51
  -1  -3  -6  140.50    4.94
   1   3  -6  140.29    4.98
   1   3  -6  137.87    4.86
  -1   3   6  135.38    4.90
  -1   3   6  143.66    4.85
   1  -3   6  138.37    4.89
   1  -3   6  144.98    4.89
  -1   3   6  135.06    4.76
  -1   3  -6  146.79    5.01
  -1   3  -6  147.16    5.14
  -1  -3   6  155.93    5.12
   1   3   6  143.72    5.20
   1   3   6  142.55    5.09
   1  -3  -6  145.78    5.13
   1  -3  -6  143.78    5.15
  -2   3   6   39.82    1.45
   2  -3   6   42.28    1.51
   2  -3   6   39.96    1.51
  -2   3   6   37.57    1.54
   2   3  -6   38.95    1.54
  -2   3   6   40.31    1.44
   2  -3   6   43.50    1.48
  -2  -3  -6   39.88    1.61
  -2   3   6   39.91    1.44
   2   3  -6   40.22    1.68
  -2   3   6   39.61    1.53
   2  -3  -6   35.40    1.43
  -2   3  -6   39.10    1.42
  -2  -3   6   38.05    1.45
   2   3   6   35.01    1.42
  -2   3  -6   37.78    1.42
   2  -3  -6   37.64    1.43
   2   3   6   35.20    1.54
  -2  -3   6   36.21    1.50
   3   3  -6  119.06    4.31
   3  -3   6  130.15    4.22
   3  -3   6  124.24    4.33
   3   3  -6  114.20    4.34
   3   3  -6  124.93    4.52
  -3   3   6  121.25    4.37
  -3   3   6  124.13    4.21
   3  -3   6  124.84    4.25
  -3  -3  -6  124.34    4.40
  -3   3   6  119.64    4.19
   3  -3  -6  118.04    4.10
   3  -3  -6  116.43    4.09
   3   3   6  115.38    4.27
  -3  -3   6  117.90    4.20
  -3  -3   6  113.76    4.13
  -3   3  -6  116.53    4.12
   3   3   6  112.30    4.13
  -3   3  -6  121.67    4.04
   3  -3  -6  117.01    4.05
   4  -3   6   11.82    0.60
   4   3  -6   12.97    0.87
   4  -3   6   13.06    0.65
  -4   3   6   12.28    0.74
   4   3  -6   11.76    0.68
   4   3  -6   12.46    0.68
   4  -3   6   13.01    0.71
  -4  -3  -6   11.12    0.65
   4  -3   6   12.80    0.64
  -4   3  -6   15.41    0.81
   4  -3  -6   16.22    0.80
   4   3   6   14.33    0.77
   4  -3  -6   17.01    0.88
  -4  -3   6   15.59    0.77
   4   3   6   14.58    0.94
   4  -3  -6   16.29    0.75
   4  -3  -6   15.97    0.71
  -4  -3   6   15.69    0.81
  -5  -3  -6   15.29    0.61
   5  -3   6   15.80    0.77
   5   3  -6   15.18    0.81
   5   3  -6   16.48    1.04
  -5  -3  -6   15.45    0.64
   5  -3   6   16.26    0.81
   5   3  -6   14.57    0.86
  -5   3   6   14.89    0.92
   5  -3   6   14.61    0.63
   5  -3   6   14.64    0.89
   5  -3  -6   16.26    0.90
   5  -3  -6   16.91    0.91
  -5  -3   6   17.23    0.72
   5  -3  -6   16.03    0.73
  -5  -3   6   16.01    0.74
   5  -3  -6   16.71    0.93
   5   3   6   15.05    0.83
   5   3   6   16.68    1.03
   5  -3  -6   16.90    0.86
  -5  -3   6   15.56    0.79
  -5   3  -6   16.50    0.91
   6  -3   6   44.63    1.80
   6  -3   6   44.51    1.83
   6   3  -6   44.50    2.05
  -6   3   6   48.75    2.00
   6  -3  -6   43.33    1.84
   6  -3  -6   49.62    1.82
   6   3   6   39.51    1.93
  -6   3  -6   48.57    1.90
   6  -3  -6   41.71    1.84
   6  -3  -6   40.51    1.81
   7  -3   6    3.19    0.43
  -7   3   6    3.61    0.64
   7   3  -6    2.30    0.43
   7  -3   6    3.01    0.50
   7  -3   6    2.44    0.36
   7  -3  -6    3.15    0.49
   7  -3  -6    1.91    0.42
   7   3   6    2.13    0.43
  -7   3  -6    3.57    0.59
   7  -3  -6    2.16    0.43
   0   4   6    4.20    0.47
   0  -4  -6    4.66    0.45
   0  -4   6    3.76    0.44
   0  -4   6    3.47    0.37
   0   4  -6    3.84    0.48
   0   4   6    4.92    0.41
  -1  -4  -6   25.99    1.19
  -1   4   6   25.36    1.09
  -1   4   6   26.46    1.16
   1   4  -6   26.31    1.25
   1  -4   6   25.73    1.14
   1  -4   6   26.38    1.07
   1  -4   6   24.76    1.13
  -1   4   6   24.88    0.96
  -1  -4   6   26.97    1.25
  -1  -4   6   28.44    1.18
   1  -4  -6   27.63    1.21
   1  -4  -6   26.88    1.22
   1   4   6   29.12    1.30
  -1   4  -6   27.40    1.16
  -1   4  -6   27.01    1.05
  -1   4  -6   28.91    1.24
  -2  -4  -6  160.96    5.89
   2   4  -6  165.28    5.98
  -2   4   6  163.16    5.79
  -2   4   6  155.85    5.65
   2  -4   6  173.34    5.80
   2  -4   6  170.54    5.73
  -2   4   6  169.10    5.81
  -2   4   6  162.44    5.68
  -2   4   6  164.26    5.65
  -2   4  -6  154.06    5.44
  -2   4  -6  160.65    5.42
  -2  -4   6  153.01    5.44
  -2  -4   6  153.54    5.53
   2   4   6  150.17    5.58
   2  -4  -6  162.34    5.46
   2  -4  -6  145.93    5.46
   3  -4   6   34.97    1.43
   3   4  -6   35.21    1.67
  -3  -4  -6   34.08    1.54
  -3   4   6   35.54    1.40
  -3   4   6   34.74    1.27
   3  -4   6   37.10    1.35
  -3   4   6   35.26    1.30
   3  -4   6   37.08    1.42
  -3   4   6   34.55    1.48
  -3  -4   6   30.37    1.31
   3  -4  -6   32.96    1.30
   3  -4  -6   29.53    1.26
   3   4   6   29.98    1.46
  -3   4  -6   31.13    1.30
  -3  -4   6   30.76    1.40
   3   4   6   28.75    1.29
   4  -4   6   35.73    1.41
   4  -4   6   35.61    1.51
   4   4  -6   36.19    1.75
  -4   4   6   35.72    1.56
  -4   4   6   36.87    1.35
   4   4  -6   33.87    1.51
  -4  -4  -6   37.05    1.57
   4  -4  -6   25.87    1.08
  -4   4  -6   25.77    1.18
  -4  -4   6   24.76    1.16
   4   4   6   26.24    1.39
   4  -4  -6   27.31    1.04
  -4  -4   6   26.48    1.25
   4  -4  -6   25.28    1.24
   4  -4  -6   26.18    1.13
   4   4   6   24.54    1.17
  -5   4   6   12.12    0.86
  -5  -4  -6   12.50    0.71
   5  -4   6   12.47    0.83
   5  -4   6   13.10    0.69
   5   4  -6   12.73    1.04
   5  -4   6   13.18    0.73
   5  -4   6   12.65    0.62
   5  -4   6   11.70    0.74
  -5  -4   6    7.53    0.57
   5  -4  -6    6.85    0.72
   5  -4  -6    7.88    0.52
   5  -4  -6    7.68    0.60
   5   4   6    7.74    0.86
  -5   4  -6    7.79    0.69
   5  -4  -6    8.28    0.74
   5  -4  -6    7.91    0.69
  -5  -4   6    7.43    0.60
   6   4  -6    3.56    0.68
   6  -4   6    4.33    0.50
   6  -4   6    3.94    0.56
  -6   4   6    4.86    0.66
   6  -4   6    3.33    0.46
   6  -4  -6    3.73    0.48
  -6   4  -6    4.62    0.67
   6  -4  -6    3.74    0.58
   6  -4  -6    4.48    0.59
   6   4   6    3.91    0.68
   6  -4  -6    4.46    0.58
   7  -4   6    5.25    0.54
  -7   4   6    6.47    0.86
   7  -4   6    5.10    0.63
   7  -4   6    5.12    0.52
   7   4  -6    5.28    0.74
  -7   4  -6    5.98    0.77
   7  -4  -6    4.05    0.55
   7  -4  -6    4.34    0.57
   7  -4  -6    6.58    0.91
   7   4   6    4.20    0.62
   0   5   6   56.97    2.31
   0  -5   6   56.00    2.29
   0   5  -6   58.05    2.33
   0  -5   6   54.37    2.17
   0  -5  -6   56.50    2.29
   0   5   6   57.07    2.20
  -1   5   6  113.49    4.31
   1  -5   6  119.69    4.21
  -1  -5  -6  118.21    4.37
  -1   5   6  116.04    4.23
   1  -5   6  119.16    4.32
   1   5  -6  117.22    4.41
   1   5   6  109.50    4.16
  -1  -5   6  108.91    4.12
  -1   5  -6  113.82    4.11
  -1  -5   6  111.50    4.01
   1  -5  -6  109.01    4.08
  -1   5  -6  110.19    4.00
   2  -5   6   58.64    2.27
  -2  -5  -6   57.14    2.36
  -2   5   6   57.59    2.23
   2   5  -6   52.35    2.40
   2  -5   6   59.33    2.16
  -2   5   6   55.72    2.24
   2   5   6   42.78    1.92
  -2   5  -6   43.79    1.77
   2  -5  -6   39.44    1.76
  -2   5  -6   41.02    1.49
  -2  -5   6   41.84    1.74
  -2  -5   6   41.61    1.86
   2  -5  -6   44.34    1.80
  -2   5  -6   44.18    1.74
  -3  -5  -6   15.72    0.97
   3  -5   6   15.27    0.85
   3  -5   6   15.10    0.73
   3   5  -6   14.81    1.07
  -3   5   6   14.77    0.78
  -3   5   6   13.68    0.63
  -3   5   6   13.28    0.84
   3   5   6   16.01    1.06
   3  -5  -6   15.06    0.82
  -3  -5   6   13.78    0.85
  -3   5  -6   15.27    0.78
  -3   5  -6   13.84    0.84
  -3  -5   6   15.05    0.98
   3  -5  -6   16.22    0.89
   4   5  -6   38.30    1.89
   4  -5   6   37.26    1.56
  -4   5   6   38.50    1.55
  -4  -5  -6   37.07    1.71
  -4   5   6   34.80    1.64
  -4  -5   6   37.27    1.65
  -4  -5   6   37.52    1.76
   4  -5  -6   40.43    1.65
  -4   5  -6   35.77    1.64
   4   5   6   40.74    1.91
   4  -5  -6   38.62    1.53
   5  -5   6   14.41    0.89
   5  -5   6   17.55    0.91
  -5   5   6   17.13    1.05
   5  -5   6   14.91    0.95
   5  -5   6   15.16    0.86
  -5  -5  -6   16.98    0.96
   5   5  -6   17.02    1.27
   5  -5  -6   17.26    0.90
   5  -5  -6   14.05    0.97
   5  -5  -6   14.50    0.93
   5   5   6   16.79    1.22
  -5  -5   6   16.05    0.97
  -5   5  -6   14.40    0.95
   6  -5   6    6.73    0.56
   6  -5   6    7.24    0.63
   6  -5   6    7.31    0.54
   6  -5  -6    6.66    0.69
   6  -5  -6    5.86    0.60
   6   5   6    7.83    0.94
  -6   5  -6    8.59    0.82
   7  -5   6    3.92    0.45
   7  -5   6    3.65    0.54
   7  -5  -6    2.40    0.49
  -7   5  -6    3.65    0.65
   0  -6   6   78.47    3.26
   0   6  -6   81.99    3.16
   0   6   6   83.03    3.31
   0  -6   6   81.41    3.13
   0   6  -6   82.23    3.32
   0   6   6   85.25    3.17
   0  -6  -6   88.28    3.32
  -1  -6  -6   12.11    0.93
   1  -6   6   12.54    0.78
   1  -6   6   11.16    0.87
  -1   6   6   12.11    0.82
   1   6  -6   12.66    0.99
  -1   6   6   13.18    0.90
   1  -6  -6   12.99    0.92
  -1   6  -6   12.92    0.92
   1   6   6   12.47    0.84
  -1  -6   6   12.55    0.83
   1   6   6   10.72    0.93
  -1   6  -6   13.03    0.84
  -1  -6   6   13.16    0.95
   2  -6   6    8.72    0.77
   2  -6   6    7.55    0.62
  -2   6   6    8.59    0.71
  -2  -6  -6    8.52    0.84
   2   6  -6    8.34    0.91
  -2   6   6    9.05    0.73
  -2  -6   6    6.49    0.76
  -2   6  -6    6.63    0.66
  -2   6  -6    5.96    0.33
  -2   6  -6    6.58    0.65
  -2  -6   6    5.99    0.66
   2   6   6    6.08    0.81
   3   6  -6   56.71    2.62
   3  -6   6   60.40    2.22
  -3   6   6   57.08    2.31
  -3  -6  -6   57.36    2.51
  -3   6   6   56.39    2.35
   3  -6   6   59.30    2.39
  -3   6  -6   56.25    2.25
  -3   6  -6   54.94    2.26
   3   6   6   53.40    2.52
  -3  -6   6   55.41    2.31
  -3  -6   6   59.00    2.47
   3  -6  -6   58.87    2.37
   4  -6   6    5.63    0.64
  -4   6   6    4.93    0.74
  -4  -6  -6    6.17    0.80
   4   6  -6    5.86    0.90
  -4  -6   6    5.57    0.66
   4   6   6    6.77    0.91
   4  -6  -6    6.99    0.72
  -4   6  -6    5.38    0.68
  -4  -6   6    5.30    0.78
  -5   6   6   17.44    1.16
  -5  -6  -6   18.79    1.13
   5   6  -6   17.10    1.44
  -5  -6   6   14.52    1.03
  -5   6  -6   13.54    0.98
   5   6   6   14.18    1.28
   6  -6   6    1.62    0.40
  -6   6   6    1.92    0.59
   6   6  -6    1.96    0.70
   6  -6   6    2.35    0.45
   6  -6  -6    2.87    0.56
  -6   6  -6    3.64    0.63
   6   6   6    3.86    0.84
   6  -6  -6    2.79    0.50
   0   7  -6    5.51    0.72
   0  -7  -6    5.68    0.83
   0   7   6    5.48    0.76
   0   7  -6    6.59    0.82
   0   7   6    5.68    0.70
   0  -7   6    4.60    0.58
   0  -7   6    5.79    0.79
   1  -7   6   25.46    1.29
  -1   7   6   25.48    1.35
  -1   7   6   24.82    1.42
   1  -7   6   26.32    1.47
   1   7  -6   25.11    1.56
  -1  -7  -6   26.61    1.52
   1   7   6   24.90    1.33
   1   7   6   25.87    1.55
   1  -7  -6   25.58    1.47
  -1  -7   6   25.69    1.50
  -1   7  -6   25.39    1.33
  -1   7  -6   25.52    1.43
  -1  -7   6   24.90    1.32
   2  -7   6   20.51    1.08
  -2  -7  -6   20.17    1.34
  -2   7   6   21.25    1.19
   2   7  -6   18.41    1.39
   2  -7   6   17.85    1.21
  -2   7   6   21.73    1.21
  -2   7  -6   16.44    1.08
  -2   7  -6   16.74    1.05
   2   7   6   17.71    1.33
  -2  -7   6   15.59    1.20
   2  -7  -6   16.45    1.14
  -2  -7   6   16.41    1.06
   3  -7   6    6.27    0.76
   3   7  -6    8.41    1.07
  -3   7   6    6.54    0.80
  -3  -7  -6    7.76    0.92
  -3  -7   6    7.40    0.78
  -3  -7   6    7.11    0.91
   3  -7  -6    5.49    0.71
  -3   7  -6    7.17    0.77
   3   7   6    7.49    1.01
  -4  -7  -6   16.34    1.21
   4   7  -6   15.95    1.48
   4  -7   6   13.91    1.01
  -4   7   6   15.66    1.13
  -4  -7   6   17.79    1.30
   4   7   6   17.77    1.41
  -4  -7   6   17.87    1.14
  -4   7  -6   18.13    1.13
  -5  -7  -6    6.18    0.84
  -5   7   6    5.81    0.83
   5   7  -6    6.93    1.03
   5  -7  -6    5.76    0.66
   5   7   6    4.58    0.94
  -5   7  -6    5.88    0.83
  -5  -7   6    6.21    0.83
   0  -8  -6    1.24    0.57
   0   8   6    1.31    0.55
   0   8  -6    1.33    0.64
   0  -8   6    1.35    0.60
   0  -8   6    1.39    0.50
   0   8   6    1.97    0.64
   0   8  -6    1.87    0.59
   1   8  -6   20.39    1.46
   1  -8   6   18.88    1.17
  -1   8   6   20.88    1.38
   1   8  -6   19.17    1.28
  -1  -8  -6   18.73    1.41
  -1   8   6   19.71    1.25
  -1   8  -6   16.33    1.25
   1  -8  -6   14.86    1.23
   1   8   6   17.10    1.33
  -1   8  -6   16.03    1.14
   1   8   6   16.85    1.16
  -1  -8   6   17.45    1.14
  -1  -8   6   16.28    1.31
  -2   8   6    9.94    0.97
  -2  -8  -6   11.21    1.16
   2  -8   6   10.52    0.84
   2   8  -6    9.89    1.18
  -2   8   6   11.34    0.95
   2   8   6    7.83    1.07
   2   8   6    7.37    0.93
  -2   8  -6    7.02    0.87
  -2  -8   6    7.07    1.00
  -2  -8   6    6.85    0.85
  -3   8   6   11.47    0.98
   3  -8   6    9.48    0.86
  -3  -8  -6   13.73    1.22
  -3  -8   6   18.09    1.38
   3   8   6   18.22    1.56
  -3   8  -6   16.10    1.13
  -3  -8   6   16.22    1.16
   4   8  -6    1.10    0.69
  -4  -8  -6    2.52    0.74
  -4   8   6    1.64    0.60
   4   8   6    0.79    0.66
   4  -8  -6    1.29    0.47
  -4   8  -6    1.66    0.58
  -4  -8   6    1.09    0.65
   0   9  -6   29.08    1.75
   0  -9  -6   22.51    1.66
   0   9  -6   25.58    1.52
   0   9   6   29.29    1.62
   0  -9   6   25.17    1.49
   0   9   6   30.81    1.87
  -1   9   6    2.95    0.67
   1   9  -6    4.18    0.90
  -1   9   6    4.12    0.78
   1  -9   6    2.73    0.69
  -1  -9  -6    3.91    0.84
   1   9  -6    3.32    0.72
   1   9   6    4.18    0.95
   1   9   6    2.88    0.69
  -1   9  -6    2.44    0.64
   1  -9  -6    2.18    0.60
  -1  -9   6    2.55    0.61
  -1  -9   6    2.75    0.76
  -1   9  -6    2.34    0.80
   2   9  -6    4.43    0.96
  -2  -9  -6    3.73    1.16
   2  -9   6    3.80    0.73
   2   9   6    4.57    0.98
  -2  -9   6    3.84    1.12
   2   9   6    3.33    0.72
   2  -9  -6    2.98    0.65
  -2   9  -6    3.47    0.68
  -2  -9   6    2.80    0.61
   3  -9   6    3.40    0.64
   3  -9  -6    3.48    0.65
   0   0   7    0.23    0.06
   0   0  -7    0.28    0.04
   0   0   7    0.12    0.07
   0   0  -7    0.14    0.06
   0   0  -7    0.20    0.04
   0   0  -7    0.17    0.06
   0   0  -7    0.23    0.03
   0   0  -7    0.22    0.08
   0   0   7    0.16    0.06
   0   0  -7    0.11    0.07
   0   0   7    0.19    0.04
   0   0   7    0.23    0.04
   0   0   7    0.15    0.07
   1   0   7   13.96    0.47
   1   0   7   13.41    0.50
   1   0   7   14.30    0.48
  -1   0   7   13.26    0.53
  -1   0  -7   12.98    0.47
  -1   0  -7   13.06    0.53
  -1   0   7   13.38    0.56
   1   0  -7   13.47    0.57
  -1   0  -7   13.17    0.48
  -1   0  -7   12.84    0.49
   1   0   7   13.74    0.53
   1   0   7   13.02    0.54
  -1   0   7   13.70    0.50
   1   0  -7   13.54    0.55
   1   0  -7   12.90    0.54
   1   0  -7   12.32    0.51
  -1   0   7   13.13    0.54
  -1   0  -7   12.87    0.50
  -1   0   7   13.38    0.54
  -1   0  -7   13.69    0.51
   1   0  -7   13.89    0.54
   2   0   7  217.65    8.10
  -2   0   7  196.13    8.31
  -2   0   7  206.41    7.58
   2   0  -7  202.53    7.56
  -2   0  -7  206.52    7.44
   2   0  -7  215.82    8.52
   2   0   7  213.65    8.26
  -2   0  -7  209.56    7.44
   3   0   7    0.47    0.14
  -3   0   7    0.64    0.20
   3   0  -7    0.55    0.15
  -3   0   7    0.39    0.10
  -3   0   7    0.51    0.17
   3   0   7    0.34    0.11
   3   0   7    0.48    0.13
   3   0  -7    0.62    0.15
   3   0   7    0.31    0.11
   3   0  -7    0.73    0.18
   3   0  -7    1.09    0.21
   3   0  -7    0.51    0.13
   3   0  -7    0.76    0.19
   3   0  -7    0.75    0.14
   3   0   7    0.65    0.15
   4   0   7   62.27    2.22
   4   0   7   58.45    2.19
   4   0   7   59.25    2.22
   4   0  -7   65.31    2.27
   4   0  -7   61.02    2.24
   4   0   7   61.59    2.17
   4   0  -7   62.88    2.20
   4   0  -7   56.22    2.27
  -4   0   7   62.19    2.16
   4   0   7   61.50    2.24
   4   0   7   68.17    2.19
  -4   0   7   61.76    2.35
   4   0  -7   62.33    2.28
   4   0  -7   63.69    2.28
   5   0  -7   26.77    1.14
   5   0  -7   26.75    1.08
   5   0   7   26.96    1.11
   5   0   7   28.13    1.01
   5   0  -7   25.57    1.04
   5   0   7   27.71    1.12
   5   0  -7   25.53    1.16
   5   0  -7   24.74    1.07
   5   0   7   27.10    1.00
   5   0  -7   26.28    1.17
   6   0  -7    0.30    0.21
   6   0   7    0.36    0.44
   6   0   7    0.82    0.35
   6   0  -7    0.18    0.37
   6   0  -7    0.78    0.30
   6   0   7    0.47    0.32
   6   0  -7    0.44    0.37
   7   0   7    1.06    0.51
   7   0   7    0.85    0.30
   7   0   7    0.43    0.29
   7   0  -7    1.03    0.41
   7   0  -7    1.04    0.19
   7   0  -7    1.19    0.46
   8   0  -7    2.42    0.47
   8   0   7    3.28    0.68
   8   0  -7    3.25    0.63
   8   0  -7    3.31    0.61
   8   0   7    2.63    0.47
   0  -1  -7   10.42    0.44
   0   1  -7    9.14    0.40
   0   1  -7    9.73    0.36
   0  -1   7    9.45    0.40
   0   1  -7    9.67    0.40
   0  -1   7    9.45    0.41
   0  -1  -7   10.46    0.45
   0   1   7    9.50    0.40
   0   1   7   10.61    0.45
   0  -1   7    9.70    0.35
   0   1   7   10.43    0.39
   0  -1   7    9.86    0.41
   0  -1  -7    9.98    0.39
   0   1  -7    9.91    0.41
   1  -1   7  737.93   24.57
   1   1  -7  739.40   25.87
  -1   1   7  700.86   25.34
  -1  -1  -7  694.40   24.73
   1  -1   7  750.28   25.28
   1   1  -7  669.54   24.73
  -1  -1  -7  730.34   25.92
   1  -1  -7  770.76   26.28
  -1   1  -7  753.58   26.14
   1  -1  -7  763.27   26.22
   1   1   7  763.41   26.30
   1   1   7  781.04   27.54
  -1   1  -7  760.54   26.77
  -1  -1   7  756.57   26.36
  -1  -1   7  770.78   27.45
  -2  -1  -7  142.20    5.03
   2   1  -7  148.09    5.00
  -2   1   7  141.55    4.94
   2   1  -7  145.94    5.07
   2   1  -7  146.71    5.03
  -2   1   7  146.62    4.99
   2  -1  -7  176.84    5.90
   2  -1  -7  166.20    5.90
   2  -1  -7  175.33    5.96
  -2  -1   7  169.90    5.93
   3  -1   7   22.19    0.78
   3   1  -7   21.46    0.91
   3  -1   7   22.01    0.84
  -3   1   7   20.06    0.78
   3   1  -7   21.66    0.87
   3  -1   7   22.76    0.92
  -3  -1  -7   22.90    0.82
   3  -1   7   22.90    0.84
   3   1  -7   21.42    0.96
   3   1  -7   22.28    0.89
   3   1  -7   21.78    0.89
  -3   1   7   20.79    0.88
   3  -1  -7   25.35    1.00
   3  -1  -7   24.74    1.07
   3   1   7   26.17    0.99
  -3  -1   7   25.94    0.97
  -3  -1   7   26.98    0.98
   3  -1  -7   25.33    0.98
   3  -1  -7   25.41    0.95
   3  -1  -7   24.69    0.97
   3  -1  -7   23.60    1.03
   3   1   7   25.60    0.99
   3   1   7   26.52    1.06
  -3   1  -7   26.40    1.02
  -3  -1   7   25.41    0.98
   3  -1  -7   25.20    1.01
   4   1  -7   22.75    1.03
   4  -1   7   22.29    1.00
   4   1  -7   22.77    0.98
   4   1  -7   22.01    0.92
   4  -1   7   22.21    0.91
   4  -1   7   23.07    0.91
   4   1  -7   21.97    0.96
  -4   1   7   21.65    1.02
   4   1  -7   22.87    0.97
  -4  -1  -7   21.48    0.85
   4  -1   7   22.33    0.90
   4   1   7   19.13    0.87
   4  -1  -7   20.95    0.80
   4  -1  -7   21.48    0.79
   4   1   7   20.22    0.91
   4  -1  -7   19.72    0.83
  -4  -1   7   20.17    0.82
  -4   1  -7   21.69    0.92
   4   1   7   20.09    0.84
   4  -1  -7   20.17    0.93
   4  -1  -7   20.50    0.91
   4  -1  -7   20.89    0.79
   4  -1  -7   19.04    0.90
   5   1  -7   36.25    1.46
   5   1  -7   39.05    1.56
   5  -1   7   39.72    1.62
   5  -1   7   39.30    1.50
   5  -1   7   34.34    1.38
   5   1  -7   41.00    1.60
  -5  -1  -7   36.51    1.38
   5   1  -7   38.60    1.54
   5  -1   7   39.16    1.48
  -5   1   7   36.40    1.61
   5   1  -7   39.31    1.55
  -5   1  -7   39.40    1.54
  -5  -1   7   38.28    1.53
   5   1   7   36.07    1.42
   5  -1  -7   35.00    1.40
   5  -1  -7   36.95    1.50
   5  -1  -7   36.02    1.51
   5   1   7   35.84    1.48
   5  -1  -7   39.27    1.35
   5   1   7   35.02    1.48
   5  -1  -7   39.15    1.54
   6  -1   7   24.85    1.29
   6   1  -7   27.27    1.26
   6   1  -7   27.52    1.19
   6  -1   7   25.72    1.16
   6   1  -7   25.28    1.24
   6  -1   7   26.01    1.16
  -6   1   7   23.82    1.30
   6   1  -7   25.18    1.09
   6   1  -7   28.45    1.21
   6  -1  -7   22.36    1.12
   6   1   7   22.30    1.07
   6   1   7   20.84    0.95
   6  -1  -7   20.48    1.07
   6  -1  -7   22.05    1.01
   6  -1  -7   23.07    1.17
   6   1   7   22.50    0.94
   7  -1   7    1.62    0.34
   7  -1   7    1.70    0.49
   7   1  -7    1.81    0.49
   7  -1   7    1.73    0.34
   7   1  -7    1.93    0.52
   7   1   7    2.94    0.47
   7  -1  -7    3.47    0.52
   7  -1  -7    2.74    0.48
   7   1   7    3.39    0.66
   7   1   7    3.77    0.37
   7   1   7    2.51    0.29
   7  -1  -7    2.94    0.47
   8  -1   7    5.88    0.56
   8  -1   7    6.95    0.85
   8  -1   7    6.93    0.58
   8  -1  -7    6.53    0.75
   8  -1  -7    7.16    0.79
   8  -1  -7    4.32    0.56
   0  -2   7  250.59   10.35
   0   2  -7  235.57    9.10
   0   2   7  243.84   10.40
   0  -2   7  248.42    9.12
   0   2   7  255.76    9.15
   0  -2  -7  249.56   10.49
   0   2  -7  250.69   10.27
   0  -2  -7  256.94    9.20
  -1   2   7  100.31    3.54
  -1  -2  -7  103.85    3.71
   1  -2   7  108.38    3.61
   1   2  -7  105.52    3.64
  -1   2   7   99.63    3.60
  -1   2   7  105.90    3.67
   1   2  -7  108.47    3.66
  -1   2   7  101.56    3.62
   1   2  -7  105.94    3.73
   1   2  -7  105.08    3.68
  -1   2  -7   85.49    3.07
  -1   2  -7   83.59    2.98
  -1  -2   7   91.32    3.08
  -1   2  -7   82.43    3.03
  -1   2  -7   81.93    3.01
   1   2   7   84.04    3.13
   1  -2  -7   92.24    3.08
   1  -2  -7   91.51    3.10
  -1  -2   7   87.51    3.01
   1   2   7   90.20    3.06
  -1  -2   7   90.74    3.07
   1  -2  -7   85.72    3.06
  -2   2   7   41.15    1.50
  -2   2   7   43.94    1.59
   2  -2   7   42.76    1.57
   2   2  -7   43.56    1.61
   2   2  -7   42.59    1.58
   2  -2   7   42.57    1.56
  -2   2   7   42.75    1.52
   2  -2   7   43.58    1.51
   2   2  -7   40.56    1.67
  -2   2   7   41.34    1.56
   2   2  -7   41.68    1.55
  -2  -2  -7   42.23    1.61
  -2  -2   7   70.78    2.49
   2  -2  -7   67.27    2.42
   2   2   7   69.21    2.43
  -2  -2   7   68.44    2.43
  -2   2  -7   64.80    2.40
   2  -2  -7   66.88    2.35
   2  -2  -7   68.47    2.41
   2   2   7   66.38    2.51
   3   2  -7   66.57    2.56
   3  -2   7   68.00    2.38
   3  -2   7   69.29    2.38
   3  -2   7   66.34    2.44
  -3   2   7   62.77    2.30
  -3   2   7   66.51    2.47
   3   2  -7   68.04    2.43
  -3  -2  -7   66.44    2.40
  -3   2   7   66.41    2.36
   3  -2   7   70.49    2.31
   3   2  -7   67.44    2.47
   3   2  -7   67.51    2.44
  -3  -2  -7   66.86    2.43
  -3   2   7   67.96    2.38
   3  -2  -7   65.28    2.43
  -3  -2   7   63.20    2.36
  -3   2  -7   65.80    2.36
  -3  -2   7   65.19    2.39
  -3  -2   7   67.33    2.35
   3  -2  -7   66.57    2.32
   3   2   7   60.27    2.35
   3  -2  -7   65.94    2.32
   3  -2  -7   66.55    2.36
   3  -2  -7   67.14    2.32
   3   2   7   63.27    2.45
   4  -2   7   38.26    1.46
   4   2  -7   38.41    1.55
   4  -2   7   38.80    1.45
  -4   2   7   38.00    1.57
   4  -2   7   38.94    1.54
   4   2  -7   36.34    1.50
   4   2  -7   39.35    1.66
  -4  -2  -7   39.96    1.41
   4   2  -7   38.16    1.52
   4  -2  -7   31.32    1.24
   4  -2  -7   31.72    1.37
   4  -2  -7   32.92    1.32
  -4  -2   7   31.60    1.25
  -4   2  -7   32.31    1.32
   4  -2  -7   32.85    1.35
  -4  -2   7   31.87    1.24
   4   2   7   34.62    1.42
   4  -2  -7   31.56    1.22
   4  -2  -7   32.97    1.29
   4   2   7   33.63    1.30
  -4  -2   7   31.07    1.27
   5   2  -7   59.32    2.36
   5  -2   7   59.73    2.16
   5  -2   7   56.76    2.06
   5  -2   7   58.33    2.17
   5   2  -7   54.59    2.18
   5  -2   7   59.77    2.28
  -5   2   7   58.05    2.30
   5   2  -7   58.31    2.24
   5  -2  -7   52.49    2.13
   5  -2  -7   55.29    2.13
   5   2   7   55.39    2.09
   5   2   7   58.65    2.22
   5  -2  -7   53.87    2.12
  -5  -2   7   55.07    2.04
   5  -2  -7   52.84    2.01
   5  -2  -7   57.37    2.16
  -5   2  -7   55.51    2.14
   6  -2   7    9.13    0.63
   6   2  -7    9.20    0.75
   6   2  -7    9.91    0.76
  -6   2   7    9.41    0.78
   6  -2   7    8.91    0.63
   6  -2   7   10.43    0.82
   6  -2  -7    7.39    0.68
   6   2   7    7.73    0.65
  -6   2  -7    8.44    0.70
   6  -2  -7    8.21    0.68
   6  -2  -7    7.58    0.71
   6  -2  -7    8.66    0.60
   7  -2   7    1.55    0.32
   7   2  -7    1.40    0.30
   7   2  -7    2.27    0.57
   7  -2   7    1.69    0.33
  -7   2   7    2.43    0.59
   7  -2   7    1.55    0.43
   7  -2  -7    1.37    0.37
   7  -2  -7    1.69    0.38
   7  -2  -7    2.30    0.48
   7   2   7    1.54    0.27
   8  -2   7    1.75    0.37
   8  -2   7    3.07    0.61
   8  -2   7    2.26    0.38
   8   2   7    2.76    0.37
   8  -2  -7    2.43    0.44
   0   3  -7    2.66    0.25
   0  -3   7    3.26    0.33
   0  -3  -7    2.98    0.33
   0   3  -7    2.98    0.36
   0   3   7    3.20    0.35
   0  -3   7    3.06    0.32
   0  -3   7    3.15    0.29
   0  -3  -7    3.64    0.35
   0   3   7    3.46    0.30
   1  -3   7  124.56    4.25
   1   3  -7  120.27    4.39
  -1  -3  -7  118.79    4.35
  -1   3   7  118.47    4.26
   1  -3   7  128.06    4.30
  -1   3   7  125.94    4.33
  -1   3   7  117.78    4.16
   1   3   7  116.14    4.20
  -1  -3   7  122.74    4.23
  -1   3  -7  124.23    4.26
  -1   3  -7  120.87    4.12
  -1   3  -7  120.04    4.20
   1   3   7  117.42    4.31
   1  -3  -7  126.54    4.26
   1  -3  -7  112.98    4.26
   2  -3   7   48.62    1.83
  -2   3   7   49.57    1.73
  -2   3   7   48.88    1.77
   2   3  -7   47.55    1.86
  -2   3   7   50.26    1.77
  -2  -3  -7   53.63    1.95
  -2   3   7   47.06    1.74
   2  -3   7   50.91    1.83
   2  -3   7   50.11    1.80
   2   3  -7   46.77    1.99
  -2   3   7   52.45    1.87
   2  -3  -7   53.88    1.95
  -2  -3   7   49.92    2.00
  -2   3  -7   52.29    1.91
   2   3   7   48.27    1.91
  -2   3  -7   51.40    1.91
  -2  -3   7   50.29    1.93
   2  -3  -7   55.59    1.94
   2   3   7   50.23    2.03
   3  -3   7    4.42    0.41
   3  -3   7    4.82    0.28
   3   3  -7    4.53    0.39
   3   3  -7    4.02    0.52
   3   3  -7    4.60    0.39
  -3   3   7    3.85    0.24
  -3   3   7    3.98    0.28
  -3   3   7    4.33    0.44
  -3  -3  -7    4.38    0.44
   3  -3  -7    4.36    0.32
  -3   3  -7    4.68    0.29
   3  -3  -7    3.85    0.33
   3  -3  -7    4.34    0.42
  -3   3  -7    4.75    0.41
   3   3   7    4.17    0.49
  -3  -3   7    4.53    0.45
   3  -3  -7    3.97    0.35
   3   3   7    4.21    0.37
  -3  -3   7    3.87    0.38
   4   3  -7   14.50    0.77
   4  -3   7   15.06    0.73
   4   3  -7   14.65    0.95
   4   3  -7   14.18    0.76
  -4   3   7   15.37    0.83
   4  -3   7   14.45    0.67
  -4  -3  -7   14.76    0.75
   4  -3   7   15.68    0.71
   4  -3   7   15.78    0.81
   4   3   7   15.07    0.91
  -4  -3   7   14.51    0.78
   4  -3  -7   13.97    0.70
   4  -3  -7   14.38    0.68
   4  -3  -7   14.31    0.77
  -4   3  -7   14.04    0.76
  -4  -3   7   14.22    0.72
   4  -3  -7   15.32    0.85
   4   3   7   13.98    0.74
   5  -3   7   44.72    1.74
   5   3  -7   42.92    1.79
   5   3  -7   42.94    1.82
  -5   3   7   44.93    1.90
  -5  -3  -7   44.56    1.62
   5  -3   7   46.41    1.77
   5  -3   7   46.48    1.88
  -5  -3  -7   44.06    1.60
   5   3  -7   48.86    2.04
   5  -3  -7   37.29    1.63
   5  -3  -7   37.39    1.45
  -5   3  -7   39.04    1.60
   5   3   7   35.36    1.54
  -5  -3   7   39.37    1.45
   5  -3  -7   39.41    1.55
   5   3   7   38.17    1.73
  -5  -3   7   36.63    1.51
   5  -3  -7   37.42    1.61
   5  -3  -7   36.66    1.57
  -5  -3   7   37.34    1.45
   6  -3   7    2.48    0.42
  -6   3   7    2.25    0.52
   6  -3   7    2.26    0.52
   6  -3   7    2.74    0.40
   6   3  -7    2.75    0.57
   6   3  -7    2.41    0.51
   6  -3  -7    1.62    0.44
  -6   3  -7    2.16    0.47
   6  -3  -7    1.68    0.43
   6  -3  -7    1.82    0.46
   6  -3  -7    2.11    0.42
   6   3   7    2.02    0.50
  -7   3   7    6.48    0.83
   7   3  -7    3.76    0.50
   7  -3   7    4.95    0.50
   7   3  -7    6.69    0.78
   7  -3   7    5.25    0.64
   7  -3   7    4.33    0.46
   7  -3  -7    7.98    0.73
   7  -3  -7    7.49    0.65
   7   3   7    6.42    0.60
   7  -3  -7    6.44    0.63
   0  -4   7   62.26    2.32
   0   4   7   61.07    2.24
   0   4   7   59.47    2.33
   0  -4  -7   57.67    2.30
   0   4  -7   57.42    2.34
   0  -4   7   59.73    2.23
  -1   4   7   29.45    1.17
   1  -4   7   27.85    1.21
   1  -4   7   25.24    1.18
  -1   4   7   27.13    1.02
  -1  -4  -7   27.55    1.25
   1  -4   7   26.93    1.13
   1   4  -7   28.06    1.31
  -1   4   7   28.46    1.23
  -1   4  -7   27.53    1.08
   1   4   7   28.67    1.32
   1  -4  -7   29.01    1.26
   1  -4  -7   30.18    1.26
  -1   4  -7   25.40    1.24
  -1  -4   7   28.06    1.28
  -1   4  -7   29.35    1.19
  -1  -4   7   30.15    1.22
   2  -4   7   70.42    2.53
  -2  -4  -7   67.47    2.69
  -2   4   7   66.92    2.59
   2  -4   7   75.55    2.62
   2   4  -7   70.19    2.78
  -2   4   7   67.83    2.45
  -2   4   7   69.78    2.49
  -2   4   7   69.44    2.46
  -2   4   7   71.65    2.62
  -2   4  -7   82.46    3.03
   2   4   7   79.99    3.16
  -2  -4   7   84.91    3.03
  -2  -4   7   85.31    3.13
  -2   4  -7   78.88    2.98
   2  -4  -7   76.97    3.04
   2  -4  -7   87.47    3.06
  -3   4   7   50.13    1.89
  -3  -4  -7   51.91    2.16
  -3   4   7   56.61    2.11
   3  -4   7   55.65    1.96
   3   4  -7   54.22    2.28
   3  -4   7   54.68    2.05
  -3   4   7   51.71    1.91
   3  -4   7   55.98    2.04
  -3   4   7   52.74    2.02
   3   4   7   56.05    2.28
  -3   4  -7   62.54    2.28
   3  -4  -7   57.08    2.25
  -3  -4   7   62.10    2.39
   3   4   7   58.59    2.45
  -3  -4   7   58.68    2.28
   3  -4  -7   63.79    2.29
   4   4  -7   23.08    1.13
  -4   4   7   23.21    1.18
   4  -4   7   26.38    1.17
   4   4  -7   23.94    1.38
  -4   4   7   24.74    0.99
   4  -4   7   26.74    1.06
  -4  -4  -7   25.50    1.20
  -4   4  -7   24.42    1.15
   4  -4  -7   25.71    1.24
   4   4   7   23.92    1.34
   4  -4  -7   24.69    1.02
  -4  -4   7   26.74    1.25
  -4  -4   7   25.48    1.15
   4  -4  -7   25.73    1.05
   4   4   7   23.72    1.14
   4  -4  -7   24.60    1.10
   5  -4   7   22.11    1.01
   5  -4   7   21.94    1.04
   5  -4   7   22.22    1.14
   5   4  -7   22.22    1.35
  -5   4   7   19.83    1.15
  -5  -4  -7   21.95    1.02
   5  -4   7   21.93    0.96
   5  -4   7   22.37    0.93
   5  -4  -7   22.24    0.99
   5  -4  -7   22.25    1.20
  -5  -4   7   20.96    1.06
   5  -4  -7   22.22    1.12
  -5   4  -7   21.18    1.11
  -5  -4   7   21.65    1.06
   5   4   7   19.47    1.27
   5  -4  -7   22.80    1.02
   6   4  -7    3.93    0.70
  -6   4   7    4.18    0.64
   6  -4   7    3.19    0.50
   6  -4   7    3.90    0.48
   6  -4   7    2.93    0.42
   6  -4  -7    3.80    0.49
   6  -4  -7    3.32    0.53
  -6   4  -7    4.62    0.62
   6  -4  -7    4.77    0.61
   6  -4  -7    4.83    0.64
   6   4   7    4.00    0.68
  -7   4   7    0.40    0.53
   7  -4   7    0.15    0.29
   7   4  -7    0.25    0.35
   7  -4   7   -0.01    0.36
   7  -4   7    0.00    0.26
  -7   4  -7    0.91    0.51
   7   4   7    0.46    0.33
   7  -4  -7    0.51    0.40
   7  -4  -7    0.67    0.36
   0  -5   7   69.90    2.55
   0   5   7   69.18    2.57
   0  -5  -7   63.02    2.64
   0  -5   7   68.50    2.66
   0   5   7   64.87    2.67
   0   5  -7   68.08    2.69
  -1  -5  -7   17.05    0.99
   1  -5   7   17.11    0.94
  -1   5   7   17.55    0.96
   1  -5   7   16.07    0.84
  -1   5   7   16.49    0.87
   1   5  -7   16.35    1.03
   1  -5  -7   16.27    0.92
   1   5   7   14.64    0.94
  -1   5  -7   14.85    0.90
  -1   5  -7   15.01    0.82
  -1  -5   7   13.79    0.82
  -1  -5   7   15.49    0.93
  -2  -5  -7   16.19    1.01
  -2   5   7   16.71    0.90
  -2   5   7   16.40    0.90
   2  -5   7   20.11    0.97
  -2   5   7   15.67    0.72
   2   5  -7   17.06    1.09
   2  -5  -7   21.73    1.15
   2  -5  -7   21.32    1.12
  -2   5  -7   23.36    0.86
  -2   5  -7   25.31    1.12
   2   5   7   21.17    1.25
  -2  -5   7   24.68    1.24
  -2   5  -7   25.11    1.15
  -2  -5   7   24.79    1.14
  -3   5   7   44.73    1.79
   3   5  -7   41.64    2.02
  -3   5   7   42.57    1.73
  -3   5   7   41.63    1.52
  -3   5   7   41.34    1.58
  -3  -5  -7   41.65    1.88
   3  -5   7   44.75    1.78
   3  -5   7   43.04    1.65
  -3   5  -7   44.44    1.78
   3  -5  -7   47.07    1.84
   3  -5  -7   40.36    1.76
   3   5   7   42.51    1.99
  -3  -5   7   42.93    1.80
  -3  -5   7   44.12    1.93
  -3   5  -7   42.50    1.73
   4   5  -7    6.92    0.88
   4  -5   7    5.46    0.54
  -4   5   7    6.12    0.51
  -4  -5  -7    5.50    0.68
  -4   5   7    5.13    0.63
   4  -5  -7    8.42    0.55
  -4  -5   7    8.91    0.79
   4  -5  -7    7.70    0.64
  -4  -5   7    9.20    0.69
  -4   5  -7    8.01    0.69
   4   5   7    8.02    0.90
   4  -5  -7    9.15    0.76
  -5  -5  -7   18.91    1.03
   5   5  -7   20.19    1.36
   5  -5   7   17.08    0.96
  -5   5   7   20.41    1.15
   5  -5   7   19.75    0.96
   5  -5   7   17.63    0.93
   5  -5   7   17.50    1.03
   5  -5  -7   27.76    1.21
  -5  -5   7   24.69    1.27
   5  -5  -7   21.97    1.29
   5  -5  -7   23.49    1.24
   5   5   7   24.95    1.50
  -5   5  -7   23.24    1.24
   6  -5   7    3.64    0.52
   6  -5   7    3.95    0.48
   6  -5   7    3.33    0.40
  -6   5   7    5.37    0.74
   6   5  -7    5.72    0.90
   6   5   7    4.93    0.79
   6  -5  -7    4.89    0.59
   6  -5  -7    4.89    0.56
   7  -5   7    1.61    0.43
   7  -5   7    1.34    0.34
  -7   5  -7    3.33    0.62
   7  -5  -7    2.96    0.56
   0   6  -7    1.98    0.52
   0  -6  -7    2.31    0.53
   0  -6   7    1.64    0.39
   0   6   7    2.92    0.48
   0   6   7    2.08    0.50
   0  -6   7    2.48    0.53
   0   6  -7    2.21    0.44
   1  -6   7   11.48    0.89
   1   6  -7   13.01    1.01
  -1  -6  -7   13.24    0.96
   1  -6   7   13.68    0.80
  -1   6   7   12.94    0.82
  -1   6   7   12.22    0.88
  -1   6  -7   20.44    1.17
   1   6   7   20.44    1.08
  -1   6  -7   19.89    1.06
  -1  -6   7   19.98    1.07
   1   6   7   19.35    1.22
   1  -6  -7   20.04    1.17
  -1  -6   7   19.23    1.17
   2  -6   7   22.03    1.19
  -2   6   7   20.04    1.10
   2   6  -7   21.59    1.34
   2  -6   7   20.45    1.02
  -2   6   7   20.86    1.12
  -2  -6  -7   20.17    1.24
  -2   6  -7   19.60    1.10
   2  -6  -7   22.20    1.20
  -2  -6   7   20.50    1.22
   2   6   7   19.15    1.26
  -2   6  -7   19.03    1.06
  -2   6  -7   19.52    0.78
  -2  -6   7   20.57    1.09
  -3  -6  -7    1.30    0.52
   3  -6   7    1.32    0.35
  -3   6   7    1.59    0.36
  -3   6   7    1.63    0.45
   3   6  -7    1.35    0.60
   3  -6   7    1.97    0.47
  -3  -6   7    2.81    0.52
  -3  -6   7    2.67    0.58
  -3   6  -7    2.42    0.41
   3  -6  -7    3.23    0.55
   3   6   7    2.92    0.67
  -3   6  -7    2.17    0.46
  -4  -6  -7   35.52    1.76
  -4   6   7   33.99    1.65
   4  -6   7   37.55    1.63
   4   6  -7   33.60    1.94
   4  -6  -7   40.33    1.80
  -4  -6   7   39.87    1.76
   4   6   7   39.53    2.06
  -4   6  -7   38.57    1.74
  -4  -6   7   39.12    1.90
  -5   6   7    3.11    0.62
  -5  -6  -7    3.70    0.60
   5   6  -7    3.09    0.80
   5  -6   7    3.11    0.41
  -5   6  -7    4.46    0.63
   5   6   7    5.20    0.89
  -5  -6   7    5.08    0.73
   5  -6  -7    3.37    0.52
  -6   6   7    1.15    0.55
   6   6  -7    0.44    0.58
   6  -6   7    1.05    0.38
   6   6   7    0.61    0.56
   6  -6  -7    0.63    0.50
  -6   6  -7    0.53    0.49
   6  -6  -7    0.26    0.38
   0  -7   7   18.61    1.22
   0  -7  -7   17.09    1.21
   0   7   7   17.92    1.09
   0   7  -7   16.05    1.08
   0   7   7   17.79    1.23
   0  -7   7   17.81    1.05
   0   7  -7   16.67    1.19
   1  -7   7   28.86    1.58
   1   7  -7   28.16    1.66
  -1  -7  -7   30.71    1.66
  -1   7   7   29.91    1.47
  -1   7   7   30.29    1.58
   1  -7   7   30.04    1.43
  -1   7  -7   28.79    1.42
   1  -7  -7   27.45    1.54
   1   7   7   29.31    1.45
  -1  -7   7   26.36    1.38
  -1   7  -7   25.99    1.48
   1   7   7   27.74    1.62
  -1  -7   7   27.00    1.56
   2  -7   7   15.01    0.90
  -2  -7  -7   13.61    1.12
  -2   7   7   13.94    0.99
  -2   7   7   14.66    1.00
   2  -7   7   13.61    1.03
   2   7  -7   14.06    1.21
  -2   7  -7   17.06    1.10
  -2  -7   7   16.96    1.07
   2  -7  -7   14.12    1.10
  -2  -7   7   17.06    1.22
   2   7   7   18.82    1.31
  -2   7  -7   15.64    1.04
  -3   7   7   12.89    0.98
   3   7  -7   12.73    1.22
  -3  -7  -7   12.62    1.09
   3  -7   7   11.62    0.94
   3   7   7   12.39    1.19
  -3  -7   7   12.94    0.96
  -3  -7   7   12.73    1.11
  -3   7  -7   13.64    0.95
  -4  -7  -7    2.19    0.65
  -4   7   7    3.38    0.66
   4  -7   7    3.37    0.61
   4   7  -7    4.16    0.92
  -4   7  -7    2.09    0.55
   4  -7  -7    1.63    0.44
  -4  -7   7    2.03    0.51
  -4  -7   7    1.99    0.65
   4   7   7    1.52    0.70
  -5  -7  -7    0.27    0.49
  -5   7   7    0.37    0.50
   5   7  -7    0.31    0.62
  -5  -7   7    1.42    0.59
  -5   7  -7    0.98    0.52
   5   7   7    0.73    0.64
   5  -7  -7    1.18    0.40
   0  -8  -7    3.95    0.77
   0   8   7    4.36    0.77
   0   8  -7    5.35    0.88
   0   8   7    5.13    0.74
   0  -8   7    4.32    0.69
   0   8  -7    4.42    0.71
   0  -8   7    3.15    0.72
   1   8  -7    4.05    0.72
   1  -8   7    3.58    0.72
   1   8  -7    3.70    0.78
  -1   8   7    4.37    0.69
   1  -8   7    3.42    0.58
  -1  -8  -7    3.71    0.77
  -1   8   7    4.26    0.75
   1   8   7    5.57    0.77
  -1  -8   7    5.77    0.91
  -1  -8   7    4.51    0.70
  -1   8  -7    4.79    0.72
   1   8   7    4.67    0.85
   1  -8  -7    4.66    0.82
  -1   8  -7    5.30    0.82
  -2   8   7    5.70    0.76
   2  -8   7    3.52    0.63
   2   8  -7    6.21    0.99
   2  -8   7    4.88    0.63
  -2  -8  -7    4.80    0.90
  -2   8   7    5.59    0.84
  -2  -8   7    5.89    0.78
  -2   8  -7    3.97    0.68
  -2  -8   7    4.74    0.88
   2   8   7    4.36    0.73
   2   8   7    4.43    0.91
   2  -8  -7    3.71    0.68
  -3  -8  -7    3.68    0.80
  -3   8   7    3.51    0.65
   3   8  -7    4.12    0.96
   3  -8   7    2.84    0.57
  -3   8  -7    5.15    0.71
   3   8   7    4.63    0.93
   3  -8  -7    3.36    0.59
  -3  -8   7    6.03    0.80
  -3  -8   7    4.78    0.88
  -4  -8  -7    2.53    0.77
   4   8  -7    1.48    0.75
  -4   8   7    2.02    0.87
   4   8   7    1.50    0.79
  -4  -8   7    1.16    0.65
   4  -8  -7    0.76    0.41
  -4   8  -7    0.63    0.54
   0   9  -7    0.98    0.63
   0  -9   7    0.15    0.48
   0  -9   7    0.42    0.52
   0   9   7    0.67    0.64
   0   9  -7    0.10    0.54
   0  -9  -7    0.11    0.55
   0   9   7    0.29    0.55
  -1   9   7   21.17    1.38
   1  -9   7   18.46    1.43
  -1  -9  -7   21.86    1.60
   1  -9   7   25.62    1.37
   1   9  -7   25.64    1.82
   1   9  -7   20.68    1.40
  -1  -9   7   21.29    1.55
  -1  -9   7   23.72    1.41
   1   9   7   19.95    1.37
  -1   9  -7   20.99    1.37
   1   9   7   24.81    1.77
   2  -9   7    3.52    0.73
   2   9  -7    3.02    0.89
  -2  -9   7    5.47    0.77
  -2   9  -7    5.26    0.78
   2  -9  -7    4.15    0.73
   2   9   7    5.82    0.86
   2   9   7    5.88    1.12
   3  -9   7    0.09    0.32
   3  -9  -7    0.12    0.28
  -3  -9   7    0.22    0.52
   0   0  -8   94.25    3.78
   0   0   8  103.63    3.82
   0   0  -8   97.13    4.40
  -1   0   8    0.01    0.01
  -2   0   8    0.75    0.11
   2   0  -8    0.71    0.14
   2   0  -8    0.63    0.11
  -2   0   8    1.24    0.18
   2   0  -8    0.59    0.14
   2   0  -8    0.65    0.14
  -2   0  -8    0.98    0.11
  -2   0  -8    0.83    0.11
  -2   0   8    0.76    0.11
  -2   0  -8    0.98    0.14
   2   0   8    1.01    0.12
   2   0   8    0.79    0.12
   2   0  -8    0.74    0.17
  -2   0  -8    0.91    0.13
  -2   0   8    0.77    0.12
   2   0  -8    0.48    0.13
   2   0  -8    0.93    0.16
  -2   0   8    1.01    0.17
   2   0   8    0.94    0.12
  -2   0   8    1.01    0.17
   2   0   8    0.80    0.12
   2   0   8    0.74    0.09
   2   0   8    0.79    0.14
   3   0  -8  157.82    5.26
   3   0   8  152.99    5.24
   3   0  -8  143.48    5.25
   3   0  -8  151.24    5.26
  -3   0   8  147.56    5.20
   3   0  -8  160.32    5.32
   3   0   8  142.31    5.22
  -3   0  -8  148.02    5.20
   3   0  -8  150.93    5.27
   3   0  -8  151.29    5.22
   3   0   8  162.24    5.20
   3   0  -8  155.97    5.26
   3   0  -8  153.27    5.28
   4   0  -8    7.17    0.49
   4   0  -8    6.65    0.46
   4   0  -8    6.78    0.42
   4   0  -8    7.02    0.46
  -4   0   8    6.61    0.32
   4   0   8    6.57    0.38
   4   0   8    6.81    0.41
   4   0   8    6.98    0.35
   4   0  -8    7.07    0.47
  -4   0   8    7.23    0.53
   4   0  -8    6.97    0.39
   4   0   8    6.78    0.42
   4   0   8    6.08    0.38
   4   0   8    6.91    0.35
   5   0   8   89.92    3.16
   5   0  -8   85.36    3.22
   5   0  -8   85.47    3.20
   5   0   8   89.83    3.07
   5   0  -8   83.93    3.11
   5   0  -8   91.69    3.16
   5   0  -8   81.00    3.14
   5   0   8   93.98    3.08
   5   0  -8   89.62    3.22
   5   0   8   89.05    3.17
   5   0   8   89.71    3.31
   6   0   8   14.24    0.58
   6   0  -8   13.99    0.77
   6   0  -8   13.06    0.84
   6   0   8   13.96    0.77
   6   0   8   14.46    0.95
   6   0  -8   13.93    0.66
   6   0  -8   13.94    0.87
   6   0   8   14.23    0.80
   6   0   8   14.12    0.58
   7   0  -8    0.51    0.43
   7   0  -8    0.31    0.18
   7   0   8    0.14    0.47
   7   0   8    0.05    0.26
   7   0  -8    0.33    0.42
   8   0   8    0.34    0.57
   8   0  -8    0.06    0.28
   8   0  -8    0.01    0.60
   8   0  -8    0.78    0.50
   8   0   8    0.18    0.25
   0  -1  -8  296.33   10.63
   0   1  -8  324.11   11.56
   0   1   8  295.18   10.62
   0  -1   8  314.30   11.63
   0  -1  -8  301.57   11.70
   0  -1   8  269.71   10.59
   0   1   8  301.75   11.74
  -1   1   8   -0.01    0.01
   2  -1   8   24.73    0.85
  -2  -1  -8   22.67    0.90
   2   1  -8   23.30    0.94
   2   1  -8   22.66    0.89
   2   1  -8   23.56    0.98
  -2  -1  -8   22.93    0.87
  -2   1   8   22.06    0.86
  -2   1   8   22.95    0.93
   2  -1   8   24.58    0.86
   2   1  -8   24.17    0.95
   2  -1   8   24.98    0.86
  -2  -1  -8   22.26    0.85
   2   1  -8   23.61    0.91
   2   1  -8   23.16    0.90
   2  -1   8   24.05    0.92
  -2   1   8   22.76    0.90
   2  -1   8   25.15    0.89
   2   1   8   21.16    0.90
  -2  -1   8   23.03    0.90
   2  -1  -8   21.83    0.86
  -2   1  -8   21.91    0.80
   2  -1  -8   22.76    0.87
   2  -1  -8   22.26    0.85
   2  -1  -8   22.87    0.89
   2   1   8   22.28    0.86
   2   1   8   21.59    0.92
  -2   1  -8   23.46    0.84
  -2  -1   8   23.16    0.92
   2  -1  -8   22.25    0.94
   2  -1  -8   23.41    0.88
  -2  -1   8   24.39    0.89
  -2   1  -8   22.35    0.85
   3   1  -8   19.49    0.81
   3  -1   8   20.15    0.77
   3  -1   8   20.45    0.86
   3   1  -8   19.14    0.89
  -3  -1  -8   20.75    0.72
   3  -1   8   20.10    0.72
  -3   1   8   20.50    0.88
   3   1  -8   18.48    0.82
   3   1  -8   19.24    0.85
  -3   1   8   18.88    0.72
   3  -1   8   20.76    0.77
   3   1  -8   18.69    0.82
  -3   1   8   19.37    0.82
  -3  -1  -8   20.11    0.75
  -3  -1   8   24.05    0.94
  -3  -1   8   23.84    0.93
   3  -1  -8   24.05    1.04
   3  -1  -8   25.00    0.97
   3   1   8   25.95    0.95
   3   1   8   24.28    0.94
   3  -1  -8   24.37    0.97
   3  -1  -8   24.62    0.91
   3  -1  -8   24.28    0.94
  -3   1  -8   25.86    0.97
   3  -1  -8   22.87    0.99
   3   1   8   22.49    1.00
  -3  -1   8   22.78    0.93
   3  -1  -8   24.06    0.95
  -3   1  -8   22.34    0.86
   4  -1   8   54.79    1.90
  -4   1   8   48.94    2.01
   4   1  -8   52.26    1.96
   4   1  -8   51.24    1.92
   4   1  -8   52.61    1.96
   4  -1   8   54.29    1.90
   4   1  -8   52.69    1.98
   4   1  -8   53.87    2.03
   4  -1   8   50.52    1.83
  -4  -1  -8   54.14    1.85
   4  -1   8   48.19    1.98
   4  -1  -8   54.53    2.03
  -4   1  -8   53.87    2.01
   4  -1  -8   54.41    2.06
   4  -1  -8   50.95    1.91
   4  -1  -8   56.07    1.93
   4  -1  -8   52.13    1.96
   4  -1  -8   54.46    2.01
   4  -1  -8   53.79    1.93
  -4  -1   8   52.46    1.94
   4   1   8   54.23    1.98
   4   1   8   55.15    1.96
   4   1   8   52.52    2.02
   5  -1   8  144.61    5.38
   5  -1   8  162.95    5.59
  -5  -1  -8  151.46    5.35
  -5   1   8  154.34    5.59
   5   1  -8  160.56    5.54
   5   1  -8  156.38    5.52
   5   1  -8  155.99    5.46
   5  -1   8  158.38    5.45
   5   1  -8  156.71    5.52
   5   1  -8  166.86    5.58
   5   1  -8  149.40    5.46
   5  -1   8  163.27    5.47
   5  -1  -8  150.18    5.40
   5  -1  -8  151.38    5.32
   5  -1  -8  164.83    5.27
  -5  -1   8  147.15    5.28
   5  -1  -8  154.21    5.41
   5   1   8  153.70    5.32
   5   1   8  153.49    5.38
   5  -1  -8  155.87    5.42
  -5   1  -8  155.16    5.41
   5   1   8  146.11    5.37
   6   1  -8    7.63    0.67
   6   1  -8    8.24    0.63
   6   1  -8    7.93    0.63
   6   1  -8    8.17    0.68
   6  -1   8    6.95    0.56
   6  -1   8    7.74    0.59
   6  -1   8    8.40    0.79
  -6   1   8    7.91    0.76
   6   1  -8    7.79    0.51
   6   1   8    9.20    0.53
   6  -1  -8    8.92    0.69
   6  -1  -8    8.67    0.71
   6   1   8    7.93    0.53
   6   1   8    9.05    0.66
   6  -1  -8    9.45    0.74
   6  -1  -8    9.37    0.62
   6   1   8    9.09    0.54
   7  -1   8    7.46    0.56
   7   1  -8    8.97    0.73
   7  -1   8    7.55    0.57
   7  -1   8    7.80    0.77
   7  -1  -8   11.62    0.82
   7  -1  -8   11.25    0.81
   7   1   8    9.25    0.66
   7  -1  -8    8.94    0.71
   7   1   8    8.82    0.49
   8  -1   8    2.86    0.47
   8  -1   8    2.84    0.39
   8  -1   8    3.57    0.67
   8  -1  -8    2.45    0.49
   8  -1  -8    2.43    0.62
   8  -1  -8    2.87    0.65
   0  -2   8   10.61    0.40
   0  -2   8   10.01    0.47
   0   2  -8    9.36    0.45
   0   2  -8   10.09    0.45
   0   2   8   10.98    0.54
   0  -2  -8   11.17    0.54
   0  -2   8   10.74    0.47
   0   2   8   10.65    0.50
   0   2   8   10.78    0.47
   0  -2   8   10.17    0.50
   0  -2  -8   10.86    0.52
   0   2  -8    9.84    0.52
  -2  -2  -8  277.11   10.54
   2  -2   8  289.58   10.03
  -2   2   8  270.50   10.98
   2   2  -8  272.23   10.55
   2   2  -8  307.20   12.36
  -2   2   8  268.11   11.13
  -2  -2  -8  287.48   12.17
   2  -2   8  286.17   10.86
  -2   2  -8  297.65   10.86
   2  -2  -8  305.82   11.11
   2  -2  -8  331.67   11.08
  -2   2  -8  298.75   11.53
  -2  -2   8  315.50   11.46
   2   2   8  295.09   11.33
   2   2   8  310.20   13.12
  -2  -2   8  313.12   13.13
   3  -2   8   62.73    2.33
   3  -2   8   65.34    2.21
   3  -2   8   62.36    2.26
  -3   2   8   65.96    2.28
   3   2  -8   62.54    2.45
  -3   2   8   63.26    2.20
   3  -2   8   61.47    2.21
  -3  -2  -8   65.19    2.32
  -3  -2  -8   65.58    2.28
   3   2  -8   64.74    2.33
   3   2  -8   64.40    2.36
   3   2  -8   63.78    2.32
   3  -2   8   63.09    2.25
  -3   2   8   62.08    2.35
   3  -2  -8   70.53    2.49
   3   2   8   68.59    2.62
   3  -2  -8   72.85    2.50
  -3  -2   8   70.78    2.56
   3   2   8   68.11    2.52
  -3  -2   8   65.68    2.51
   3  -2  -8   68.46    2.52
  -3   2  -8   70.96    2.52
  -3  -2   8   70.12    2.52
   3  -2  -8   70.48    2.47
   3  -2  -8   72.36    2.61
   4  -2   8  103.90    3.67
   4   2  -8  101.10    3.78
   4   2  -8   98.19    3.63
   4  -2   8  104.15    3.59
   4  -2   8  105.00    3.58
   4   2  -8  102.17    3.68
   4  -2   8  103.31    3.49
  -4   2   8   97.23    3.69
   4   2  -8  100.59    3.65
  -4  -2  -8  102.23    3.53
   4   2   8  110.22    3.99
  -4  -2   8  111.92    3.85
   4  -2  -8  108.53    3.89
   4  -2  -8  107.62    3.82
  -4  -2   8  111.47    3.83
  -4   2  -8  111.47    3.90
   4  -2  -8  113.16    3.86
   4  -2  -8  109.13    3.96
   4  -2  -8  108.77    3.93
  -4  -2   8  104.41    3.85
   4   2   8  104.95    3.87
   5   2  -8    7.11    0.60
   5  -2   8    7.91    0.63
   5  -2   8    7.47    0.52
   5   2  -8    7.63    0.70
   5  -2   8    7.50    0.49
   5  -2   8    7.35    0.38
  -5   2   8    7.57    0.65
   5   2  -8    7.72    0.61
   5   2  -8    6.21    0.49
   5  -2  -8    8.73    0.49
   5  -2  -8    8.40    0.62
   5   2   8    9.18    0.69
   5   2   8    8.56    0.54
  -5   2  -8    8.56    0.63
   5  -2  -8    9.41    0.66
  -5  -2   8    8.67    0.50
   5  -2  -8    8.85    0.64
   5  -2  -8    8.58    0.62
   6  -2   8    0.39    0.29
   6   2  -8    0.06    0.39
   6  -2   8    0.52    0.31
  -6   2   8    0.45    0.42
   6   2  -8    0.17    0.33
   6  -2   8    0.42    0.44
   6   2   8    1.11    0.37
   6  -2  -8    1.09    0.34
   6  -2  -8    0.43    0.34
  -6   2  -8    0.95    0.40
   6  -2  -8    0.62    0.41
   6  -2  -8    1.01    0.42
   7  -2   8    3.71    0.59
  -7   2   8    5.57    0.80
   7  -2   8    3.94    0.46
   7   2  -8    4.81    0.67
   7   2  -8    3.45    0.42
   7  -2   8    3.58    0.44
   7  -2  -8    3.08    0.45
   7  -2  -8    3.53    0.49
   7   2   8    2.51    0.32
   7  -2  -8    3.56    0.53
   7   2   8    3.81    0.43
   8  -2   8    1.70    0.61
   8  -2   8    1.01    0.28
   8  -2   8    0.59    0.26
   8   2   8    2.32    0.34
   8  -2  -8    1.40    0.36
   0   3  -8  485.71   17.88
   0  -3   8  517.88   19.79
   0   3   8  482.78   19.65
   0  -3   8  513.99   17.89
   0   3  -8  488.93   19.44
   0  -3  -8  497.94   19.86
   0  -3  -8  509.82   17.99
   0   3   8  493.45   17.81
  -1   3   8   12.61    0.48
  -1   3   8   12.78    0.60
   1   3  -8   11.87    0.70
  -1   3   8   12.78    0.65
   1  -3   8   12.21    0.61
   1   3  -8   12.17    0.59
  -1   3   8   12.50    0.58
   1  -3   8   12.16    0.57
   1  -3  -8   14.31    0.70
   1  -3  -8   13.65    0.68
   1   3   8   13.31    0.63
   1   3   8   14.07    0.75
  -1  -3   8   14.50    0.67
  -1  -3   8   13.82    0.72
  -1   3  -8   14.30    0.64
  -1   3  -8   13.46    0.56
  -1   3  -8   13.38    0.68
   2   3  -8   65.03    2.47
   2  -3   8   67.64    2.45
   2   3  -8   64.61    2.61
   2  -3   8   71.13    2.42
  -2   3   8   69.60    2.48
  -2  -3  -8   66.56    2.55
  -2   3   8   69.81    2.40
  -2   3   8   66.26    2.36
   2  -3   8   71.66    2.45
  -2   3   8   67.03    2.39
  -2   3   8   66.56    2.48
  -2   3  -8   69.29    2.41
   2  -3  -8   68.23    2.42
  -2  -3   8   67.69    2.42
  -2  -3   8   64.61    2.49
   2   3   8   62.02    2.40
   2   3   8   61.43    2.51
   2  -3  -8   66.22    2.43
  -2   3  -8   66.60    2.39
   3   3  -8   31.83    1.29
  -3   3   8   31.83    1.18
   3  -3   8   34.49    1.32
   3   3  -8   30.49    1.31
   3   3  -8   32.77    1.49
  -3  -3  -8   33.59    1.37
  -3   3   8   31.94    1.35
  -3   3   8   31.74    1.21
   3  -3   8   34.61    1.21
   3   3   8   24.43    1.06
  -3  -3   8   23.31    1.06
   3   3   8   22.73    1.18
   3  -3  -8   25.72    0.97
  -3  -3   8   24.22    1.12
  -3   3  -8   26.38    1.06
   3  -3  -8   25.50    1.12
  -3   3  -8   27.32    0.98
   3  -3  -8   22.81    1.02
   3  -3  -8   26.74    1.05
  -4  -3  -8   37.18    1.46
   4   3  -8   37.87    1.69
   4   3  -8   36.76    1.48
   4   3  -8   34.92    1.48
   4  -3   8   37.75    1.51
   4  -3   8   32.51    1.32
   4  -3   8   38.28    1.41
  -4   3   8   35.88    1.53
   4  -3   8   37.65    1.43
   4  -3   8   35.99    1.37
   4  -3  -8   37.60    1.59
   4   3   8   34.92    1.47
  -4  -3   8   34.46    1.45
   4  -3  -8   36.84    1.34
   4  -3  -8   35.99    1.41
   4  -3  -8   37.73    1.48
  -4  -3   8   36.45    1.51
   4   3   8   36.41    1.63
  -4   3  -8   35.81    1.47
   4  -3  -8   36.01    1.40
  -5   3   8    0.51    0.37
   5  -3   8    0.89    0.39
   5   3  -8    0.95    0.36
   5   3  -8    0.43    0.25
   5   3  -8    0.83    0.45
   5  -3   8    0.96    0.31
   5  -3   8    0.99    0.30
  -5  -3   8    1.15    0.27
   5  -3  -8    1.23    0.41
   5  -3  -8    1.38    0.41
  -5   3  -8    1.20    0.37
   5   3   8    0.89    0.28
   5  -3  -8    1.49    0.35
  -5  -3   8    1.57    0.28
   5  -3  -8    1.64    0.40
   5  -3  -8    1.21    0.25
  -5  -3   8    1.00    0.24
   5   3   8    0.57    0.41
   6   3  -8   51.20    1.98
  -6   3   8   51.49    2.04
   6   3  -8   46.54    2.09
   6  -3   8   43.41    1.80
   6  -3   8   40.02    1.93
   6  -3   8   44.32    1.83
  -6   3  -8   51.68    1.96
   6  -3  -8   44.59    1.91
   6  -3  -8   49.32    1.91
   6  -3  -8   43.27    1.86
   6  -3  -8   44.27    1.90
   6   3   8   40.35    1.97
   7   3  -8    0.01    0.21
  -7   3   8    0.45    0.50
   7   3  -8    0.30    0.52
   7  -3   8   -0.07    0.23
   7  -3   8    0.23    0.29
   7  -3   8    0.36    0.34
   7   3   8    0.05    0.23
  -7   3  -8    0.62    0.46
   7  -3  -8    0.35    0.36
   7  -3  -8    0.01    0.32
   7  -3  -8    0.35    0.37
   0  -4  -8    4.35    0.45
   0   4   8    4.23    0.40
   0   4  -8    3.82    0.46
   0   4   8    4.52    0.47
   0  -4   8    3.76    0.43
   0  -4   8    3.85    0.38
   1   4  -8    8.57    0.68
  -1  -4  -8    8.55    0.62
  -1   4   8    9.65    0.62
  -1   4   8    8.31    0.39
   1  -4   8    8.49    0.51
   1  -4   8    8.65    0.58
  -1   4   8    9.80    0.56
  -1   4  -8    7.97    0.40
   1  -4  -8    7.85    0.56
  -1   4  -8    8.43    0.52
  -1  -4   8    8.75    0.55
   1  -4  -8    8.05    0.56
  -1   4  -8    7.60    0.56
   1   4   8    8.31    0.64
  -2  -4  -8  147.67    5.34
  -2   4   8  142.98    5.23
  -2   4   8  145.84    5.11
   2  -4   8  156.41    5.26
   2   4  -8  154.42    5.45
  -2   4   8  139.74    5.08
  -2   4   8  145.04    5.13
   2  -4   8  152.45    5.17
  -2   4   8  151.43    5.26
  -2  -4   8  141.31    4.69
  -2   4  -8  136.28    4.68
  -2   4  -8  135.25    4.65
   2   4   8  115.52    4.77
   2  -4  -8  140.55    4.71
  -2  -4   8  126.51    4.76
   2  -4  -8  123.07    4.69
  -3   4   8   26.36    1.00
   3  -4   8   27.11    1.05
  -3   4   8   25.39    1.18
  -3   4   8   25.45    0.99
   3  -4   8   27.26    1.15
   3   4  -8   24.76    1.35
  -3  -4  -8   26.03    1.25
   3  -4   8   27.42    1.13
  -3   4   8   26.32    1.11
  -3  -4   8   18.77    0.98
   3  -4  -8   17.73    0.87
  -3  -4   8   17.76    0.89
  -3   4  -8   17.47    0.86
   3  -4  -8   16.98    0.84
   3   4   8   15.94    0.85
   4  -4   8  119.34    4.21
   4   4  -8  107.45    4.20
   4   4  -8  112.15    4.43
  -4  -4  -8  121.47    4.26
   4  -4   8  120.87    4.12
  -4   4   8  116.30    4.24
  -4   4   8  114.35    4.06
  -4  -4   8  127.99    4.38
   4   4   8  118.41    4.48
   4  -4  -8  116.46    4.16
  -4  -4   8  114.85    4.27
   4   4   8  111.00    4.28
   4  -4  -8  120.27    4.24
   4  -4  -8  120.39    4.36
   4  -4  -8  120.16    4.16
  -4   4  -8  115.19    4.26
   5   4  -8    6.61    0.86
   5  -4   8    7.24    0.60
   5  -4   8    7.30    0.70
   5  -4   8    7.06    0.47
  -5  -4  -8    6.38    0.54
   5  -4   8    6.99    0.45
  -5   4   8    6.16    0.68
   5  -4   8    7.49    0.55
  -5   4  -8    8.91    0.72
   5  -4  -8    9.39    0.63
   5   4   8    9.45    0.91
   5  -4  -8    9.80    0.82
  -5  -4   8    9.79    0.69
   5  -4  -8    9.16    0.59
  -5  -4   8    9.14    0.67
   5  -4  -8   10.17    0.74
   6   4  -8    4.57    0.71
   6  -4   8    3.50    0.44
   6  -4   8    4.04    0.45
   6  -4   8    3.83    0.55
  -6   4   8    4.36    0.64
  -6   4  -8    4.67    0.65
   6   4   8    3.43    0.64
   6  -4  -8    3.43    0.47
   6  -4  -8    4.48    0.61
   6  -4  -8    3.54    0.57
   6  -4  -8    3.87    0.57
   7   4  -8    0.57    0.40
   7  -4   8    1.43    0.46
   7  -4   8    1.22    0.34
   7  -4   8    1.45    0.38
  -7   4   8    1.31    0.58
   7  -4  -8    0.78    0.40
   7   4   8    0.72    0.35
   7  -4  -8    0.62    0.39
  -7   4  -8    1.02    0.49
   0  -5   8  113.34    4.03
   0   5   8  110.61    4.15
   0  -5  -8  112.34    4.14
   0   5  -8  109.02    4.17
   0  -5   8  107.97    4.12
   0   5   8  113.60    4.04
  -1  -5  -8  133.41    5.07
   1   5  -8  138.85    5.14
  -1   5   8  136.72    5.04
   1  -5   8  139.46    5.04
  -1   5   8  141.78    4.96
   1  -5   8  141.61    4.93
  -1  -5   8  129.37    4.71
  -1   5  -8  129.24    4.67
  -1   5  -8  126.69    4.57
   1  -5  -8  129.14    4.67
   1   5   8  122.25    4.72
  -1  -5   8  126.72    4.58
  -2   5   8   40.22    1.58
  -2  -5  -8   42.13    1.87
   2  -5   8   42.24    1.67
   2   5  -8   41.28    1.94
   2  -5   8   45.13    1.80
  -2   5   8   42.93    1.74
  -2   5   8   42.39    1.67
  -2   5   8   42.89    1.77
  -2  -5   8   51.55    2.19
  -2   5  -8   51.96    2.10
  -2  -5   8   53.66    2.09
   2   5   8   56.04    2.27
   2  -5  -8   49.46    2.11
   2  -5  -8   56.67    2.15
  -2   5  -8   48.18    1.81
  -2   5  -8   50.20    2.04
   3   5  -8   13.20    1.05
  -3  -5  -8   13.59    0.92
   3  -5   8   14.71    0.82
  -3   5   8   12.92    0.61
  -3   5   8   14.34    0.76
   3  -5   8   13.59    0.70
  -3   5   8   13.49    0.84
  -3   5   8   12.82    0.57
   3  -5  -8   17.06    0.95
  -3  -5   8   17.70    1.05
   3  -5  -8   15.82    0.88
   3   5   8   15.74    1.11
  -3   5  -8   18.02    0.87
  -3   5  -8   16.87    0.91
  -3  -5   8   17.18    0.93
   4   5  -8    5.08    0.78
  -4   5   8    5.47    0.64
  -4  -5  -8    4.61    0.64
   4  -5   8    5.13    0.53
  -4   5  -8    5.08    0.59
  -4  -5   8    5.64    0.68
   4   5   8    4.67    0.73
   4  -5  -8    4.74    0.54
  -4  -5   8    4.73    0.57
   4  -5  -8    4.81    0.48
   4  -5  -8    5.33    0.68
   5  -5   8   11.93    0.79
   5  -5   8   11.75    0.87
  -5  -5  -8   14.29    0.87
   5  -5   8   12.65    0.74
  -5   5   8   13.72    0.95
   5   5  -8   13.90    1.18
   5  -5   8   14.52    0.78
   5  -5  -8   16.20    1.07
  -5  -5   8   16.88    1.02
  -5   5  -8   15.65    0.99
   5  -5  -8   19.23    0.96
   5   5   8   16.43    1.24
   5  -5  -8   14.67    0.99
   6  -5   8    7.37    0.66
   6  -5   8    9.18    0.62
   6  -5   8    7.82    0.60
   6   5  -8   10.13    1.01
  -6   5  -8   11.41    0.90
   6  -5  -8    8.88    0.78
   6   5   8   10.93    1.03
   6  -5  -8   13.63    1.41
   6  -5  -8    8.57    0.75
   7  -5   8    4.45    0.48
   7  -5   8    4.59    0.55
   7  -5  -8    6.28    0.73
  -7   5  -8    6.80    0.82
   0   6   8   28.79    1.45
   0   6  -8   26.86    1.31
   0  -6   8   28.12    1.44
   0  -6  -8   28.76    1.45
   0   6  -8   25.94    1.45
   0  -6   8   26.08    1.28
   0   6   8   27.50    1.30
  -1   6   8    7.65    0.67
  -1  -6  -8    7.14    0.77
   1  -6   8    7.57    0.75
   1  -6   8    7.11    0.62
   1   6  -8    6.84    0.82
  -1   6   8    7.20    0.73
  -1   6  -8    6.84    0.64
  -1   6  -8    5.13    0.69
  -1  -6   8    6.68    0.66
   1  -6  -8    7.61    0.76
   1   6   8    6.99    0.80
  -1  -6   8    7.04    0.75
   1   6   8    7.12    0.66
  -2   6   8   15.68    0.95
   2  -6   8   16.21    0.90
   2  -6   8   17.60    1.04
   2   6  -8   17.77    1.20
  -2  -6  -8   16.05    1.10
  -2   6   8   17.92    1.01
   2   6   8   12.84    1.04
  -2   6  -8   11.96    0.53
  -2  -6   8   12.31    0.85
  -2  -6   8   12.52    0.97
  -2   6  -8   12.77    0.85
   2  -6  -8   13.12    0.93
  -2   6  -8   12.16    0.81
  -3  -6  -8   53.82    2.35
  -3   6   8   52.16    2.14
  -3   6   8   52.03    2.19
  -3   6   8   51.48    1.88
   3  -6   8   53.79    2.22
   3  -6   8   51.80    2.05
   3   6  -8   54.93    2.49
  -3   6  -8   61.40    2.41
  -3  -6   8   61.91    2.47
  -3  -6   8   61.32    2.61
   3   6   8   56.80    2.67
  -3   6  -8   59.29    2.40
   3  -6  -8   62.91    2.53
  -4  -6  -8    4.72    0.70
   4  -6   8    4.29    0.59
   4   6  -8    3.98    0.80
  -4   6   8    3.95    0.61
  -4  -6   8    4.19    0.67
  -4   6  -8    4.10    0.57
  -4  -6   8    3.76    0.52
   4   6   8    4.82    0.83
   4  -6  -8    4.21    0.62
   5  -6   8    7.27    0.58
   5   6  -8    9.16    1.14
  -5  -6  -8    8.74    0.82
  -5   6   8    9.01    0.90
  -5   6  -8   10.93    0.89
  -5  -6   8   11.10    0.94
   5   6   8   11.97    1.21
   6   6  -8    2.81    0.81
   6  -6   8    2.64    0.42
  -6   6   8    3.54    0.66
   6   6   8    5.02    0.96
   6  -6  -8    3.99    0.66
   6  -6  -8    2.86    0.51
  -6   6  -8    4.29    0.65
   0  -7   8    7.32    0.75
   0  -7   8    7.37    0.88
   0   7   8    7.42    0.90
   0   7   8    7.74    0.76
   0   7  -8    7.14    0.89
   0   7  -8    7.51    0.78
   0  -7  -8    6.71    0.87
   1   7  -8   78.80    3.40
  -1   7   8   80.67    3.15
   1  -7   8   82.52    3.12
   1  -7   8   79.26    3.29
  -1  -7  -8   81.32    3.35
  -1   7   8   79.04    3.28
   1  -7  -8   71.29    3.00
  -1  -7   8   69.81    2.84
  -1   7  -8   71.07    2.98
  -1  -7   8   71.90    3.03
   1   7   8   74.82    2.88
   1   7   8   68.67    3.04
  -1   7  -8   69.13    2.82
   2  -7   8    6.94    0.68
  -2   7   8    7.83    0.78
   2   7  -8    6.65    0.94
  -2   7   8    7.76    0.77
   2  -7   8    6.71    0.81
  -2  -7  -8    8.38    0.95
  -2   7  -8    8.48    0.80
   2   7   8    8.90    1.01
  -2   7  -8    8.38    0.81
   2  -7  -8    8.08    0.86
  -2  -7   8    6.86    0.90
  -2  -7   8    8.36    0.80
   3  -7   8    0.37    0.34
  -3  -7  -8    0.25    0.49
   3   7  -8    0.74    0.64
  -3   7   8    0.43    0.46
   3  -7   8   -0.02    0.39
  -3   7  -8    0.17    0.41
  -3  -7   8   -0.25    0.47
   3  -7  -8    0.09    0.31
  -3  -7   8    0.20    0.39
   3   7   8    0.27    0.58
  -4   7   8    6.22    0.79
  -4  -7  -8    5.28    0.82
   4   7  -8    5.60    0.99
   4  -7   8    5.06    0.69
   4   7   8    4.20    0.86
  -4   7  -8    4.22    0.64
   4  -7  -8    3.69    0.58
  -4  -7   8    4.74    0.80
  -4  -7   8    4.13    0.59
  -5   7   8    9.68    0.95
  -5  -7  -8   11.60    0.98
   5   7  -8    9.40    1.22
  -5  -7   8   14.31    1.14
   5   7   8   13.04    1.27
  -5   7  -8   14.72    1.06
   0  -8   8    1.34    0.59
   0   8  -8    1.36    0.56
   0  -8  -8    1.27    0.60
   0   8   8    0.83    0.54
   0   8   8    1.82    0.62
   0  -8   8    1.06    0.48
   0   8  -8    0.80    0.59
  -1   8   8    8.09    0.96
   1   8  -8    8.21    1.08
   1  -8   8    6.31    0.91
  -1   8   8    8.86    0.88
   1   8  -8    8.17    0.90
   1  -8   8    7.45    0.80
  -1  -8  -8    7.83    1.03
  -1   8  -8    9.82    0.96
   1  -8  -8    8.67    1.02
  -1  -8   8   10.51    0.93
  -1   8  -8   10.88    1.05
   1   8   8   10.18    1.11
   1   8   8    9.87    0.97
  -1  -8   8    9.72    1.09
  -2   8   8   10.65    0.98
   2  -8   8   10.09    0.84
   2   8  -8    8.79    1.14
  -2   8   8    9.87    0.92
  -2  -8  -8    9.27    1.11
   2   8   8   10.41    1.16
   2   8   8    9.10    0.96
  -2   8  -8   10.10    0.95
  -2  -8   8    9.82    0.94
  -2  -8   8   10.26    1.12
   3   8  -8   21.25    1.67
  -3   8   8   18.12    1.23
  -3  -8  -8   22.40    1.50
  -3  -8   8   22.64    1.34
  -3  -8   8   21.24    1.52
   3   8   8   22.72    1.63
  -3   8  -8   21.03    1.28
   4   8  -8   11.76    1.45
  -4  -8  -8   11.23    1.17
  -4   8  -8   10.56    0.95
   4  -8  -8    7.50    0.81
  -4  -8   8    9.20    1.10
   0   9  -8    9.00    0.97
   0   9  -8   11.81    1.18
   0  -9   8   11.19    1.03
   0  -9   8    9.17    1.05
   0  -9  -8    9.86    1.14
   0   9   8   10.33    1.01
   0   9   8   10.33    1.17
   1  -9   8    1.24    0.59
  -1  -9  -8    1.93    0.70
  -1   9   8    1.98    0.64
   1   9  -8    1.41    0.60
  -1   9   8    1.07    0.58
   1   9  -8    1.76    0.76
   1  -9   8    1.58    0.54
  -1  -9   8    1.55    0.59
   1   9   8    1.19    0.60
  -1  -9   8    0.69    0.59
   1   9   8    1.41    0.70
   1  -9  -8    1.01    0.49
  -1   9  -8    1.26    0.59
   2   9  -8    2.39    0.83
   2  -9   8    2.23    0.61
   2   9   8    2.24    0.87
   2  -9  -8    2.08    0.60
   2   9   8    2.54    0.67
  -2  -9   8    2.50    0.69
  -2   9  -8    2.79    0.64
   3  -9   8    1.49    0.50
  -3  -9   8    3.15    0.67
   3  -9  -8    1.99    0.48
   0   0  -9    0.05    0.07
   0   0   9    0.17    0.05
   0   0   9    0.06    0.05
   0   0  -9    0.03    0.08
   0   0   9    0.05    0.07
   0   0   9    0.11    0.07
   0   0   9    0.03    0.07
   0   0  -9    0.29    0.06
   0   0  -9    0.24    0.10
   0   0  -9    0.05    0.06
   0   0  -9    0.20    0.05
   1   0  -9  143.35    4.95
   2   0  -9  109.08    3.72
  -2   0  -9  105.98    3.69
   2   0  -9  109.28    3.72
  -2   0   9  108.75    3.68
   2   0  -9  104.82    3.75
   2   0   9  105.76    3.70
   2   0  -9  104.54    3.68
   2   0   9  108.42    3.69
   2   0  -9  106.64    3.72
   2   0  -9  104.49    3.67
  -2   0   9  107.94    3.67
  -2   0   9  103.88    3.67
  -2   0   9  104.91    3.72
  -2   0   9  105.59    3.75
   3   0   9   13.28    0.59
   3   0  -9   13.94    0.64
  -3   0   9   14.29    0.69
  -3   0   9   12.95    0.57
   3   0  -9   14.92    0.65
   3   0   9   13.98    0.61
   3   0   9   13.84    0.57
   3   0  -9   14.07    0.63
  -3   0  -9   13.48    0.56
  -3   0   9   15.65    0.69
   3   0   9   14.11    0.61
   3   0  -9   14.01    0.60
   3   0  -9   14.88    0.69
   3   0  -9   13.71    0.66
   3   0   9   14.39    0.57
   3   0  -9   14.12    0.64
   3   0   9   14.83    0.59
   4   0  -9   54.94    2.07
   4   0  -9   51.76    2.02
  -4   0   9   52.26    1.93
   4   0   9   54.71    1.97
   4   0  -9   53.61    1.97
   4   0   9   52.24    1.98
   4   0   9   56.14    1.99
   4   0  -9   53.49    2.03
  -4   0   9   56.01    2.11
   4   0  -9   53.87    2.04
   4   0   9   57.04    1.94
   4   0   9   54.63    1.93
   4   0   9   56.79    1.98
   4   0  -9   56.37    2.05
   5   0  -9    3.19    0.40
   5   0   9    2.11    0.25
   5   0  -9    2.22    0.30
   5   0  -9    2.75    0.33
   5   0   9    1.83    0.29
   5   0   9    2.01    0.25
   5   0  -9    2.89    0.40
   5   0  -9    3.10    0.36
   5   0   9    2.52    0.46
   5   0   9    2.56    0.34
   5   0  -9    2.66    0.40
   6   0  -9   11.05    0.59
   6   0  -9   11.27    0.78
   6   0   9   12.67    0.51
   6   0  -9   12.40    0.80
   6   0   9   10.92    0.70
   6   0  -9   11.72    0.72
   6   0   9   11.53    0.87
   6   0   9   11.27    0.51
   6   0  -9   11.48    0.56
   6   0   9   10.67    0.67
   7   0   9    1.44    0.55
   7   0  -9    2.19    0.53
   7   0  -9    1.49    0.47
   7   0  -9    2.19    0.27
   7   0   9    1.72    0.35
   8   0  -9    2.60    0.73
   8   0   9    3.33    1.06
   8   0  -9    1.78    0.42
   8   0   9    3.01    0.43
   0  -1  -9  514.32   18.48
   0  -1   9  521.89   18.49
   0  -1   9  556.07   19.58
   0   1   9  548.97   19.77
   0   1  -9  520.10   19.35
   0   1  -9  530.15   18.51
  -1   1   9    3.89    0.24
   1  -1   9    4.14    0.22
  -1  -1  -9    3.92    0.28
  -1   1   9    4.23    0.28
   1   1  -9    4.92    0.22
   1   1  -9    4.74    0.23
  -1   1   9    4.30    0.25
   1  -1   9    3.78    0.22
  -1   1   9    4.54    0.25
   1  -1   9    4.10    0.21
  -1  -1   9    3.31    0.22
  -1   1  -9    3.15    0.18
  -1  -1   9    3.30    0.18
   1  -1  -9    2.50    0.21
  -1  -1   9    3.64    0.22
   1  -1  -9    3.27    0.26
  -1  -1   9    3.45    0.18
   1  -1  -9    2.60    0.19
   1   1   9    2.76    0.22
  -1  -1   9    3.58    0.24
   1   1   9    2.95    0.26
  -1   1  -9    2.84    0.21
   1  -1  -9    2.68    0.20
   1  -1  -9    2.77    0.23
  -1   1  -9    3.14    0.17
   2   1  -9    1.03    0.15
   2   1  -9    0.65    0.17
   2  -1   9    0.93    0.14
  -2  -1  -9    1.30    0.12
   2  -1   9    0.91    0.11
  -2   1   9    0.92    0.10
   2   1  -9    0.66    0.18
   2   1  -9    0.92    0.17
  -2   1   9    1.07    0.16
   2  -1   9    1.05    0.13
   2   1  -9    1.01    0.15
   2  -1   9    0.91    0.10
  -2   1   9    1.00    0.10
   2  -1   9    0.86    0.08
  -2  -1  -9    1.34    0.14
  -2   1   9    1.02    0.12
  -2   1   9    0.97    0.17
   2  -1   9    1.11    0.17
   2   1  -9    0.76    0.14
  -2   1   9    1.03    0.16
   2  -1  -9    2.22    0.28
  -2  -1   9    2.41    0.23
  -2   1  -9    2.45    0.19
  -2   1  -9    2.16    0.18
   2  -1  -9    2.98    0.22
  -2  -1   9    2.44    0.26
   2  -1  -9    2.23    0.23
   2  -1  -9    2.19    0.19
  -2  -1   9    2.40    0.21
  -2   1  -9    2.13    0.18
   2  -1  -9    2.35    0.21
   2   1   9    2.30    0.22
   2  -1  -9    2.16    0.21
  -2  -1   9    2.70    0.27
  -3   1   9   16.31    0.62
   3  -1   9   16.10    0.61
  -3  -1  -9   16.31    0.61
   3   1  -9   14.47    0.70
   3   1  -9   15.94    0.78
   3  -1   9   16.81    0.62
   3   1  -9   15.63    0.70
   3  -1   9   16.25    0.73
   3  -1   9   16.89    0.65
  -3  -1  -9   16.62    0.62
   3   1  -9   15.60    0.74
  -3   1   9   15.09    0.74
   3   1  -9   15.40    0.69
   3  -1   9   17.07    0.65
  -3   1   9   16.82    0.72
   3  -1  -9   16.21    0.75
   3  -1  -9   15.79    0.78
  -3  -1   9   14.38    0.67
   3  -1  -9   15.80    0.65
  -3   1  -9   15.82    0.61
   3  -1  -9   17.36    0.79
   3   1   9   16.30    0.75
   3  -1  -9   16.31    0.69
  -3  -1   9   15.51    0.67
   3  -1  -9   16.18    0.70
   3  -1  -9   15.55    0.70
   3   1   9   16.34    0.68
  -3   1  -9   17.30    0.70
   3   1   9   17.18    0.68
  -3  -1   9   15.49    0.67
   4   1  -9    3.87    0.39
   4  -1   9    4.08    0.22
   4   1  -9    3.96    0.42
   4  -1   9    4.48    0.44
   4  -1   9    4.68    0.34
   4   1  -9    3.88    0.33
   4  -1   9    4.47    0.22
   4   1  -9    3.89    0.45
  -4   1   9    4.72    0.47
  -4  -1  -9    5.00    0.26
   4   1  -9    4.20    0.40
   4  -1   9    4.00    0.25
   4  -1   9    4.79    0.33
   4  -1  -9    8.69    0.48
   4   1   9    9.85    0.48
   4  -1  -9    9.24    0.56
   4   1   9    9.33    0.51
   4  -1  -9    8.90    0.44
   4  -1  -9    9.08    0.47
   4  -1  -9    8.71    0.55
   4   1   9    9.01    0.56
  -4   1  -9    9.74    0.55
   4  -1  -9    8.95    0.59
   4  -1  -9    9.16    0.47
  -4  -1   9    8.29    0.45
   5   1  -9   37.33    1.51
   5  -1   9   36.63    1.41
  -5   1   9   35.07    1.55
   5  -1   9   32.52    1.33
   5   1  -9   37.56    1.54
   5   1  -9   37.59    1.50
   5   1  -9   34.31    1.42
   5   1  -9   37.51    1.50
   5  -1   9   34.56    1.40
   5  -1   9   37.77    1.57
   5   1  -9   35.86    1.42
   5   1   9   28.46    1.19
   5   1   9   26.92    1.13
  -5  -1   9   29.57    1.10
   5  -1  -9   29.45    1.25
   5  -1  -9   28.31    1.24
  -5   1  -9   28.74    1.23
   5  -1  -9   29.12    1.25
   5  -1  -9   25.61    1.13
   5  -1  -9   30.42    1.09
   5   1   9   26.61    1.19
   6   1  -9   23.59    1.08
  -6   1   9   21.43    1.19
   6  -1   9   18.37    0.97
   6   1  -9   20.94    0.95
   6   1  -9   21.76    1.06
   6   1  -9   21.75    1.10
   6  -1   9   19.59    0.98
   6  -1   9   23.33    1.19
   6   1  -9   22.98    1.11
   6  -1  -9   15.41    0.97
   6  -1  -9   18.70    0.71
   6   1   9   18.69    0.95
   6  -1  -9   17.61    0.92
   6  -1  -9   17.86    0.98
   6   1   9   17.86    0.83
   6   1   9   18.37    0.82
   6  -1  -9   17.70    0.99
   6   1   9   19.15    0.83
   7  -1   9   10.77    0.72
   7  -1   9   12.09    0.89
   7   1  -9   12.26    0.61
   7  -1   9    9.97    0.65
   7   1   9    8.44    0.48
   7  -1  -9    8.95    0.75
   7  -1  -9    9.66    0.73
   7  -1  -9    9.96    0.79
   8  -1   9    4.57    0.44
   8  -1   9    5.85    0.60
   8  -1   9    6.54    0.87
   8  -1  -9    3.24    0.50
   0   2  -9   23.50    0.97
   0   2  -9   22.99    0.89
   0  -2   9   24.02    0.83
   0   2  -9   23.89    0.91
   0   2   9   23.06    0.89
   0   2   9   22.02    0.93
   0  -2  -9   23.13    0.97
   0  -2   9   20.86    0.89
   0   2  -9   23.96    0.89
   0   2   9   22.69    0.96
   0  -2   9   24.52    0.91
   0  -2   9   24.06    0.90
   0  -2   9   22.58    0.93
   1  -2   9   15.60    0.61
   1   2  -9   15.12    0.64
   1   2  -9   16.69    0.69
  -1   2   9   14.53    0.67
   1  -2   9   14.33    0.61
  -1   2   9   14.41    0.63
   1   2  -9   16.67    0.75
   1   2  -9   13.36    0.59
   1  -2   9   15.06    0.59
   1   2  -9   16.15    0.67
  -1   2   9   16.05    0.64
  -1  -2  -9   13.57    0.68
   1  -2  -9    9.30    0.48
   1  -2  -9    9.35    0.49
  -1  -2   9   10.24    0.47
  -1  -2   9    9.61    0.41
  -1   2  -9    9.68    0.44
  -1   2  -9    8.96    0.48
  -1  -2   9   10.20    0.41
  -1  -2   9   10.53    0.52
   1   2   9    8.66    0.52
  -1  -2   9   10.50    0.50
   1  -2  -9    9.54    0.46
  -1   2  -9    8.92    0.39
  -2   2   9   67.76    2.27
   2  -2   9   66.03    2.30
  -2   2   9   66.91    2.37
   2  -2   9   67.25    2.30
  -2  -2  -9   66.97    2.41
   2   2  -9   65.59    2.40
  -2   2   9   64.68    2.38
   2  -2   9   63.04    2.34
   2   2  -9   66.06    2.48
   2  -2   9   62.93    2.36
   2   2  -9   65.40    2.34
   2   2  -9   67.94    2.38
  -2   2   9   63.43    2.30
  -2   2   9   67.91    2.33
   2  -2  -9   58.20    2.08
  -2   2  -9   54.84    2.03
   2  -2  -9   56.79    2.10
   2   2   9   58.02    2.15
  -2  -2   9   55.75    2.12
   2  -2  -9   59.25    2.07
   2   2   9   57.34    2.06
   2  -2  -9   55.89    1.97
  -2  -2   9   55.18    2.07
  -3   2   9  105.90    3.58
  -3   2   9   96.83    3.50
   3  -2   9  105.94    3.51
   3  -2   9  102.71    3.55
   3   2  -9  104.16    3.61
   3   2  -9  101.07    3.66
  -3  -2  -9  103.70    3.62
   3  -2   9   99.65    3.49
  -3  -2  -9  102.28    3.57
   3  -2   9  103.11    3.54
   3   2  -9  101.02    3.62
  -3   2   9  101.62    3.65
   3   2  -9  103.05    3.75
   3  -2   9   98.97    3.62
  -3  -2   9  109.06    3.89
  -3   2  -9  113.41    3.76
   3   2   9  104.81    3.94
   3  -2  -9  112.30    3.83
   3  -2  -9  115.01    3.84
   3  -2  -9  109.83    3.79
   3   2   9  106.70    3.85
  -3  -2   9  103.83    3.85
   3  -2  -9  111.92    3.95
   3  -2  -9  107.64    3.84
  -3   2  -9  110.70    3.84
  -3   2  -9  105.90    3.75
   4   2  -9   31.67    1.44
   4   2  -9   30.76    1.27
   4   2  -9   31.89    1.34
  -4   2   9   30.48    1.34
   4  -2   9   31.63    1.32
   4  -2   9   30.38    1.13
   4  -2   9   31.71    1.21
   4  -2   9   31.51    1.22
   4   2  -9   31.93    1.30
  -4  -2  -9   32.17    1.17
   4  -2  -9   32.87    1.31
   4   2   9   33.80    1.35
   4  -2  -9   32.65    1.45
   4  -2  -9   32.92    1.37
   4  -2  -9   34.04    1.34
  -4   2  -9   34.98    1.38
   4  -2  -9   32.46    1.42
  -4  -2   9   36.80    1.35
  -4  -2   9   34.59    1.32
   4   2   9   36.82    1.50
   4  -2  -9   33.20    1.26
   5   2  -9   39.50    1.66
   5   2  -9   41.06    1.78
   5   2  -9   40.92    1.68
  -5   2   9   40.08    1.73
   5   2  -9   37.42    1.59
   5  -2   9   41.76    1.70
   5  -2   9   41.53    1.57
   5  -2   9   39.21    1.46
   5  -2   9   42.29    1.56
   5  -2  -9   37.11    1.56
   5   2   9   36.96    1.48
   5  -2  -9   36.08    1.56
   5  -2  -9   37.97    1.51
   5  -2  -9   35.10    1.43
  -5   2  -9   36.83    1.53
   5   2   9   36.62    1.60
   5  -2  -9   37.54    1.53
  -5  -2   9   37.10    1.44
   6   2  -9    6.50    0.69
  -6   2   9    5.70    0.70
   6  -2   9    5.27    0.50
   6  -2   9    5.14    0.49
   6  -2   9    5.90    0.73
   6   2  -9    5.41    0.64
   6  -2  -9    8.25    0.69
   6  -2  -9    6.36    0.64
   6  -2  -9    8.26    0.64
   6   2   9    6.86    0.62
   6  -2  -9    7.86    0.71
  -6   2  -9    8.06    0.68
   7   2  -9    1.00    0.53
   7  -2   9    0.55    0.39
   7  -2   9    0.78    0.27
   7   2  -9    0.56    0.25
  -7   2   9    0.47    0.50
   7  -2   9    0.62    0.25
   7  -2  -9    0.36    0.43
   7  -2  -9    0.23    0.31
   7  -2  -9    0.82    0.38
   7   2   9    0.42    0.19
   7   2   9    0.57    0.28
   8  -2   9    2.23    0.34
   8  -2   9    2.18    0.36
   8  -2  -9    2.90    0.49
   0   3  -9   11.89    0.66
   0   3  -9   11.01    0.53
   0  -3   9   11.87    0.63
   0  -3   9   11.61    0.57
   0  -3  -9   10.94    0.62
   0  -3  -9   11.78    0.63
   0   3   9   11.48    0.65
   0   3   9   12.24    0.57
  -1   3   9  238.35    8.19
   1  -3  -9  257.64    8.91
  -2   3   9   12.97    0.65
   2   3  -9   11.61    0.75
  -2  -3  -9   14.07    0.72
   2   3  -9   11.29    0.62
  -2   3   9   12.01    0.54
   2  -3   9   12.87    0.62
  -2   3   9   13.00    0.53
   2  -3   9   12.75    0.60
  -2   3   9   13.10    0.56
   2  -3   9   13.12    0.57
   2  -3   9   11.92    0.57
  -2   3   9   14.14    0.65
   2   3   9   13.23    0.62
  -2   3  -9   11.91    0.59
   2   3   9   13.51    0.74
  -2  -3   9   10.52    0.67
   2  -3  -9   12.56    0.64
   2  -3  -9   12.89    0.63
  -2   3  -9   12.25    0.60
  -2  -3   9   11.25    0.62
   3  -3   9    1.69    0.30
   3  -3   9    1.50    0.19
  -3  -3  -9    2.25    0.35
  -3   3   9    1.82    0.32
  -3   3   9    1.66    0.18
   3  -3   9    1.46    0.19
   3   3  -9    1.32    0.26
   3   3  -9    1.19    0.36
  -3   3   9    1.71    0.23
   3   3  -9    1.80    0.29
   3   3   9    0.70    0.19
  -3   3  -9    0.80    0.24
  -3  -3   9    0.77    0.22
  -3  -3   9    0.89    0.28
   3  -3  -9    1.08    0.31
   3  -3  -9    0.97    0.21
   3   3   9    0.92    0.32
   3  -3  -9    1.13    0.19
  -3   3  -9    0.95    0.17
   3  -3  -9    1.34    0.24
   4  -3   9    1.92    0.36
  -4  -3  -9    1.28    0.28
   4   3  -9    1.57    0.32
   4  -3   9    1.99    0.29
   4   3  -9    1.54    0.45
   4  -3   9    1.93    0.26
   4   3  -9    1.79    0.30
  -4   3   9    1.52    0.36
   4  -3   9    1.66    0.23
   4  -3   9    1.66    0.19
   4  -3  -9    2.92    0.34
  -4  -3   9    2.86    0.36
  -4   3  -9    2.63    0.37
   4  -3  -9    2.88    0.34
   4   3   9    1.76    0.42
  -4  -3   9    2.89    0.42
   4  -3  -9    2.90    0.48
   4  -3  -9    2.92    0.40
   4   3   9    2.16    0.32
   4  -3  -9    2.91    0.28
  -5   3   9   29.62    1.45
   5   3  -9   31.67    1.40
   5  -3   9   32.54    1.44
   5  -3   9   30.37    1.30
   5   3  -9   35.29    1.62
   5  -3   9   32.85    1.29
   5   3  -9   29.25    1.50
   5  -3  -9   31.91    1.33
  -5  -3   9   31.76    1.28
  -5   3  -9   30.76    1.38
   5   3   9   30.81    1.35
   5  -3  -9   32.40    1.44
   5   3   9   32.41    1.54
   5  -3  -9   31.52    1.39
  -5  -3   9   35.29    1.46
   5  -3  -9   31.62    1.46
   5  -3  -9   29.17    1.27
   6  -3   9    1.70    0.44
   6  -3   9    1.84    0.37
   6  -3   9    1.75    0.35
  -6   3   9    1.91    0.51
   6   3  -9    2.04    0.48
   6   3  -9    2.29    0.54
   6   3   9    2.00    0.45
   6  -3  -9    2.58    0.47
   6  -3  -9    1.89    0.48
   6  -3  -9    2.36    0.43
   6  -3  -9    1.88    0.47
  -6   3  -9    1.84    0.45
   7  -3   9   10.45    0.68
   7  -3   9   11.91    0.91
   7  -3   9   13.45    0.76
   7   3  -9   10.16    0.80
   7  -3  -9   11.37    0.77
   7   3   9   11.09    0.77
   7  -3  -9   11.85    0.81
   0   4   9    0.42    0.25
   0  -4  -9    0.24    0.22
   0   4  -9    0.21    0.26
   0  -4   9    0.05    0.20
   0  -4   9    0.19    0.24
   0   4   9    0.53    0.23
  -1   4   9   38.33    1.44
  -1   4   9   43.76    1.69
  -1  -4  -9   39.64    1.69
   1  -4   9   40.68    1.65
   1  -4   9   39.57    1.57
   1   4  -9   40.61    1.75
  -1   4   9   41.37    1.60
  -1   4  -9   43.78    1.81
  -1   4  -9   43.86    1.63
   1  -4  -9   44.45    1.82
   1   4   9   45.43    1.87
  -1  -4   9   45.96    1.76
  -1   4  -9   42.85    1.72
  -1  -4   9   43.88    1.84
   1  -4  -9   48.10    1.82
  -2   4   9   59.24    2.10
   2  -4   9   60.87    2.21
   2   4  -9   57.46    2.44
  -2   4   9   61.08    2.15
  -2   4   9   60.41    2.27
  -2   4   9   61.08    2.30
   2  -4   9   61.26    2.28
  -2  -4  -9   56.59    2.35
  -2   4   9   61.04    2.17
  -2   4  -9   47.96    1.90
   2  -4  -9   53.67    1.98
   2  -4  -9   48.43    1.96
   2   4   9   48.27    2.07
  -2  -4   9   51.09    2.04
  -2   4  -9   48.62    1.94
  -2  -4   9   50.62    1.95
   3  -4   9   48.50    1.83
  -3   4   9   48.76    1.83
   3  -4   9   45.21    1.83
  -3  -4  -9   45.03    1.94
  -3   4   9   47.44    1.71
  -3   4   9   48.53    1.89
   3  -4   9   47.29    1.75
   3   4  -9   48.84    2.10
  -3   4   9   44.65    1.70
   3   4   9   49.03    2.14
   3  -4  -9   55.24    2.00
   3  -4  -9   50.96    1.97
  -3  -4   9   50.83    2.08
  -3   4  -9   49.87    1.95
   3   4   9   47.89    1.97
  -3  -4   9   49.63    1.98
   4  -4   9   27.17    1.13
  -4   4   9   26.26    1.26
   4   4  -9   25.24    1.21
  -4  -4  -9   26.92    1.26
   4  -4   9   27.79    1.14
   4   4  -9   26.40    1.46
   4  -4   9   27.99    1.24
  -4   4   9   26.53    1.08
   4  -4   9   28.00    1.03
   4   4   9   23.95    1.20
  -4  -4   9   27.61    1.31
   4  -4  -9   28.53    1.21
   4  -4  -9   27.74    1.10
  -4  -4   9   27.19    1.22
   4  -4  -9   26.71    1.12
   4  -4  -9   27.98    1.33
  -4   4  -9   25.47    1.20
   4   4   9   29.03    1.45
   5  -4   9   18.45    1.02
   5  -4   9   17.45    0.77
   5  -4   9   14.87    0.87
   5  -4   9   17.56    0.86
   5  -4   9   17.96    0.79
  -5   4   9   18.06    1.05
  -5  -4  -9   18.75    0.89
   5   4  -9   16.06    1.20
   5  -4  -9   17.19    0.86
   5  -4  -9   17.31    0.85
   5   4   9   17.58    1.19
  -5  -4   9   17.26    1.11
  -5  -4   9   16.71    0.92
   5  -4  -9   17.75    1.07
  -5   4  -9   16.97    0.96
   5  -4  -9   17.10    0.98
   6  -4   9    1.11    0.40
   6   4  -9    1.25    0.46
   6  -4   9    1.38    0.30
  -6   4   9    1.43    0.52
   6  -4   9    1.36    0.32
   6  -4  -9    2.04    0.51
  -6   4  -9    2.49    0.51
   6  -4  -9    2.99    0.43
   6   4   9    1.96    0.56
   6  -4  -9    2.61    0.55
   6  -4  -9    2.57    0.51
   7  -4   9    3.85    0.47
   7  -4   9    5.32    0.55
   7  -4   9    4.58    0.62
  -7   4   9    5.21    0.74
   7   4  -9    4.48    0.69
   7  -4  -9    4.93    0.64
   7   4   9    4.62    0.65
  -7   4  -9    6.40    0.76
   7  -4  -9    5.74    0.71
   0   5   9  116.54    4.42
   0  -5   9  116.05    4.40
   0  -5   9  121.48    4.30
   0   5  -9  118.57    4.45
   0   5   9  122.13    4.32
   0  -5  -9  120.85    4.42
  -1   5   9   55.58    2.27
  -1  -5  -9   55.87    2.30
   1  -5   9   57.23    2.27
  -1   5   9   53.79    2.17
   1   5  -9   54.97    2.36
   1  -5   9   56.97    2.15
  -1   5  -9   56.06    2.18
  -1  -5   9   56.29    2.20
  -1   5  -9   56.55    2.28
   1   5   9   56.71    2.35
   1  -5  -9   56.15    2.28
  -1  -5   9   54.67    2.30
   2  -5   9   38.89    1.56
  -2  -5  -9   34.44    1.61
   2   5  -9   29.73    1.65
  -2   5   9   34.00    1.51
  -2   5   9   32.64    1.33
   2  -5   9   36.30    1.43
  -2   5   9   36.55    1.51
   2   5   9   37.61    1.77
  -2   5  -9   39.24    1.57
  -2  -5   9   38.51    1.71
   2  -5  -9   38.76    1.65
   2  -5  -9   34.92    1.61
  -2   5  -9   35.85    1.33
  -2   5  -9   37.17    1.60
  -2  -5   9   37.45    1.59
  -3   5   9    2.98    0.28
  -3   5   9    3.27    0.29
  -3   5   9    3.58    0.42
   3  -5   9    3.12    0.37
   3   5  -9    3.33    0.63
  -3   5   9    3.87    0.55
  -3  -5  -9    3.31    0.55
   3  -5   9    3.53    0.47
  -3   5  -9    2.40    0.35
  -3  -5   9    2.18    0.41
   3  -5  -9    2.26    0.44
  -3   5  -9    1.98    0.39
   3   5   9    1.68    0.52
   3  -5  -9    2.27    0.37
  -3  -5   9    2.03    0.49
   4   5  -9    1.24    0.57
  -4   5   9    0.94    0.42
   4  -5   9    1.25    0.36
  -4  -5  -9    1.65    0.46
  -4  -5   9    0.69    0.41
  -4  -5   9    0.69    0.37
   4  -5  -9    1.01    0.46
   4  -5  -9    1.06    0.36
  -4   5  -9    0.92    0.38
   4   5   9    0.51    0.48
   5  -5   9    9.14    0.68
  -5   5   9   10.54    0.89
   5  -5   9    9.89    0.63
   5  -5   9    9.74    0.80
  -5  -5  -9   10.71    0.76
   5   5  -9   11.80    1.11
   5  -5  -9   15.49    0.87
  -5  -5   9   14.09    0.94
  -5   5  -9   13.40    0.91
   5  -5  -9   13.25    0.99
   5   5   9   15.29    1.18
   5  -5  -9   14.80    0.94
   6   5  -9   16.01    1.22
   6  -5   9   15.72    0.80
   6  -5   9   13.74    0.88
   6  -5   9   12.89    0.78
   6  -5  -9   18.27    1.11
  -6   5  -9   17.93    1.07
   6   5   9   14.82    1.22
   6  -5  -9   15.48    1.04
   7  -5   9    5.02    0.60
   7  -5   9    6.21    0.52
   7  -5  -9    7.61    0.78
  -7   5  -9    8.84    0.86
   0  -6   9   15.30    0.89
   0   6  -9   14.27    0.90
   0   6   9   14.49    0.89
   0  -6  -9   12.82    0.98
   0   6   9   14.66    1.01
   0   6  -9   15.13    1.03
   0  -6   9   17.06    1.05
  -1   6   9   14.59    0.97
   1  -6   9   14.06    0.96
   1   6  -9   14.20    1.06
   1  -6   9   12.54    0.82
  -1   6   9   15.18    0.89
  -1  -6  -9   13.88    1.00
   1  -6  -9   18.12    1.08
   1   6   9   17.43    0.97
  -1  -6   9   16.17    0.96
  -1  -6   9   15.25    1.05
  -1   6  -9   15.96    0.93
  -1   6  -9   15.44    1.02
   1   6   9   16.74    1.13
  -2  -6  -9   29.06    1.55
  -2   6   9   30.84    1.46
   2   6  -9   29.56    1.65
  -2   6   9   28.99    1.40
   2  -6   9   31.09    1.49
   2  -6   9   31.66    1.35
   2   6   9   20.00    1.31
  -2   6  -9   21.45    0.84
  -2  -6   9   22.72    1.16
  -2   6  -9   23.30    1.20
   2  -6  -9   22.80    1.24
  -2   6  -9   21.67    1.13
  -2  -6   9   22.64    1.29
  -3  -6  -9    1.25    0.52
   3   6  -9    0.71    0.54
  -3   6   9    1.15    0.35
  -3   6   9    1.28    0.21
   3  -6   9    0.84    0.33
  -3   6   9    1.08    0.43
   3  -6   9    1.55    0.44
  -3   6  -9    1.25    0.40
   3  -6  -9    0.78    0.44
  -3  -6   9    1.03    0.43
  -3   6  -9    0.80    0.32
  -3  -6   9    0.91    0.48
   3   6   9    0.83    0.52
   4   6  -9   33.85    1.94
  -4   6   9   35.50    1.69
   4  -6   9   38.60    1.67
  -4  -6  -9   35.42    1.76
   4   6   9   36.05    1.94
   4  -6  -9   37.17    1.71
  -4  -6   9   37.51    1.70
  -4  -6   9   36.13    1.82
  -4   6  -9   38.37    1.67
   5  -6   9    7.22    0.57
  -5   6   9    6.98    0.82
  -5  -6  -9    7.42    0.77
   5   6  -9    8.01    1.06
  -5  -6   9    5.82    0.77
   5   6   9    5.22    0.90
   5  -6  -9    5.10    0.61
  -5   6  -9    6.06    0.75
  -6   6   9    0.26    0.58
   6  -6   9    0.09    0.24
   6   6  -9    0.57    0.83
   6  -6  -9    0.38    0.52
   6  -6  -9    0.06    0.32
  -6   6  -9    0.91    0.50
   6   6   9    0.12    0.57
   0   7  -9   96.43    3.74
   0  -7   9  100.16    3.91
   0   7   9   96.49    3.91
   0  -7   9   98.34    3.73
   0  -7  -9   99.30    3.92
   0   7  -9   93.27    3.90
   0   7   9   99.56    3.74
   1  -7   9    3.59    0.56
  -1   7   9    2.79    0.55
   1   7  -9    3.33    0.72
   1  -7   9    3.22    0.64
  -1  -7  -9    3.55    0.71
  -1   7   9    3.00    0.61
  -1   7  -9    6.38    0.81
   1   7   9    6.00    0.85
  -1   7  -9    6.48    0.74
   1   7   9    5.61    0.74
   1  -7  -9    5.19    0.78
  -1  -7   9    5.68    0.84
  -1  -7   9    5.44    0.72
   2  -7   9   15.37    0.94
  -2   7   9   15.27    1.01
  -2  -7  -9   16.13    1.20
  -2   7   9   17.22    1.08
   2   7  -9   16.06    1.28
   2  -7   9   13.23    1.06
   2   7   9   12.88    0.97
  -2  -7   9    9.91    1.02
   2  -7  -9   10.55    0.96
   2   7   9   10.70    1.08
  -2   7  -9   12.00    0.92
  -2   7  -9   12.02    0.90
  -2  -7   9   10.95    0.90
   3  -7   9    0.06    0.40
  -3   7   9    0.85    0.47
  -3  -7  -9    0.03    0.49
   3  -7   9    0.11    0.32
   3   7  -9    0.25    0.61
  -3   7  -9    0.35    0.43
   3   7   9    0.39    0.59
   3  -7  -9    0.22    0.32
  -3  -7   9    0.39    0.42
  -3  -7   9    0.26    0.50
  -4   7   9    5.44    0.74
  -4  -7  -9    5.81    0.85
   4  -7   9    4.24    0.65
   4   7  -9    5.97    1.01
   4   7   9    5.06    0.90
  -4   7  -9    4.31    0.64
  -4  -7   9    4.72    0.80
   4  -7  -9    4.07    0.62
  -4  -7   9    4.04    0.58
  -5  -7  -9    7.80    0.89
   5   7  -9    8.03    1.14
  -5   7   9    8.26    0.91
  -5   7  -9    9.97    0.91
   5   7   9    7.37    1.08
  -5  -7   9    9.56    0.97
   5  -7  -9    6.58    0.72
   0   8   9   -0.10    0.51
   0  -8   9   -0.04    0.42
   0   8  -9    0.59    0.55
   0   8   9    0.14    0.48
   0   8  -9    0.36    0.50
   0  -8   9   -0.43    0.49
   0  -8  -9   -0.06    0.52
   1  -8   9    9.45    1.04
   1   8  -9   11.16    1.19
  -1   8   9   12.01    0.98
   1  -8   9   11.48    0.93
   1   8  -9   11.02    1.03
  -1   8   9   12.11    1.05
  -1  -8  -9   11.79    1.17
  -1   8  -9    9.06    0.90
  -1  -8   9    9.48    0.91
  -1  -8   9    8.58    1.05
   1  -8  -9    8.06    0.99
   1   8   9    9.62    0.92
   1   8   9    9.61    1.13
  -1   8  -9    9.43    1.01
  -2   8   9   13.61    1.09
   2  -8   9   10.41    0.88
  -2  -8  -9   11.83    1.17
   2   8  -9   10.59    1.21
  -2   8   9   10.24    0.95
  -2  -8   9   11.50    0.98
  -2  -8   9   10.54    1.13
  -2   8  -9   10.71    0.95
   2   8   9   11.20    1.18
   2   8   9    9.42    0.93
  -3   8   9   12.39    1.02
  -3  -8  -9   13.26    1.24
   3   8  -9   13.60    1.40
  -3  -8   9   13.42    1.04
  -3   8  -9   12.07    0.99
   3   8   9   11.06    1.31
  -3  -8   9   12.91    1.22
  -4  -8  -9    3.91    0.82
  -4  -8   9    1.99    0.71
   4  -8  -9    1.79    0.51
  -4   8  -9    1.72    0.57
   0  -9  -9    6.71    1.02
   0   9   9    9.73    1.10
   0   9  -9    6.51    0.92
   0  -9   9    7.33    0.93
   0  -9   9    5.77    0.92
   0   9   9    7.08    0.91
   0   9  -9    7.82    1.06
   1   9  -9   11.45    1.06
   1  -9   9   10.71    1.07
  -1   9   9   10.75    1.04
   1   9  -9   13.14    1.38
   1  -9   9   11.34    0.97
  -1  -9  -9   10.87    1.17
   1   9   9   14.98    1.18
   1   9   9   18.23    1.45
  -1   9  -9   17.13    1.25
  -1  -9   9   16.38    1.21
  -1  -9   9   13.99    1.31
   2  -9   9    0.86    0.45
   2   9  -9    2.13    0.85
   2   9   9    1.18    0.60
   2   9   9    0.71    0.70
   2  -9  -9    0.67    0.47
  -2   9  -9    1.26    0.59
  -2  -9   9    1.73    0.67
   0   0  10    8.20    0.31
   0   0 -10    7.57    0.29
   0   0  10    7.93    0.36
   0   0  10    7.93    0.38
   0   0 -10    8.09    0.40
   0   0 -10    7.34    0.34
   0   0 -10    7.46    0.37
   0   0 -10    8.45    0.31
   0   0 -10    7.83    0.38
   0   0  10    7.74    0.31
   0   0  10    8.21    0.35
   0   0 -10    7.61    0.31
   0   0  10    7.63    0.39
   1   0 -10   52.33    1.82
  -1   0 -10   49.69    1.80
   1   0 -10   55.11    1.82
   1   0  10   51.06    1.84
  -1   0  10   51.95    1.84
   1   0 -10   51.69    1.87
   1   0  10   49.04    1.80
   1   0 -10   51.67    1.86
  -1   0  10   54.00    1.85
  -1   0  10   53.85    1.83
  -1   0  10   50.41    1.78
   1   0 -10   50.74    1.85
  -1   0 -10   49.61    1.75
  -1   0 -10   49.02    1.79
  -1   0  10   52.95    1.82
  -1   0 -10   50.53    1.84
  -1   0  10   52.39    1.81
   1   0 -10   52.72    1.84
   1   0 -10   48.78    1.78
   1   0  10   50.79    1.85
  -1   0 -10   50.71    1.81
   1   0  10   47.79    1.80
   2   0  10   11.98    0.45
   2   0 -10   10.15    0.47
   2   0 -10   10.57    0.48
  -2   0  10   10.73    0.48
   2   0  10   11.25    0.46
  -2   0 -10   11.19    0.42
  -2   0  10    9.84    0.51
   2   0  10   11.83    0.45
   2   0 -10   10.92    0.52
   2   0 -10   11.42    0.52
  -2   0  10   10.49    0.48
   2   0  10   11.32    0.51
   2   0 -10   11.09    0.53
   2   0 -10   10.84    0.50
   2   0  10   11.71    0.43
  -2   0 -10   11.38    0.44
   2   0 -10   10.78    0.56
   2   0  10   11.83    0.50
   2   0  10   11.09    0.51
  -2   0 -10   11.09    0.49
  -2   0  10   10.48    0.54
  -3   0  10  250.11    8.70
   3   0 -10  259.86    8.73
   3   0 -10  257.38    8.78
   4   0  10   19.34    0.81
   4   0 -10   19.90    0.91
   4   0 -10   17.97    0.80
   4   0 -10   19.10    0.87
   4   0 -10   19.07    0.88
  -4   0  10   19.02    0.93
   4   0  10   20.07    0.80
   4   0 -10   19.95    0.89
   4   0  10   20.22    0.77
   4   0  10   20.09    0.94
   4   0  10   19.26    0.80
   4   0  10   19.85    0.76
  -4   0  10   18.46    0.76
   4   0 -10   18.58    0.85
   5   0 -10   46.90    1.89
   5   0 -10   46.73    1.88
   5   0 -10   45.07    1.82
   5   0  10   49.68    1.83
   5   0 -10   47.78    1.89
   5   0  10   47.77    1.95
   5   0  10   49.50    1.73
   5   0  10   49.51    1.80
   5   0  10   50.21    1.74
   5   0 -10   43.79    1.77
   5   0 -10   50.14    1.86
   6   0  10    5.57    0.69
   6   0 -10    4.78    0.39
   6   0  10    5.34    0.33
   6   0  10    5.40    0.33
   6   0  10    5.33    0.54
   6   0 -10    5.26    0.41
   6   0 -10    5.27    0.65
   6   0  10    5.67    0.51
   6   0 -10    5.29    0.64
   6   0 -10    5.53    0.43
   7   0 -10   11.02    0.86
   7   0 -10   13.32    0.61
   7   0 -10   11.63    0.87
   7   0  10   11.32    0.97
   8   0 -10    0.55    0.30
   0  -1  10  377.21   14.36
   0   1 -10  384.45   14.25
   0   1  10  369.42   14.53
   0  -1  10  377.01   13.30
   0   1 -10  369.74   13.30
   0  -1 -10  374.60   13.34
   1   1 -10  147.99    5.01
  -1   1  10  147.33    5.02
  -1  -1 -10  140.01    5.04
   1  -1 -10  177.26    6.11
   2  -1  10   49.80    1.64
  -2   1  10   43.84    1.72
   2   1 -10   48.02    1.70
   2  -1  10   48.74    1.67
   2  -1  10   51.80    1.67
  -2  -1 -10   45.49    1.64
  -2   1  10   47.94    1.72
   2  -1  10   45.99    1.71
  -2  -1 -10   46.52    1.71
  -2   1  10   45.28    1.65
   2   1 -10   46.99    1.79
   2   1 -10   47.87    1.71
  -2   1  10   42.47    1.70
   2   1 -10   45.82    1.69
  -2   1  10   46.25    1.65
  -2  -1 -10   44.55    1.66
   2   1 -10   48.53    1.76
   2  -1  10   50.49    1.63
  -2   1  10   44.29    1.66
   2  -1  10   49.93    1.63
   2  -1 -10   48.49    1.81
   2   1  10   48.18    1.84
   2   1  10   49.77    1.86
   2  -1 -10   48.51    1.79
  -2  -1  10   51.14    1.86
   2  -1 -10   49.78    1.84
  -2  -1  10   50.44    1.80
  -2  -1  10   49.88    1.83
   2  -1 -10   50.24    1.81
   2  -1 -10   49.95    1.88
  -2   1 -10   51.56    1.78
   2  -1 -10   49.32    1.78
  -2   1 -10   51.46    1.76
   3  -1  10    6.04    0.29
   3  -1  10    5.61    0.42
   3  -1  10    6.18    0.30
   3   1 -10    6.10    0.38
   3   1 -10    6.07    0.47
  -3   1  10    5.19    0.38
  -3   1  10    5.69    0.43
   3  -1  10    6.96    0.40
   3   1 -10    5.87    0.36
   3  -1  10    5.84    0.31
   3  -1  10    6.14    0.32
  -3  -1 -10    5.69    0.29
  -3  -1 -10    5.76    0.29
   3   1 -10    6.45    0.43
   3   1 -10    5.96    0.38
   3  -1 -10    6.39    0.50
   3  -1 -10    6.87    0.42
   3  -1 -10    6.90    0.43
  -3   1 -10    7.91    0.41
  -3   1 -10    8.38    0.36
   3  -1 -10    7.20    0.38
  -3  -1  10    7.90    0.41
   3   1  10    7.70    0.40
   3  -1 -10    7.04    0.41
   3  -1 -10    6.91    0.46
  -3  -1  10    8.02    0.40
   3   1  10    7.39    0.47
   4   1 -10   24.43    1.07
   4  -1  10   24.45    0.95
   4  -1  10   22.38    1.06
   4  -1  10   21.51    0.91
   4   1 -10   24.26    1.03
   4   1 -10   23.27    1.03
  -4   1  10   23.94    1.09
   4   1 -10   24.59    1.11
   4  -1  10   24.31    0.95
   4  -1  10   26.07    0.88
   4  -1  10   24.64    0.88
  -4  -1 -10   23.99    0.89
   4   1 -10   23.35    0.98
   4   1  10   28.38    1.14
   4  -1 -10   29.37    1.11
   4  -1 -10   28.75    1.22
   4  -1 -10   28.65    1.27
  -4   1 -10   31.38    1.20
   4  -1 -10   27.98    1.15
   4   1  10   29.35    1.16
   4  -1 -10   29.61    1.20
   4   1  10   28.88    1.22
   4  -1 -10   29.49    1.15
  -4  -1  10   29.86    1.14
   4  -1 -10   28.67    1.16
   5  -1  10   44.17    1.75
   5   1 -10   45.07    1.84
   5   1 -10   49.67    1.91
   5   1 -10   50.86    1.97
   5   1 -10   49.77    1.91
   5  -1  10   49.78    1.96
   5   1 -10   48.26    1.91
   5   1 -10   45.90    1.82
   5  -1  10   50.32    1.82
   5  -1  10   50.02    1.81
  -5   1  10   47.46    1.96
   5   1  10   47.05    1.78
   5  -1 -10   43.95    1.81
   5  -1 -10   48.29    1.69
   5  -1 -10   46.07    1.67
  -5  -1  10   44.27    1.69
   5   1  10   45.52    1.73
  -5   1 -10   47.03    1.81
   5  -1 -10   44.94    1.75
   5   1  10   44.94    1.79
   5  -1 -10   47.15    1.86
   5  -1 -10   46.28    1.84
   6   1 -10    7.41    0.68
   6  -1  10    6.64    0.54
   6  -1  10    8.12    0.58
  -6   1  10    7.53    0.76
   6  -1  10    7.90    0.76
   6   1 -10    7.90    0.65
   6   1 -10    6.82    0.60
   6   1 -10    7.65    0.53
   6   1 -10    7.27    0.67
   6  -1 -10    7.56    0.66
   6   1  10    6.69    0.50
   6   1  10    6.24    0.58
   6  -1 -10    7.74    0.66
   6   1  10    7.76    0.50
   6   1  10    7.06    0.48
   6  -1 -10    8.28    0.63
   6  -1 -10    6.08    0.65
   6  -1 -10    7.88    0.40
   7  -1  10   14.01    0.79
   7  -1  10   12.01    0.73
   7  -1  10   12.92    0.95
   7   1 -10   16.26    0.97
   7   1 -10   14.74    0.71
   7  -1 -10   11.65    0.84
   7   1  10   10.40    0.55
   7  -1 -10   12.07    0.80
   7  -1 -10   11.98    0.85
   8  -1  10    5.30    1.14
   8  -1  10    3.40    0.41
   8  -1 -10    2.71    0.44
   0   2  10   74.39    2.81
   0  -2  10   79.54    2.78
   0   2  10   76.72    2.84
   0  -2  10   81.85    2.70
   0   2 -10   85.05    2.77
   0  -2  10   82.19    2.78
   0  -2  10   79.88    2.82
   0   2 -10   79.59    2.78
   0   2 -10   75.70    2.76
   0  -2  10   78.47    2.77
   0   2  10   76.65    2.76
   0   2 -10   76.32    2.84
   0  -2 -10   76.62    2.84
  -1   2  10   65.63    2.31
   1  -2 -10  177.79    6.17
   2  -2  10  101.91    3.40
  -2   2  10   97.04    3.43
  -2   2  10   97.40    3.40
  -2   2  10   97.93    3.47
  -2  -2 -10   96.20    3.50
   2  -2  10   95.65    3.45
   2  -2  10  102.58    3.36
   2   2 -10   95.70    3.57
  -2   2  10   98.09    3.38
   2   2 -10   96.52    3.43
   2  -2  10   99.95    3.39
   2  -2  10   97.03    3.43
   2   2 -10   96.18    3.49
   2   2 -10   98.39    3.47
  -2   2  10  102.12    3.47
   2  -2 -10  120.02    4.06
   2  -2 -10  115.01    3.94
  -2  -2  10  114.66    4.11
  -2   2 -10  118.03    4.01
  -2  -2  10  114.94    4.05
   2   2  10  113.50    4.14
   2   2  10  116.53    4.05
   2  -2 -10  112.83    4.09
   2  -2 -10  115.18    4.07
   3  -2  10   90.77    3.19
   3  -2  10   91.90    3.06
  -3   2  10   91.55    3.13
  -3  -2 -10   90.39    3.12
   3   2 -10   86.09    3.15
   3   2 -10   87.65    3.21
   3  -2  10   86.29    3.04
   3   2 -10   87.61    3.17
   3  -2  10   89.04    3.10
   3  -2  10   92.75    3.08
  -3   2  10   85.45    3.20
   3   2 -10   85.50    3.30
  -3   2  10   87.06    3.06
  -3  -2 -10   89.97    3.17
   3  -2 -10   86.18    2.87
  -3  -2  10   78.38    2.93
  -3   2 -10   85.02    2.85
  -3  -2  10   79.55    2.97
   3  -2 -10   81.81    3.03
   3  -2 -10   83.16    2.93
   3   2  10   80.66    2.94
   3  -2 -10   82.83    2.93
   3   2  10   80.57    3.04
   3  -2 -10   84.75    2.93
  -3   2 -10   78.62    2.91
   4   2 -10  108.52    4.02
   4  -2  10  114.78    3.95
   4  -2  10  116.33    3.94
  -4  -2 -10  113.61    3.95
   4   2 -10  116.40    4.08
   4  -2  10  115.88    4.06
  -4  -2 -10  102.76    3.91
  -4   2  10  117.12    4.10
   4  -2  10  112.70    3.88
   4   2 -10  114.13    4.18
   4   2 -10  112.18    4.03
   4  -2 -10  111.58    3.97
  -4   2 -10  115.01    3.91
   4  -2 -10  110.25    3.83
   4   2  10  109.22    4.01
  -4  -2  10  110.59    3.87
   4  -2 -10  108.52    4.01
  -4  -2  10  112.33    3.89
   4  -2 -10  108.12    3.87
   4  -2 -10  108.28    3.91
   4   2  10  105.36    3.89
   4  -2 -10  108.71    3.87
   5   2 -10    9.69    0.70
  -5   2  10    9.49    0.71
   5  -2  10   10.18    0.58
   5  -2  10    9.95    0.56
   5   2 -10    9.79    0.68
  -5  -2 -10   10.30    0.50
   5  -2  10   10.48    0.74
   5  -2  10    9.31    0.45
   5   2 -10    9.96    0.60
   5   2 -10   10.38    0.79
   5  -2 -10   10.65    0.74
   5  -2 -10   10.71    0.59
   5  -2 -10   10.46    0.67
   5   2  10   11.15    0.77
  -5   2 -10   10.53    0.68
   5  -2 -10   10.51    0.70
   5  -2 -10   10.85    0.75
  -5  -2  10   11.01    0.58
   5   2  10   11.15    0.62
   6  -2  10    7.71    0.57
   6   2 -10    7.79    0.73
   6  -2  10    9.74    0.84
  -6   2  10    8.78    0.79
   6  -2  10    7.03    0.56
   6   2 -10    8.90    0.76
   6  -2 -10   10.26    0.76
   6  -2 -10   10.20    0.71
   6  -2 -10    9.86    0.66
   6  -2 -10    8.48    0.69
  -6   2 -10    9.57    0.72
   6   2  10    8.86    0.69
   6  -2 -10    9.13    0.77
   7   2 -10    4.51    0.67
  -7   2  10    4.20    0.69
   7  -2  10    2.37    0.48
   7   2 -10    2.99    0.43
   7  -2  10    3.09    0.39
   7  -2  10    3.38    0.42
   7  -2 -10    3.34    0.50
   7  -2 -10    3.43    0.46
   7   2  10    2.80    0.32
   7  -2 -10    3.53    0.59
   7   2  10    3.55    0.41
   0   3  10  185.58    6.61
   0   3 -10  191.60    6.61
   0   3 -10  188.52    6.49
  -1   3  10    8.49    0.51
  -1   3  10    8.02    0.42
  -1   3  10    8.46    0.46
   1   3 -10    8.23    0.58
  -1   3  10    7.67    0.32
  -1   3  10    7.75    0.44
   1  -3  10    7.96    0.44
   1  -3  10    8.14    0.48
  -1  -3 -10    8.11    0.53
  -1   3 -10    9.06    0.48
  -1   3 -10    8.98    0.41
   1   3  10    9.06    0.59
   1  -3 -10    9.36    0.55
   1  -3 -10    9.57    0.55
  -1   3 -10    9.37    0.55
   1   3  10    8.75    0.48
  -1  -3  10    9.58    0.52
  -1  -3  10    9.13    0.57
   2  -3  10  122.17    4.26
  -2   3  10  127.68    4.30
  -2   3  10  114.80    4.19
   2   3 -10  120.48    4.28
  -2   3  10  123.86    4.19
   2   3 -10  117.56    4.31
   2  -3  10  125.53    4.22
   2   3 -10  119.03    4.43
  -2  -3 -10  121.92    4.36
  -2   3  10  121.58    4.29
  -2   3  10  122.69    4.21
   2  -3  10  117.21    4.21
  -2  -3  10  133.88    4.42
   2  -3 -10  127.70    4.42
   2   3  10  117.37    4.49
   2  -3 -10  120.30    4.42
  -2  -3  10  123.02    4.48
   2   3  10  121.72    4.39
  -2   3 -10  122.74    4.36
  -2   3 -10  130.42    4.40
   3  -3  10    4.77    0.29
   3   3 -10    4.52    0.39
  -3   3  10    4.82    0.33
   3  -3  10    4.62    0.44
   3   3 -10    3.53    0.50
  -3   3  10    4.48    0.44
  -3  -3 -10    4.42    0.44
   3   3 -10    5.08    0.41
  -3   3  10    5.06    0.37
   3  -3  10    4.78    0.31
   3   3 -10    4.90    0.49
  -3   3  10    4.89    0.28
  -3   3 -10    4.04    0.38
   3   3  10    3.96    0.37
  -3  -3  10    4.53    0.41
  -3   3 -10    4.38    0.31
  -3  -3  10    4.22    0.45
   3  -3 -10    4.55    0.29
   3  -3 -10    4.09    0.36
   3  -3 -10    4.63    0.39
   3   3  10    4.14    0.50
   3  -3 -10    4.65    0.47
  -4   3  10   56.66    2.08
   4  -3  10   53.62    2.01
   4   3 -10   56.56    2.18
   4  -3  10   58.22    2.08
  -4  -3 -10   59.18    2.18
  -4   3  10   56.12    2.04
   4  -3  10   60.00    1.99
   4  -3  10   58.22    2.11
   4  -3  10   54.72    2.04
   4   3 -10   58.79    2.41
   4  -3  10   58.62    2.21
  -4   3  10   60.17    2.26
   4   3 -10   55.20    2.19
   4  -3 -10   52.76    1.94
   4  -3 -10   52.47    2.02
  -4   3 -10   54.82    2.02
  -4  -3  10   51.11    2.01
   4  -3 -10   54.98    2.16
   4  -3 -10   53.08    1.94
   4   3  10   51.94    2.19
   4   3  10   50.63    2.02
  -4  -3  10   53.17    2.06
   4  -3 -10   51.71    1.99
   5  -3  10    3.27    0.39
   5   3 -10    3.42    0.47
   5  -3  10    3.86    0.53
   5  -3  10    3.16    0.39
  -5   3  10    3.71    0.54
   5   3 -10    4.49    0.65
   5  -3 -10    3.52    0.50
   5   3  10    3.67    0.57
   5   3  10    3.61    0.43
   5  -3 -10    3.84    0.47
   5  -3 -10    3.75    0.54
   5  -3 -10    3.69    0.39
   5  -3 -10    4.64    0.59
  -5  -3  10    4.04    0.38
  -5   3 -10    3.80    0.51
   6   3 -10   41.26    1.70
   6  -3  10   35.55    1.69
   6  -3  10   35.07    1.52
   6   3 -10   35.14    1.78
  -6   3  10   40.60    1.76
   6  -3  10   37.47    1.52
   6  -3 -10   41.74    1.81
   6  -3 -10   40.61    1.74
   6  -3 -10   48.35    1.87
   6  -3 -10   40.33    1.83
   7  -3  10    4.34    0.47
   7   3 -10    3.71    0.56
   7  -3  10    4.51    0.63
   7   3 -10    5.56    0.73
   7  -3  10    4.76    0.51
   7  -3 -10    4.73    0.57
   7   3  10    3.35    0.45
   7  -3 -10    5.46    0.66
   0  -4 -10   24.03    1.17
   0  -4  10   27.32    1.11
   0   4 -10   26.92    1.22
   0  -4  10   26.04    1.18
   0   4  10   25.13    1.09
   0   4  10   24.98    1.19
  -1   4  10   24.49    1.07
  -1   4  10   25.13    1.14
  -1   4  10   23.99    0.90
   1   4 -10   24.54    1.21
   1  -4  10   25.11    1.05
   1  -4  10   23.70    1.11
  -1  -4 -10   24.34    1.16
  -1   4 -10   19.44    0.80
   1  -4 -10   18.98    0.99
  -1  -4  10   20.74    0.94
  -1   4 -10   20.20    0.91
   1  -4 -10   20.17    0.98
  -1  -4  10   20.05    1.01
  -1   4 -10   19.51    0.98
   1   4  10   19.97    1.03
   2  -4  10   70.91    2.49
   2  -4  10   70.34    2.56
  -2   4  10   69.32    2.55
  -2   4  10   67.51    2.43
   2   4 -10   65.82    2.72
  -2   4  10   60.73    2.36
  -2   4  10   71.21    2.58
  -2  -4 -10   69.79    2.66
  -2   4  10   67.37    2.44
  -2   4 -10   84.87    3.11
   2  -4 -10   81.19    3.18
   2  -4 -10   90.35    3.20
  -2   4 -10   86.48    3.17
  -2  -4  10   86.70    3.16
   2   4  10   82.89    3.28
  -2  -4  10   88.39    3.26
   3  -4  10    7.13    0.50
   3   4 -10    5.61    0.73
   3  -4  10    6.87    0.55
   3  -4  10    6.91    0.44
  -3   4  10    6.84    0.49
  -3   4  10    6.42    0.39
  -3   4  10    6.61    0.37
  -3   4  10    6.47    0.56
  -3  -4 -10    6.80    0.62
   3  -4 -10   11.44    0.67
  -3   4 -10   10.53    0.66
   3   4  10   11.63    0.70
   3   4  10   11.97    0.84
  -3  -4  10   11.92    0.79
  -3  -4  10   11.97    0.71
   3  -4 -10   13.21    0.72
   4  -4  10   58.78    2.18
  -4   4  10   58.15    2.14
  -4  -4 -10   57.44    2.30
  -4   4  10   56.35    2.30
  -4   4  10   57.12    2.07
   4  -4  10   63.56    2.08
   4  -4  10   57.76    2.27
   4  -4  10   60.33    2.16
   4   4 -10   51.65    2.25
   4   4 -10   60.55    2.53
   4   4  10   49.53    2.13
   4  -4 -10   53.58    2.06
   4  -4 -10   56.95    2.14
   4  -4 -10   56.14    2.26
  -4   4 -10   56.23    2.13
   4  -4 -10   54.62    2.00
   4   4  10   53.75    2.33
  -4  -4  10   58.07    2.24
  -4  -4  10   52.58    2.14
   5  -4  10    2.83    0.52
   5  -4  10    2.94    0.37
   5  -4  10    2.80    0.33
  -5  -4 -10    2.76    0.39
   5   4 -10    2.72    0.64
   5  -4  10    3.62    0.39
  -5   4  10    2.35    0.51
   5  -4  10    2.88    0.41
  -5  -4  10    3.62    0.50
   5  -4 -10    4.28    0.64
   5  -4 -10    4.52    0.56
  -5   4 -10    3.90    0.56
   5   4  10    3.98    0.69
   5  -4 -10    3.95    0.45
   5  -4 -10    3.92    0.46
   6  -4  10    0.28    0.29
   6  -4  10    0.45    0.26
  -6   4  10    1.03    0.50
   6  -4  10    0.25    0.37
   6   4 -10    0.18    0.39
   6  -4 -10    0.66    0.36
   6  -4 -10    0.57    0.45
   6  -4 -10    0.97    0.48
   6   4  10    0.77    0.50
   6  -4 -10    1.30    0.44
  -6   4 -10    0.97    0.44
  -7   4  10    0.90    0.52
   7  -4  10    0.88    0.45
   7  -4  10    0.47    0.27
   7   4 -10    0.64    0.40
   7   4  10    0.37    0.31
   7  -4 -10    0.83    0.51
   7  -4 -10    0.48    0.39
  -7   4 -10    1.19    0.48
   0   5  10   35.78    1.61
   0  -5  10   34.76    1.48
   0   5 -10   36.84    1.64
   0  -5 -10   34.11    1.58
   0   5  10   34.30    1.47
   0  -5  10   33.93    1.58
   1   5 -10   71.55    3.20
  -1  -5 -10   83.68    3.19
   1  -5  10   86.36    3.04
   1  -5  10   84.85    3.16
  -1   5  10   81.70    3.15
  -1   5  10   83.76    3.07
  -1  -5  10   96.11    3.56
   1   5  10   95.67    3.71
   1   5  10   96.94    3.56
  -1  -5  10   93.71    3.67
  -1   5 -10   97.84    3.55
  -1   5 -10   97.69    3.66
   1  -5 -10   99.34    3.66
  -2   5  10   48.72    1.99
   2   5 -10   51.68    2.20
   2  -5  10   48.93    1.88
  -2   5  10   45.06    1.80
  -2   5  10   46.72    1.94
   2  -5  10   51.13    2.01
  -2  -5 -10   47.93    2.07
   2   5  10   50.62    2.17
  -2  -5  10   52.52    2.14
  -2   5 -10   45.05    1.74
  -2  -5  10   51.19    2.01
  -2   5 -10   49.05    2.02
   2  -5 -10   45.74    2.03
   2  -5 -10   52.16    2.08
  -2   5 -10   51.55    1.97
  -3  -5 -10    7.80    0.74
  -3   5  10    8.13    0.45
  -3   5  10    7.86    0.44
   3  -5  10    8.32    0.64
   3   5 -10    7.52    0.85
  -3   5  10    7.91    0.66
   3  -5  10    8.18    0.53
  -3   5  10    8.19    0.58
   3  -5 -10    7.65    0.65
  -3  -5  10    7.30    0.64
  -3   5 -10    6.99    0.59
   3  -5 -10    7.75    0.59
  -3   5 -10    7.93    0.55
   3   5  10    6.75    0.77
  -3  -5  10    7.28    0.73
   4  -5  10   32.84    1.42
  -4  -5 -10   31.88    1.55
   4   5 -10   31.51    1.74
  -4   5  10   31.21    1.49
   4  -5  10   33.82    1.27
   4  -5 -10   31.15    1.40
  -4   5 -10   29.38    1.36
  -4  -5  10   27.89    1.46
  -4  -5  10   29.03    1.37
   4   5  10   28.80    1.59
   4  -5 -10   31.04    1.47
  -5   5  10   10.06    0.88
   5   5 -10   11.54    1.12
   5  -5  10    9.23    0.68
  -5  -5 -10   10.50    0.76
   5  -5  10    9.38    0.62
   5  -5 -10   10.47    0.91
  -5  -5  10   10.90    0.86
   5  -5 -10   12.81    0.81
  -5   5 -10   11.35    0.83
   5  -5 -10   12.44    0.91
   5   5  10   12.35    1.10
   6  -5  10    7.76    0.68
   6  -5  10    8.46    0.60
   6   5 -10    8.76    0.93
   6  -5 -10   12.43    0.92
   6  -5 -10    8.25    0.81
   6   5  10   11.86    1.09
  -6   5 -10   12.26    0.91
   0  -6 -10    7.86    0.80
   0   6  10    8.28    0.70
   0   6 -10    9.28    0.84
   0   6  10    7.63    0.81
   0  -6  10    9.48    0.83
   0   6 -10    8.67    0.70
   0  -6  10    9.53    0.72
   1  -6  10   67.85    2.79
  -1   6  10   69.64    2.81
  -1   6  10   69.87    2.69
  -1  -6 -10   67.51    2.83
   1   6 -10   67.87    2.89
   1  -6  10   69.70    2.66
  -1  -6  10   71.65    3.03
  -1  -6  10   73.61    2.90
   1   6  10   77.25    2.92
   1   6  10   74.74    3.08
  -1   6 -10   76.56    2.89
  -1   6 -10   73.33    3.01
   1  -6 -10   78.29    3.04
   2  -6  10    7.10    0.60
  -2   6  10    7.08    0.70
   2  -6  10    7.73    0.75
  -2   6  10    8.05    0.72
   2   6 -10    7.39    0.91
  -2  -6 -10    7.04    0.79
   2  -6 -10    6.31    0.72
  -2  -6  10    5.81    0.74
  -2   6 -10    6.45    0.65
  -2   6 -10    6.42    0.63
   2   6  10    6.87    0.84
  -2   6 -10    5.39    0.31
  -2  -6  10    6.07    0.66
   3  -6  10   39.41    1.59
  -3   6  10   37.33    1.43
   3   6 -10   37.28    1.98
   3  -6  10   39.19    1.75
  -3   6  10   38.46    1.73
  -3   6  10   38.33    1.67
  -3  -6 -10   38.86    1.88
  -3  -6  10   41.40    1.89
   3  -6 -10   46.45    1.98
  -3  -6  10   43.03    2.04
   3   6  10   46.15    2.17
  -3   6 -10   42.23    1.83
  -3   6 -10   44.27    1.85
  -4   6  10    1.71    0.52
   4  -6  10    1.87    0.47
   4   6 -10    1.18    0.66
  -4  -6 -10    2.27    0.56
  -4   6 -10    1.07    0.43
   4  -6 -10    1.02    0.42
   4   6  10    1.25    0.61
  -4  -6  10    0.73    0.48
  -4  -6  10    1.25    0.44
   4  -6 -10    0.99    0.49
   5  -6  10   16.01    0.87
  -5  -6 -10   17.01    1.08
  -5   6  10   16.20    1.13
   5   6 -10   18.05    1.43
  -5  -6  10   16.71    1.12
   5   6  10   16.15    1.34
  -5   6 -10   15.01    1.02
   6  -6  10    3.57    0.48
   6   6  10    4.72    1.24
  -6   6 -10    3.91    0.63
   6  -6 -10    3.55    0.65
   6  -6 -10    3.94    0.59
   0   7  10    3.18    0.56
   0  -7 -10    2.42    0.60
   0  -7  10    2.12    0.48
   0   7 -10    2.64    0.60
   0  -7  10    2.09    0.58
   0   7  10    2.93    0.64
   0   7 -10    2.53    0.55
   1   7 -10   58.60    2.77
  -1  -7 -10   62.94    2.75
  -1   7  10   61.06    2.66
  -1   7  10   64.29    2.56
   1  -7  10   64.18    2.54
   1  -7  10   62.93    2.71
  -1   7 -10   71.04    2.89
  -1  -7  10   73.27    3.10
  -1   7 -10   73.86    3.06
   1  -7 -10   77.42    3.11
   1   7  10   69.84    3.10
  -1  -7  10   71.09    2.90
   1   7  10   74.05    2.93
   2  -7  10    1.72    0.45
  -2   7  10    1.87    0.51
   2  -7  10    1.75    0.54
  -2   7  10    1.90    0.51
   2   7 -10    2.47    0.74
  -2  -7 -10    1.54    0.54
   2   7  10    0.91    0.58
  -2   7 -10    0.55    0.41
  -2  -7  10    1.38    0.48
   2  -7 -10    0.61    0.47
  -2  -7  10    1.19    0.58
   2   7  10    1.29    0.51
  -2   7 -10    1.36    0.48
  -3   7  10    0.73    0.48
   3  -7  10    0.77    0.36
   3   7 -10    0.89    0.67
  -3  -7 -10    1.00    0.57
   3  -7  10    0.96    0.48
  -3  -7  10    1.46    0.48
   3  -7 -10    1.18    0.39
   3   7  10    1.69    0.68
  -3  -7  10    1.51    0.59
  -3   7 -10    1.56    0.48
  -4  -7 -10    0.66    0.55
   4  -7  10    1.20    0.46
  -4   7  10    0.95    0.51
   4   7 -10    1.57    0.74
  -4  -7  10    1.30    0.58
   4  -7 -10    1.18    0.43
  -4  -7  10    0.69    0.41
   4   7  10    0.98    0.61
  -4   7 -10    1.08    0.49
  -5  -7 -10   21.41    1.28
  -5   7  10   16.99    1.22
   5   7 -10   19.60    1.72
  -5  -7  10   20.72    1.36
   5   7  10   20.04    1.51
  -5   7 -10   20.29    1.22
   0   8  10    0.20    0.50
   0  -8  10   -0.21    0.44
   0   8 -10    0.19    0.50
   0  -8 -10    0.21    0.52
   0  -8  10    0.11    0.53
   0   8 -10    0.00    0.53
   0   8  10   -0.70    0.47
   1  -8  10    5.98    0.78
   1   8 -10    6.70    1.00
  -1   8  10    6.28    0.85
  -1  -8 -10    6.71    1.00
   1   8 -10    6.81    0.90
   1  -8  10    5.94    0.88
  -1   8  10    7.47    0.92
  -1  -8  10    6.50    1.00
  -1  -8  10    7.56    0.85
   1   8  10    5.88    0.84
   1   8  10    7.88    1.05
   1  -8 -10    5.47    0.83
  -1   8 -10    6.48    0.87
  -1   8 -10    6.99    0.91
   2   8 -10   13.97    1.33
  -2  -8 -10   14.25    1.27
   2  -8  10   15.42    1.01
  -2   8  10   14.25    1.08
  -2   8  10   16.11    1.21
  -2   8 -10   14.52    1.06
   2   8  10   15.90    1.35
   2   8  10   10.67    0.98
  -2  -8  10   14.90    1.28
  -2  -8  10   15.19    1.10
  -3   8  10    7.62    0.86
   3  -8  10    5.82    0.72
   3   8 -10    9.08    1.19
  -3  -8 -10    9.27    1.10
   3   8  10    6.63    0.78
   3  -8 -10    6.62    0.73
   3   8  10    9.85    1.27
  -3   8 -10    9.31    0.89
  -4  -8 -10   10.99    1.15
  -4  -8  10   12.67    1.20
  -4   8 -10   13.03    1.01
   4  -8 -10    9.23    0.87
   0  -9 -10   28.52    1.85
   0   9 -10   32.76    1.93
   0   9  10   34.27    1.98
   0   9 -10   27.43    1.61
   0   9  10   28.87    1.66
   0  -9  10   30.34    1.65
  -1   9  10    0.96    0.61
   1  -9  10    0.83    0.51
   1   9 -10    1.12    0.61
   1  -9  10    0.77    0.53
  -1  -9 -10    0.68    0.60
  -1   9  10    1.02    0.57
   1   9 -10    1.07    0.72
  -1  -9  10    2.04    0.69
   1   9  10    2.67    0.86
   1  -9 -10    1.96    0.61
  -1  -9  10    2.51    0.68
   1   9  10    1.45    0.60
  -1   9 -10    2.35    0.69
   2  -9  10    1.94    0.54
   2   9 -10    3.21    0.91
   2   9  10    4.92    0.98
  -2  -9  10    5.65    0.82
   2   9  10    4.64    0.84
   2  -9 -10    4.13    0.75
  -2   9 -10    4.79    0.80
   0   0  11    0.08    0.08
   0   0  11    0.24    0.09
   0   0 -11    0.06    0.11
   0   0  11    0.10    0.06
   0   0 -11    0.29    0.08
   0   0 -11    0.23    0.05
   0   0  11    0.09    0.11
   0   0 -11    0.20    0.06
   0   0 -11    0.16    0.12
   0   0 -11    0.10    0.09
   0   0  11    0.14    0.09
   0   0  11    0.18    0.11
   1   0 -11    6.17    0.31
   1   0  11    6.15    0.30
  -1   0 -11    6.14    0.29
  -1   0 -11    6.18    0.31
   1   0 -11    6.55    0.38
  -1   0  11    5.87    0.33
  -1   0  11    6.13    0.34
   1   0  11    5.71    0.29
  -1   0  11    6.50    0.31
   1   0 -11    6.45    0.36
   1   0 -11    7.10    0.32
   1   0 -11    5.97    0.32
  -1   0  11    5.90    0.36
   1   0 -11    6.09    0.28
   1   0  11    6.31    0.35
   1   0  11    6.63    0.34
  -1   0  11    6.06    0.33
  -1   0 -11    6.60    0.34
  -1   0  11    5.57    0.30
   1   0 -11    5.65    0.34
  -1   0 -11    6.36    0.30
  -1   0  11    5.92    0.27
  -2   0  11  170.74    5.92
   2   0 -11  169.80    5.91
  -2   0  11  177.10    6.08
   2   0 -11  173.68    5.97
  -2   0 -11  167.08    5.93
   2   0 -11  176.81    5.98
  -3   0  11   19.60    0.72
   3   0 -11   19.41    0.85
  -3   0  11   20.62    0.88
   3   0  11   18.85    0.80
   3   0  11   20.20    0.79
  -3   0  11   19.36    0.77
   3   0 -11   20.46    0.84
  -3   0 -11   18.40    0.74
  -3   0  11   20.12    0.72
   3   0  11   18.67    0.85
   3   0 -11   19.52    0.82
   3   0  11   18.18    0.81
   3   0  11   20.00    0.75
   3   0 -11   20.12    0.90
   3   0 -11   19.61    0.79
   3   0  11   20.38    0.77
   3   0 -11   18.72    0.83
   3   0  11   18.99    0.76
  -3   0  11   20.71    0.89
  -4   0  11  136.05    4.94
   4   0  11  150.04    4.83
   4   0 -11  141.68    4.90
   4   0 -11  136.77    4.82
  -4   0  11  132.11    4.77
   4   0  11  147.86    4.78
   4   0  11  143.27    4.78
   4   0  11  138.91    4.82
   4   0  11  138.35    4.93
   4   0 -11  133.53    4.88
   4   0 -11  129.72    4.87
   4   0  11  143.22    4.79
   4   0 -11  136.22    4.92
   4   0 -11  134.30    4.86
   5   0 -11    9.20    0.60
   5   0  11    9.23    0.53
   5   0 -11    8.68    0.64
   5   0  11    8.23    0.43
   5   0 -11    8.66    0.51
   5   0 -11    8.94    0.63
   5   0  11    9.67    0.57
   5   0  11    9.41    0.70
   5   0 -11    8.74    0.62
   5   0 -11    8.79    0.55
   5   0  11    9.68    0.47
   5   0  11    9.28    0.46
   6   0  11    5.47    0.66
   6   0 -11    4.51    0.41
   6   0 -11    4.58    0.55
   6   0  11    4.01    0.46
   6   0 -11    4.38    0.41
   6   0  11    4.04    0.31
   6   0 -11    4.42    0.56
   6   0  11    4.50    0.47
   6   0 -11    3.68    0.53
   6   0  11    4.87    0.32
   7   0 -11    0.95    0.51
   7   0  11    1.06    0.55
   7   0 -11    0.79    0.26
   7   0 -11    1.02    0.49
   7   0  11    0.61    0.27
   8   0 -11    0.52    0.27
   0   1 -11  988.62   34.63
   0   1  11  964.29   34.60
   0  -1 -11  978.64   33.56
   0  -1  11  997.48   33.55
   0   1  11  985.34   34.98
   0   1 -11  906.87   33.49
   0  -1  11 1000.00   34.81
  -1  -1 -11  146.34    5.31
   1   1 -11  159.58    5.29
   1  -1 -11  123.86    4.20
  -1   1 -11  117.54    4.18
   1  -1 -11  121.62    4.21
   1  -1 -11  120.27    4.26
   1  -1 -11  125.54    4.27
  -1   1 -11  123.13    4.23
  -2   1  11  202.46    7.02
  -2   1  11  207.36    7.01
   2   1 -11  201.45    7.05
  -2   1  11  210.69    7.07
  -2   1  11  207.24    7.07
  -2  -1  11  177.05    6.12
   2  -1 -11  180.61    6.17
  -2   1 -11  174.41    6.10
   2  -1 -11  178.47    6.13
   2  -1 -11  176.76    6.10
   2  -1 -11  181.79    6.21
   3   1 -11    5.55    0.41
  -3  -1 -11    4.36    0.24
   3  -1  11    4.71    0.26
   3   1 -11    4.33    0.34
   3  -1  11    4.35    0.27
  -3   1  11    4.14    0.37
  -3   1  11    4.53    0.25
  -3   1  11    4.21    0.34
  -3  -1 -11    4.35    0.25
   3   1 -11    4.54    0.43
   3  -1  11    4.91    0.27
   3  -1  11    4.56    0.26
   3   1 -11    4.38    0.34
   3  -1  11    4.91    0.30
   3   1 -11    4.17    0.32
   3  -1  11    4.63    0.37
   3  -1 -11    4.92    0.36
   3   1  11    5.02    0.40
  -3   1 -11    4.81    0.32
   3  -1 -11    4.95    0.34
   3  -1 -11    4.74    0.30
  -3  -1  11    4.72    0.33
   3   1  11    4.62    0.31
   3  -1 -11    4.14    0.39
   3  -1 -11    4.47    0.44
   3  -1 -11    4.45    0.35
  -3  -1  11    4.82    0.32
   4  -1  11    3.14    0.25
   4   1 -11    2.95    0.36
   4  -1  11    3.10    0.29
   4  -1  11    3.29    0.22
   4   1 -11    2.75    0.34
   4   1 -11    3.06    0.32
  -4  -1 -11    3.69    0.21
   4   1 -11    3.37    0.41
   4  -1  11    3.58    0.23
   4  -1  11    3.34    0.30
   4  -1  11    2.90    0.38
  -4   1  11    3.23    0.44
   4   1 -11    2.99    0.41
   4  -1 -11    6.26    0.42
   4  -1 -11    6.16    0.42
   4  -1 -11    5.92    0.47
   4   1  11    6.34    0.48
   4  -1 -11    5.50    0.36
   4  -1 -11    6.03    0.46
   4  -1 -11    5.84    0.40
  -4  -1  11    5.62    0.37
   4   1  11    6.30    0.39
   4  -1 -11    6.22    0.54
  -4   1 -11    6.44    0.44
   5  -1  11   15.61    0.88
   5   1 -11   15.52    0.84
   5   1 -11   13.92    0.72
   5   1 -11   14.38    0.80
   5   1 -11   14.01    0.74
   5   1 -11   16.08    0.90
  -5   1  11   14.97    0.89
   5   1 -11   15.30    0.82
   5  -1  11   14.62    0.70
   5  -1  11   14.90    0.72
   5  -1 -11   17.88    0.93
  -5  -1  11   16.81    0.74
  -5   1 -11   18.73    0.88
   5  -1 -11   17.78    0.76
   5   1  11   18.05    0.85
   5  -1 -11   17.69    0.76
   5  -1 -11   17.67    0.91
   5  -1 -11   17.00    0.82
   5   1  11   17.41    0.87
   5  -1 -11   18.05    0.91
   5  -1 -11   17.48    0.76
   5   1  11   17.38    0.79
   5   1  11   17.84    0.79
   6   1 -11   43.60    1.70
   6  -1  11   46.64    1.93
  -6   1  11   42.74    1.91
   6   1 -11   45.47    1.85
   6  -1  11   43.07    1.73
   6  -1  11   40.63    1.70
   6   1 -11   45.79    1.85
   6   1 -11   39.53    1.79
   6   1 -11   45.32    1.83
   6  -1 -11   47.70    1.94
   6  -1 -11   45.04    1.95
   6  -1 -11   47.93    1.93
   6  -1 -11   49.90    1.97
   6  -1 -11   47.49    1.72
   6   1  11   50.68    1.81
   6   1  11   48.29    1.79
   6   1  11   43.72    1.80
   7   1 -11    6.96    0.75
   7   1 -11    5.43    0.44
   7  -1  11    4.36    0.48
   7  -1  11    4.76    0.45
   7   1 -11    6.21    0.74
   7  -1  11    5.99    0.75
   7   1  11    6.96    0.88
   7   1  11    4.25    0.35
   7  -1 -11    6.16    0.71
   7  -1 -11    6.12    0.74
   7  -1 -11    4.59    0.54
   8  -1  11    2.09    0.38
   8  -1 -11    2.12    0.41
   0  -2 -11    1.22    0.21
   0  -2  11    1.07    0.10
   0   2 -11    0.77    0.14
   0  -2  11    1.00    0.18
   0   2 -11    0.75    0.16
   0   2 -11    1.25    0.16
   0   2 -11    0.90    0.20
   0   2  11    0.60    0.14
   0  -2 -11    0.73    0.17
   0  -2  11    1.21    0.17
   0  -2  11    1.10    0.18
   0  -2  11    1.12    0.16
   0   2  11    0.88    0.19
   0   2  11    0.99    0.15
   1  -2  11   14.97    0.61
  -1   2  11   14.89    0.61
   1   2 -11   14.09    0.66
   1   2 -11   14.88    0.64
  -1   2  11   15.69    0.64
   1  -2  11   15.20    0.60
   1  -2  11   14.56    0.63
  -1   2  11   14.53    0.65
   1   2 -11   15.00    0.59
   1  -2  11   14.93    0.62
  -1   2  11   15.03    0.69
  -1  -2 -11   14.65    0.70
   1   2 -11   14.40    0.73
  -1   2 -11   15.66    0.62
   1  -2 -11   16.77    0.73
  -1  -2  11   16.38    0.62
  -1  -2  11   15.36    0.69
  -1  -2  11   15.71    0.63
  -1  -2  11   16.24    0.72
  -1   2 -11   16.66    0.65
   1   2  11   15.64    0.76
   1  -2 -11   16.41    0.74
   2   2 -11   22.79    0.96
   2  -2  11   23.23    0.96
  -2   2  11   23.39    0.89
   2  -2  11   24.70    0.87
  -2   2  11   25.23    0.98
  -2   2  11   23.48    0.90
  -2  -2 -11   23.68    1.00
   2   2 -11   23.17    1.00
   2   2 -11   22.19    1.06
   2   2 -11   23.23    0.93
  -2   2  11   23.89    0.98
  -2   2  11   24.51    0.94
   2  -2  11   23.51    0.88
   2  -2  11   23.23    0.92
   2  -2  11   23.69    0.91
   2  -2  11   24.45    0.86
  -2   2 -11   19.48    0.77
   2   2  11   19.57    0.90
  -2   2 -11   19.66    0.80
  -2  -2  11   18.90    0.87
   2  -2 -11   19.67    0.87
   2  -2 -11   19.07    0.70
  -2  -2  11   18.96    0.82
   2  -2 -11   18.92    0.84
   2  -2 -11   19.38    0.83
   2   2  11   18.85    0.80
  -3   2  11  209.40    7.02
  -3  -2 -11  209.98    7.06
   3   2 -11  208.06    7.11
   3   2 -11  203.58    7.04
   3  -2  11  198.75    6.92
   3  -2  11  201.66    6.93
   3   2 -11  205.39    7.19
   3   2 -11  198.84    7.06
  -3   2  11  201.20    6.95
   3  -2 -11  214.21    7.15
   3  -2 -11  213.46    7.23
   3  -2 -11  211.59    7.22
   3  -2 -11  202.21    7.23
   3  -2 -11  213.28    7.34
  -3  -2  11  204.07    7.23
   3   2  11  201.00    7.32
   3   2  11  205.30    7.23
   3  -2 -11  207.06    7.16
  -3  -2  11  217.93    7.28
  -3   2 -11  213.97    7.16
   4   2 -11   64.99    2.52
   4  -2  11   62.84    2.28
   4   2 -11   62.74    2.42
   4   2 -11   65.15    2.38
  -4   2  11   60.75    2.42
   4   2 -11   62.36    2.36
  -4   2  11   64.61    2.33
   4  -2  11   64.59    2.27
   4  -2  11   61.76    2.22
  -4  -2 -11   64.15    2.27
  -4  -2 -11   64.33    2.25
   4  -2  11   62.46    2.39
   4  -2 -11   55.73    2.07
   4  -2 -11   53.92    2.18
  -4  -2  11   58.77    2.11
   4  -2 -11   55.27    2.06
   4   2  11   54.79    2.10
   4  -2 -11   55.39    2.09
  -4   2 -11   56.06    2.11
   4  -2 -11   57.18    2.24
  -4  -2  11   59.19    2.09
   4  -2 -11   56.43    2.13
   4   2  11   58.53    2.24
  -5   2  11   30.29    1.41
   5  -2  11   29.73    1.15
   5   2 -11   30.44    1.35
   5  -2  11   30.63    1.15
   5   2 -11   28.82    1.28
   5  -2  11   32.88    1.41
   5   2 -11   31.22    1.49
  -5  -2 -11   31.28    1.19
   5  -2  11   31.89    1.24
   5  -2  11   31.35    1.24
   5   2 -11   32.19    1.40
   5  -2 -11   29.93    1.38
   5  -2 -11   29.49    1.24
   5  -2 -11   29.98    1.33
   5   2  11   30.79    1.26
   5  -2 -11   30.17    1.28
  -5   2 -11   31.87    1.30
   5   2  11   29.98    1.39
   5  -2 -11   28.99    1.33
  -5  -2  11   29.57    1.21
   6  -2  11    0.63    0.29
  -6   2  11    0.64    0.44
   6  -2  11    0.88    0.48
   6   2 -11    1.07    0.43
   6  -2  11    1.06    0.31
   6   2 -11    0.76    0.44
   6  -2 -11    1.24    0.45
   6  -2 -11    1.08    0.37
   6  -2 -11    1.11    0.28
   6  -2 -11    1.07    0.43
   6   2  11    0.98    0.35
   6  -2 -11    1.01    0.42
  -6   2 -11    0.89    0.37
   7   2 -11    0.47    0.51
   7   2 -11    0.17    0.24
   7  -2  11    0.41    0.27
   7  -2  11    0.28    0.26
  -7   2  11    0.27    0.51
   7  -2  11    0.31    0.38
   7  -2 -11    0.30    0.46
   7  -2 -11    0.20    0.33
   7   2  11    0.15    0.21
   7   2  11    0.27    0.16
   7  -2 -11    0.08    0.25
   0  -3 -11   22.54    1.02
   0  -3  11   23.24    0.96
   0  -3  11   22.49    1.01
   0   3 -11   23.42    0.94
   0  -3  11   22.58    0.85
   0   3  11   23.55    0.95
   0   3 -11   23.17    1.05
   0   3  11   23.68    1.05
   1   3 -11  158.00    5.60
  -1   3  11  165.77    5.55
  -1   3  11  149.53    5.33
  -1   3  11  154.38    5.47
  -1   3  11  159.24    5.43
   1   3  11  119.42    4.37
   1  -3 -11  123.32    4.32
  -1  -3  11  120.01    4.27
   1   3  11  117.12    4.25
  -1  -3  11  121.49    4.34
  -1   3 -11  120.26    4.17
  -1   3 -11  124.51    4.24
  -1   3 -11  121.95    4.32
   1  -3 -11  122.13    4.34
  -2   3  11    9.56    0.46
  -2   3  11    9.67    0.56
  -2  -3 -11    8.67    0.60
  -2   3  11    9.88    0.57
   2   3 -11   11.56    0.62
   2  -3  11    9.86    0.55
   2   3 -11   10.40    0.71
   2   3 -11   10.45    0.56
  -2   3  11    9.61    0.49
   2  -3  11   10.17    0.48
  -2   3  11    9.36    0.47
   2   3 -11   10.93    0.51
   2  -3  11   10.45    0.50
   2   3  11   10.00    0.58
  -2   3 -11   12.22    0.60
  -2  -3  11   12.54    0.63
   2  -3 -11   10.41    0.61
   2   3  11    9.60    0.68
  -2   3 -11   12.57    0.57
  -2  -3  11   12.32    0.69
   2  -3 -11   10.79    0.61
   3   3 -11    8.02    0.68
   3  -3  11    7.94    0.42
  -3   3  11    8.27    0.40
   3   3 -11    7.92    0.50
   3  -3  11    8.03    0.42
  -3   3  11    8.04    0.56
   3   3 -11    8.09    0.59
   3  -3  11    7.76    0.40
  -3  -3 -11    8.01    0.56
   3   3 -11    8.04    0.52
  -3   3  11    8.29    0.45
   3  -3  11    9.07    0.55
  -3   3  11    8.59    0.49
  -3  -3  11    6.65    0.55
   3  -3 -11    7.55    0.60
   3  -3 -11    6.86    0.36
   3  -3 -11    6.94    0.46
   3  -3 -11    7.61    0.49
   3   3  11    7.17    0.63
  -3  -3  11    6.88    0.49
  -3   3 -11    6.89    0.46
  -3   3 -11    7.32    0.41
   3   3  11    7.37    0.48
  -4   3  11    0.73    0.21
  -4  -3 -11    0.91    0.26
   4   3 -11    0.67    0.31
   4  -3  11    0.84    0.15
   4  -3  11    0.55    0.24
   4  -3  11    0.70    0.17
   4  -3  11    1.08    0.15
  -4   3  11    0.67    0.16
   4  -3  11    0.84    0.22
   4  -3  11    0.68    0.31
   4   3 -11    1.11    0.43
   4   3 -11    0.75    0.25
  -4   3  11    0.75    0.32
   4  -3 -11    0.59    0.23
  -4   3 -11    0.51    0.27
   4   3  11    0.46    0.21
   4  -3 -11    0.66    0.37
   4  -3 -11    0.74    0.22
  -4  -3  11    0.38    0.28
  -4  -3  11    0.47    0.23
   4  -3 -11    0.45    0.29
   4  -3 -11    0.57    0.19
   4   3  11    0.39    0.34
   5   3 -11   23.56    1.15
   5  -3  11   23.39    1.03
   5   3 -11   25.87    1.38
  -5   3  11   21.87    1.19
   5  -3  11   23.47    1.18
   5  -3  11   24.33    1.01
   5   3  11   30.36    1.54
  -5  -3  11   28.42    1.19
   5  -3 -11   27.62    1.20
   5   3  11   28.88    1.44
  -5   3 -11   27.68    1.27
   5  -3 -11   30.65    1.38
   5  -3 -11   27.57    1.29
   5  -3 -11   28.39    1.39
   5  -3 -11   28.62    1.22
   6  -3  11    2.17    0.36
  -6   3  11    2.27    0.54
   6  -3  11    2.38    0.53
   6  -3  11    2.54    0.37
   6   3 -11    1.91    0.54
   6   3 -11    2.94    0.54
   6  -3 -11    2.61    0.52
   6  -3 -11    1.95    0.52
   6  -3 -11    2.04    0.43
   6   3  11    2.36    0.45
   6  -3 -11    1.94    0.45
  -6   3 -11    2.51    0.47
   7  -3  11   21.59    1.05
   7  -3  11   22.98    1.11
   7   3 -11   18.62    1.20
  -7   3  11   25.10    1.38
   7  -3 -11   13.73    0.88
   7  -3 -11   15.69    0.96
   7   3  11   12.72    0.83
   0  -4 -11   30.13    1.37
   0   4  11   30.71    1.40
   0  -4  11   31.21    1.37
   0  -4  11   32.03    1.30
   0   4 -11   31.67    1.41
   0   4  11   32.20    1.29
   1  -4  11   31.36    1.25
  -1   4  11   31.42    1.35
  -1   4  11   30.03    1.26
  -1  -4 -11   29.84    1.36
  -1   4  11   29.20    1.10
   1  -4  11   30.74    1.32
   1   4 -11   30.82    1.42
  -1  -4  11   32.87    1.46
  -1   4 -11   34.17    1.35
   1   4  11   32.57    1.48
  -1   4 -11   33.98    1.44
  -1   4 -11   32.10    1.25
   1  -4 -11   32.98    1.42
  -1  -4  11   33.67    1.38
  -2  -4 -11   11.47    0.74
   2  -4  11   11.38    0.58
  -2   4  11    9.77    0.64
  -2   4  11   10.33    0.51
  -2   4  11    9.66    0.43
  -2   4  11    9.73    0.54
  -2   4  11   10.34    0.64
   2  -4  11   11.68    0.65
   2   4 -11    9.11    0.77
  -2   4 -11   16.87    0.84
   2  -4 -11   15.87    0.85
   2   4  11   16.44    0.96
  -2   4 -11   16.98    0.80
   2  -4 -11   16.62    0.86
  -2  -4  11   14.84    0.90
  -2  -4  11   16.32    0.84
  -3   4  11  215.58    7.69
  -3   4  11  214.39    7.53
   3   4 -11  222.76    7.92
   3  -4  11  215.70    7.65
  -3   4  11  227.71    7.66
   3  -4  11  225.11    7.64
  -3  -4 -11  216.83    7.76
  -3   4  11  208.21    7.53
   3  -4  11  233.49    7.57
   3  -4 -11  190.77    7.06
   3   4  11  192.17    7.22
  -3  -4  11  201.28    7.17
  -3  -4  11  198.04    7.07
  -3   4 -11  211.25    7.03
   3  -4 -11  216.40    7.10
   4  -4  11    0.40    0.19
  -4   4  11    0.71    0.35
   4   4 -11    0.68    0.46
  -4   4  11    0.81    0.22
   4  -4  11    0.47    0.35
  -4   4  11    0.52    0.19
   4  -4  11    0.29    0.23
   4  -4  11    0.37    0.24
   4   4 -11    0.29    0.21
  -4  -4 -11    0.51    0.32
  -4  -4  11    1.00    0.38
  -4   4 -11    1.05    0.33
  -4   4 -11    1.22    0.17
   4  -4 -11    0.97    0.25
  -4  -4  11    1.14    0.33
   4   4  11    0.75    0.43
   4  -4 -11    0.69    0.43
   4   4  11    1.40    0.33
   4  -4 -11    1.01    0.32
   5   4 -11    8.90    0.95
  -5   4  11    8.43    0.77
   5  -4  11    8.40    0.73
   5  -4  11    9.69    0.57
  -5  -4 -11    8.49    0.60
   5  -4  11    8.75    0.52
   5  -4  11    9.35    0.63
  -5  -4  11    9.41    0.69
   5   4  11    9.04    0.90
   5  -4 -11    9.90    0.64
   5  -4 -11    9.29    0.74
   5  -4 -11    9.69    0.87
   5  -4 -11    8.65    0.58
  -5   4 -11    9.02    0.70
   6   4 -11    4.66    0.69
   6  -4  11    5.66    0.49
   6  -4  11    5.07    0.67
  -6   4  11    6.52    0.77
   6  -4  11    4.87    0.49
   6   4  11    8.06    0.87
  -6   4 -11    8.56    0.74
   6  -4 -11    9.62    0.67
   6  -4 -11    7.29    0.78
   6  -4 -11    7.34    0.73
   6  -4 -11    7.04    0.74
   7   4 -11    0.72    0.42
   7  -4  11    0.64    0.39
  -7   4  11    0.92    0.51
   7  -4  11    0.36    0.25
   7  -4 -11    0.88    0.46
   7   4  11    0.33    0.31
  -7   4 -11    0.98    0.48
   7  -4 -11    0.78    0.51
   0  -5  11  153.94    5.30
   0  -5  11  145.14    5.40
   0   5  11  149.71    5.29
   0   5  11  147.32    5.43
   0   5 -11  147.60    5.45
   0  -5 -11  147.52    5.41
   1  -5  11   59.06    2.25
   1  -5  11   58.36    2.35
   1   5 -11   60.02    2.48
  -1   5  11   56.88    2.26
  -1  -5 -11   59.01    2.40
  -1   5  11   57.23    2.36
   1  -5 -11   57.16    2.33
  -1  -5  11   56.67    2.25
   1   5  11   58.92    2.24
   1   5  11   56.59    2.38
  -1   5 -11   59.71    2.36
  -1   5 -11   56.89    2.22
  -1  -5  11   55.51    2.35
   2   5 -11   90.64    3.64
  -2   5  11   97.37    3.48
   2  -5  11   93.82    3.35
  -2   5  11   87.43    3.19
   2  -5  11   94.72    3.47
  -2   5  11   91.00    3.41
  -2  -5 -11   92.74    3.56
  -2   5  11   89.79    3.28
  -2  -5  11   86.20    3.17
   2  -5 -11   87.89    3.23
  -2  -5  11   83.14    3.28
  -2   5 -11   86.75    3.12
  -2   5 -11   76.37    2.89
   2   5  11   86.95    3.34
   2  -5 -11   80.83    3.21
  -2   5 -11   84.71    3.18
  -3   5  11   16.90    0.94
  -3  -5 -11   17.22    1.05
  -3   5  11   18.34    0.90
   3  -5  11   16.79    0.81
   3   5 -11   15.36    1.16
  -3   5  11   16.63    0.75
  -3   5  11   16.77    0.74
   3  -5  11   16.70    0.92
  -3   5 -11   13.76    0.82
   3   5  11   15.59    1.08
   3  -5 -11   16.19    0.92
  -3  -5  11   14.13    0.88
   3  -5 -11   16.38    0.88
  -3  -5  11   14.42    0.99
  -3   5 -11   15.72    0.81
   4  -5  11    6.26    0.57
   4  -5  11    6.38    0.46
  -4  -5 -11    6.88    0.70
   4   5 -11    6.36    0.85
  -4   5  11    6.77    0.69
  -4  -5  11    4.68    0.68
   4  -5 -11    5.93    0.61
  -4  -5  11    5.55    0.60
   4   5  11    6.28    0.80
   4  -5 -11    6.39    0.77
  -4   5 -11    5.12    0.61
   5  -5  11    7.23    0.61
  -5   5  11    9.21    0.83
   5   5 -11    9.11    1.07
  -5  -5 -11    9.92    0.74
   5  -5  11    8.35    0.58
   5  -5 -11    8.08    0.81
   5   5  11    7.93    0.98
   5  -5 -11    9.78    0.72
  -5  -5  11    8.77    0.77
  -5   5 -11    8.38    0.74
   5  -5 -11    8.53    0.78
  -6   5  11   11.09    0.97
   6   5 -11    8.57    0.92
   6  -5  11    8.81    0.75
   6  -5  11    8.88    0.61
   6  -5 -11    7.83    0.72
   6   5  11    8.98    0.99
   6  -5 -11    8.00    0.74
   0  -6  11    1.59    0.42
   0   6  11    1.36    0.41
   0  -6  11    1.00    0.45
   0   6 -11    1.14    0.40
   0   6 -11    0.73    0.45
   0   6  11    1.67    0.47
   0  -6 -11    1.41    0.47
  -1  -6 -11   10.76    0.90
   1   6 -11   11.63    0.96
  -1   6  11   10.95    0.79
   1  -6  11   10.61    0.74
   1  -6  11   10.48    0.85
  -1   6  11   10.73    0.86
  -1  -6  11   12.66    0.95
  -1  -6  11   12.97    0.85
   1   6  11   11.76    0.96
   1   6  11   12.58    0.83
  -1   6 -11   11.25    0.80
   1  -6 -11   12.22    0.92
  -1   6 -11   12.82    0.93
   2   6 -11   34.75    1.83
  -2   6  11   35.53    1.64
   2  -6  11   35.02    1.67
  -2   6  11   35.83    1.59
  -2  -6 -11   34.16    1.73
   2  -6  11   37.05    1.53
  -2   6 -11   34.37    1.31
   2   6  11   37.53    1.84
  -2  -6  11   35.43    1.77
  -2  -6  11   36.31    1.64
   2  -6 -11   36.63    1.72
  -2   6 -11   37.39    1.67
  -2   6 -11   36.87    1.60
   3  -6  11    7.58    0.60
  -3  -6 -11    8.26    0.87
   3  -6  11    8.07    0.76
  -3   6  11    8.07    0.66
  -3   6  11    7.02    0.45
   3   6 -11    8.38    1.02
  -3   6  11    7.76    0.75
  -3  -6  11    6.00    0.81
  -3   6 -11    7.14    0.61
   3  -6 -11    7.09    0.76
   3   6  11    7.04    0.93
  -3   6 -11    6.73    0.66
  -3  -6  11    6.75    0.70
   4  -6  11   45.72    1.92
   4  -6  11   38.48    1.67
   4   6 -11   45.22    2.28
  -4  -6 -11   43.61    2.03
  -4   6  11   44.83    1.96
   4  -6 -11   31.02    1.63
  -4   6 -11   34.36    1.54
   4   6  11   34.94    1.88
  -4  -6  11   34.35    1.73
   4  -6 -11   31.88    1.61
  -4  -6  11   34.82    1.60
  -5  -6 -11    5.11    0.69
   5   6 -11    5.39    0.94
  -5   6  11    4.12    0.68
   5  -6  11    5.07    0.52
  -5  -6  11    4.92    0.71
   5   6  11    4.35    0.86
  -5   6 -11    5.08    0.70
   5  -6 -11    3.85    0.58
   6  -6  11    3.83    0.45
   6  -6 -11    4.64    0.65
   6  -6 -11    5.05    0.77
  -6   6 -11    5.34    0.75
   0   7 -11   61.40    2.75
   0  -7 -11   61.61    2.74
   0   7  11   61.30    2.74
   0   7 -11   63.99    2.59
   0  -7  11   61.46    2.55
   0  -7  11   64.15    2.75
   0   7  11   65.42    2.59
  -1  -7 -11    5.91    0.87
  -1   7  11    7.02    0.77
   1   7 -11    7.31    0.97
  -1   7  11    7.34    0.81
   1  -7  11    6.23    0.71
   1  -7  11    6.17    0.84
   1   7  11    4.68    0.65
  -1   7 -11    4.30    0.71
   1   7  11    3.12    0.67
  -1   7 -11    4.06    0.61
   1  -7 -11    4.36    0.72
  -1  -7  11    4.58    0.76
  -1  -7  11    4.31    0.61
  -2   7  11   22.03    1.26
   2  -7  11   21.53    1.13
  -2  -7 -11   21.80    1.39
   2   7 -11   20.72    1.46
   2  -7  11   18.50    1.25
  -2   7  11   22.21    1.23
   2  -7 -11   16.54    1.21
  -2   7 -11   20.31    1.18
  -2  -7  11   18.44    1.14
  -2   7 -11   18.51    1.11
   2   7  11   19.84    1.37
   2   7  11   19.96    1.16
  -2  -7  11   18.92    1.30
  -3   7  11    1.85    0.53
   3   7 -11    2.68    0.78
   3  -7  11    2.67    0.46
  -3  -7 -11    2.26    0.65
   3  -7  11    2.03    0.54
   3  -7 -11    0.55    0.31
  -3   7 -11    1.82    0.50
   3   7  11    2.32    0.72
  -3  -7  11    1.30    0.59
  -3  -7  11    0.91    0.46
   4  -7  11    1.58    0.48
  -4  -7 -11    1.80    0.64
   4   7 -11    1.24    0.73
  -4   7  11    1.15    0.51
  -4   7 -11    0.89    0.47
   4   7  11    0.42    0.59
   4  -7 -11    0.73    0.34
  -4  -7  11    0.59    0.55
  -4  -7  11    0.61    0.40
   5   7 -11    1.67    0.90
  -5   7  11    1.18    0.56
  -5  -7 -11    1.14    0.52
   5   7  11    1.08    0.81
  -5   7 -11    1.30    0.52
   5  -7 -11    0.86    0.36
  -5  -7  11    1.69    0.60
   0  -8  11    2.48    0.69
   0  -8 -11    2.82    0.70
   0  -8  11    3.08    0.64
   0   8  11    3.68    0.76
   0   8  11    3.78    0.67
   0   8 -11    4.07    0.70
   0   8 -11    3.66    0.77
   1   8 -11    8.63    1.13
   1  -8  11    7.01    0.91
  -1  -8 -11    8.98    1.05
   1   8 -11    8.50    0.92
   1  -8  11    7.96    0.84
  -1   8  11    9.56    1.00
  -1   8  11    8.17    0.91
  -1  -8  11   10.45    0.94
   1  -8 -11    9.08    1.03
  -1  -8  11   10.48    1.13
  -1   8 -11   10.53    1.03
  -1   8 -11   10.13    0.95
   1   8  11    9.43    0.90
   1   8  11    9.53    1.14
   2   8 -11   21.67    1.58
  -2  -8 -11   20.92    1.48
  -2   8  11   19.46    1.28
  -2   8  11   22.61    1.55
   2  -8  11   21.00    1.20
  -2  -8  11   19.53    1.45
   2   8  11   22.02    1.54
   2   8  11   17.84    1.21
  -2  -8  11   20.58    1.29
  -2   8 -11   20.07    1.24
   3  -8  11   14.78    0.93
  -3   8  11   11.41    1.01
  -3  -8 -11   13.17    1.26
   3   8 -11   14.82    1.39
   3   8  11    8.22    0.83
  -3  -8  11   10.62    1.11
  -3   8 -11   11.13    0.95
  -3  -8  11   11.84    0.99
   3   8  11   12.53    1.29
   3  -8 -11    7.78    0.79
  -4  -8 -11   15.65    1.31
  -4  -8  11   13.34    1.22
  -4   8 -11   11.52    0.98
   4  -8 -11    8.91    0.83
   0  -9  11    0.68    0.48
   0  -9  11    1.35    0.57
   0   9 -11    0.93    0.58
   0  -9 -11    0.97    0.62
   0   9  11    1.54    0.71
   0   9 -11    1.14    0.69
   0   9  11    1.15    0.58
   1  -9  11   11.09    0.96
  -1   9  11    9.94    0.98
  -1  -9 -11   10.27    1.19
   1   9 -11   11.33    1.26
  -1   9  11   13.57    1.19
   1   9 -11   10.10    1.03
   1  -9  11    8.66    1.03
  -1   9 -11    9.99    1.05
   1  -9 -11    6.43    0.88
  -1  -9  11    9.25    0.97
  -1  -9  11    7.32    1.06
   1   9  11    7.71    0.93
   1   9  11    9.99    1.28
   2   9 -11    0.80    0.69
   2  -9  11    0.25    0.35
   2  -9 -11    0.44    0.52
   2   9  11    1.20    0.75
  -2  -9  11    0.62    0.54
  -2   9 -11    1.03    0.60
   2   9  11    0.95    0.65
   0   0 -12    5.10    0.21
   0   0 -12    5.22    0.20
   0   0  12    4.93    0.23
   0   0  12    4.84    0.28
   0   0  12    4.60    0.30
   0   0  12    4.80    0.30
   0   0  12    4.58    0.31
   0   0 -12    4.68    0.30
   0   0 -12    4.64    0.22
   0   0 -12    4.79    0.32
   0   0  12    5.07    0.22
   0   0  12    4.56    0.26
  -1   0  12  274.36    9.70
  -1   0 -12  247.04    9.50
   1   0 -12  272.60   10.88
   1   0 -12  255.41    9.65
  -1   0  12  255.12   10.75
   1   0  12  263.46   10.50
   1   0  12  273.46    9.61
   2   0  12   61.32    2.25
  -2   0  12   65.24    2.28
  -2   0  12   64.65    2.29
   2   0  12   62.06    2.29
  -2   0 -12   63.07    2.21
   2   0  12   66.66    2.22
   2   0 -12   65.97    2.34
   2   0 -12   65.40    2.36
   2   0 -12   66.53    2.33
  -2   0  12   66.53    2.32
  -2   0  12   65.75    2.32
   2   0  12   59.96    2.30
  -2   0 -12   64.03    2.21
   2   0  12   60.08    2.28
  -2   0 -12   61.32    2.19
   2   0 -12   64.58    2.27
   2   0 -12   65.53    2.28
   2   0 -12   64.27    2.29
   3   0 -12  220.35    7.61
   3   0 -12  214.97    7.53
   3   0  12  213.89    7.52
   3   0 -12  217.65    7.57
  -3   0  12  224.54    7.58
  -3   0  12  216.86    7.48
  -3   0  12  220.94    7.45
   3   0 -12  223.04    7.51
   3   0 -12  218.86    7.55
   4   0 -12   17.87    0.89
   4   0 -12   16.71    0.82
   4   0  12   18.67    0.73
   4   0 -12   17.20    0.77
  -4   0  12   17.63    0.90
   4   0 -12   17.34    0.83
   4   0  12   18.65    0.77
   4   0  12   18.33    0.73
   4   0  12   18.86    0.89
   4   0 -12   17.02    0.83
   4   0  12   18.48    0.74
   4   0 -12   16.93    0.80
  -4   0  12   16.57    0.72
   4   0  12   17.47    0.78
   4   0 -12   17.41    0.86
   5   0  12   17.69    0.78
   5   0 -12   17.71    0.79
   5   0  12   18.17    0.74
   5   0  12   16.82    0.72
   5   0 -12   18.27    0.88
   5   0 -12   16.22    0.88
   5   0 -12   17.12    0.91
   5   0 -12   17.59    0.90
   5   0  12   17.91    0.96
   5   0  12   17.97    0.74
   5   0  12   18.05    0.83
   5   0 -12   16.28    0.83
   6   0 -12    5.53    0.45
   6   0  12    4.57    0.34
   6   0  12    4.60    0.48
   6   0  12    5.88    0.75
   6   0  12    4.91    0.47
   6   0 -12    5.95    0.47
   6   0 -12    5.70    0.60
   6   0 -12    5.29    0.62
   6   0 -12    5.89    0.65
   6   0  12    5.29    0.34
   7   0  12   12.19    1.04
   7   0 -12   14.29    0.87
   7   0 -12   13.30    0.95
   7   0 -12   12.08    0.94
   8   0 -12    0.05    0.26
   0   1  12    2.86    0.14
   0   1 -12    2.84    0.22
   0   1  12    2.92    0.20
   0  -1  12    2.72    0.21
   0  -1  12    2.25    0.20
   0  -1  12    2.48    0.14
   0  -1 -12    2.44    0.25
   0  -1  12    2.76    0.22
   0   1 -12    2.63    0.22
   0  -1 -12    2.37    0.23
   0  -1 -12    2.81    0.18
   0   1  12    3.05    0.17
   0  -1 -12    2.42    0.20
   0   1 -12    3.15    0.19
   0   1 -12    2.63    0.19
   0  -1  12    2.58    0.21
   0   1  12    3.08    0.27
  -1  -1 -12  217.36    7.49
   2  -1  12   37.97    1.52
   2   1 -12   41.01    1.55
   2   1 -12   42.35    1.57
  -2  -1 -12   43.41    1.49
   2  -1  12   41.76    1.53
   2  -1  12   41.83    1.48
  -2  -1 -12   41.66    1.51
   2  -1  12   41.09    1.50
   2   1 -12   41.88    1.62
   2   1 -12   40.83    1.54
  -2   1  12   46.41    1.59
  -2   1  12   44.59    1.54
   2  -1  12   41.31    1.49
  -2   1  12   43.40    1.59
  -2   1  12   47.03    1.60
   2  -1  12   42.60    1.47
  -2   1  12   42.86    1.54
  -2  -1 -12   42.87    1.58
  -2  -1  12   38.51    1.46
   2   1  12   36.73    1.49
  -2   1 -12   39.30    1.38
   2  -1 -12   39.15    1.50
   2   1  12   38.10    1.42
   2  -1 -12   38.99    1.45
   2  -1 -12   40.39    1.43
  -2  -1  12   35.98    1.43
  -2  -1  12   39.36    1.47
   2  -1 -12   37.65    1.41
   2  -1 -12   40.66    1.47
   2  -1 -12   40.30    1.54
  -2  -1  12   37.14    1.49
   3   1 -12    1.50    0.28
  -3  -1 -12    1.74    0.25
  -3  -1 -12    1.44    0.18
   3  -1  12    1.69    0.18
  -3  -1 -12    1.38    0.16
   3  -1  12    1.67    0.18
  -3   1  12    1.57    0.26
   3  -1  12    1.81    0.18
   3   1 -12    1.68    0.31
   3  -1  12    2.24    0.30
   3  -1  12    1.56    0.20
   3   1 -12    1.37    0.21
   3  -1  12    1.59    0.19
   3   1 -12    1.18    0.21
  -3   1  12    1.36    0.17
  -3   1  12    1.50    0.27
   3   1 -12    1.23    0.22
   3  -1 -12    1.52    0.23
   3   1  12    1.46    0.21
  -3  -1  12    1.55    0.23
   3  -1 -12    1.63    0.32
  -3  -1  12    1.51    0.22
   3  -1 -12    1.37    0.24
  -3   1 -12    1.68    0.23
   3  -1 -12    1.69    0.21
   3   1  12    1.47    0.20
   3  -1 -12    1.05    0.26
   3   1  12    1.38    0.20
   3   1  12    1.48    0.26
   3  -1 -12    1.91    0.28
   4  -1  12   52.29    1.82
   4   1 -12   49.26    1.90
   4  -1  12   49.77    1.80
  -4   1  12   48.20    1.76
   4   1 -12   50.00    1.90
   4   1 -12   47.56    1.88
   4  -1  12   51.11    1.77
  -4  -1 -12   50.89    1.74
   4  -1  12   48.65    1.94
   4   1 -12   53.27    2.01
   4  -1  12   48.02    1.81
  -4   1  12   51.07    1.97
  -4   1  12   49.99    1.91
   4   1 -12   49.91    1.95
   4   1 -12   47.92    1.86
  -4  -1  12   47.28    1.72
   4  -1 -12   49.15    1.95
   4   1  12   48.28    1.80
   4  -1 -12   50.19    1.90
   4   1  12   49.94    1.82
   4   1  12   47.69    1.89
   4  -1 -12   47.94    1.85
  -4   1 -12   53.06    1.85
  -4  -1  12   48.46    1.81
   4  -1 -12   48.66    1.86
   4  -1 -12   47.72    1.86
   4  -1 -12   49.34    1.80
   5   1 -12   10.19    0.59
   5  -1  12   11.06    0.75
   5   1 -12   10.77    0.69
   5   1 -12   10.71    0.63
   5  -1  12   11.10    0.59
   5   1 -12   10.77    0.76
   5   1 -12    9.87    0.68
   5  -1  12   11.00    0.57
   5   1 -12   11.35    0.72
  -5   1  12    9.78    0.73
   5  -1 -12   18.94    0.82
   5   1  12   19.03    0.83
   5  -1 -12   18.08    0.94
   5  -1 -12   18.31    0.94
   5  -1 -12   18.60    0.98
   5   1  12   18.99    0.83
   5  -1 -12   18.34    0.80
   5  -1 -12   17.67    0.81
  -5  -1  12   19.31    0.79
   5  -1 -12   18.32    0.87
   5   1  12   18.65    0.91
   6   1 -12    6.96    0.52
   6   1 -12    7.63    0.70
   6   1 -12    7.33    0.65
   6   1 -12    7.92    0.69
  -6   1  12    7.61    0.77
   6   1 -12    7.52    0.64
   6  -1  12    8.19    0.78
   6  -1  12    6.97    0.53
   6  -1  12    6.81    0.55
   6  -1 -12    6.31    0.65
   6  -1 -12    7.34    0.67
   6  -1 -12    7.13    0.62
   6   1  12    6.85    0.47
   6  -1 -12    7.11    0.42
   6   1  12    6.00    0.48
   6  -1 -12    7.33    0.67
   6   1  12    6.71    0.48
   6   1  12    7.60    0.80
   7   1 -12   19.62    0.90
   7  -1  12   18.24    0.94
   7  -1  12   18.04    0.90
   7   1  12   17.08    0.76
   7  -1 -12   17.41    0.96
   8  -1  12    0.85    0.28
   8  -1 -12   -0.39    0.22
   0  -2  12    1.78    0.13
   0   2  12    2.28    0.29
   0  -2  12    1.75    0.22
   0   2  12    2.58    0.21
   0   2 -12    2.09    0.20
   0   2 -12    2.25    0.23
   0   2  12    2.39    0.22
   0  -2 -12    2.76    0.28
   0  -2  12    2.05    0.20
   0   2  12    2.38    0.24
   0   2 -12    1.87    0.20
   0  -2  12    1.95    0.22
  -1  -2 -12   33.75    1.39
   1  -2  12   37.80    1.31
  -1   2  12   35.96    1.31
  -1   2  12   37.34    1.40
   1   2 -12   35.14    1.37
   1   2 -12   35.36    1.28
   1  -2  12   35.69    1.31
   1   2 -12   34.82    1.44
  -1   2  12   34.66    1.36
   1  -2  12   35.00    1.32
  -1   2  12   35.87    1.34
  -1   2 -12   34.55    1.28
   1   2  12   36.03    1.42
  -1  -2  12   36.14    1.37
   1  -2 -12   35.67    1.37
  -1  -2  12   33.68    1.37
  -1  -2  12   34.74    1.26
  -1  -2  12   34.22    1.33
  -1   2 -12   34.35    1.27
   1  -2 -12   36.03    1.39
   2  -2 -12  285.92    9.82
  -3   2  12   21.84    0.98
  -3   2  12   21.99    0.91
   3   2 -12   21.80    0.94
   3   2 -12   22.80    0.93
   3   2 -12   23.12    1.09
   3  -2  12   23.20    0.86
  -3   2  12   20.52    0.90
   3  -2  12   21.86    0.84
   3  -2  12   21.97    0.82
   3  -2  12   22.21    0.80
  -3  -2 -12   22.84    0.95
   3  -2  12   21.02    0.95
  -3   2  12   20.05    0.83
   3  -2  12   22.38    0.83
   3   2 -12   22.07    1.00
   3  -2 -12   22.44    0.91
  -3   2 -12   22.88    0.94
   3  -2 -12   23.93    1.10
  -3   2 -12   24.57    0.91
  -3  -2  12   24.74    1.04
   3  -2 -12   23.22    0.97
   3   2  12   23.17    1.08
  -3  -2  12   23.14    0.97
   3  -2 -12   22.51    0.97
   3  -2 -12   20.87    0.97
   3  -2 -12   23.19    0.89
   3   2  12   23.16    0.97
   4   2 -12   57.86    2.24
   4  -2  12   61.45    2.09
   4  -2  12   61.93    2.15
   4   2 -12   61.80    2.43
   4  -2  12   58.77    2.12
   4   2 -12   60.20    2.26
   4   2 -12   59.37    2.31
  -4   2  12   60.99    2.33
   4  -2  12   60.95    2.29
   4  -2  12   59.48    2.16
   4   2 -12   56.46    2.25
  -4  -2 -12   61.19    2.15
  -4   2  12   60.67    2.22
  -4  -2 -12   60.01    2.15
   4  -2 -12   72.96    2.79
   4   2  12   77.58    2.85
   4  -2 -12   72.89    2.85
   4  -2 -12   72.34    2.68
  -4  -2  12   73.95    2.72
  -4  -2  12   73.20    2.70
   4  -2 -12   75.38    2.64
  -4   2 -12   80.67    2.73
   4  -2 -12   73.41    2.71
   4  -2 -12   73.41    2.74
   4   2  12   71.46    2.71
   4  -2 -12   76.55    2.68
   5  -2  12    8.07    0.40
   5  -2  12    8.12    0.51
   5  -2  12    9.56    0.70
   5   2 -12    8.84    0.78
   5   2 -12    8.68    0.55
   5  -2  12    8.03    0.50
  -5  -2 -12    8.58    0.43
  -5   2  12    8.48    0.68
   5  -2  12    7.35    0.40
   5   2 -12    8.42    0.68
   5   2 -12    8.29    0.64
   5   2  12    8.41    0.68
   5  -2 -12    8.57    0.59
   5  -2 -12    8.76    0.67
   5  -2 -12    7.95    0.64
   5  -2 -12    8.57    0.70
   5  -2 -12    8.32    0.55
  -5   2 -12    8.10    0.59
   5   2  12    8.51    0.55
  -5  -2  12    8.21    0.50
   6  -2  12   13.03    0.75
   6  -2  12   12.81    0.74
   6   2 -12   14.23    0.95
   6   2 -12   13.85    0.90
  -6   2  12   15.28    0.97
   6   2 -12   15.45    0.96
   6  -2  12   16.70    1.02
  -6   2 -12   16.22    0.89
   6   2  12   16.79    0.83
   6  -2 -12   17.06    1.00
   6  -2 -12   14.15    0.86
   6  -2 -12   16.01    0.80
   6  -2 -12   15.41    0.94
   6   2  12   13.95    0.89
   6  -2 -12   15.64    0.96
   7  -2  12    2.56    0.37
  -7   2  12    2.77    0.63
   7   2 -12    3.22    0.64
   7  -2  12    2.34    0.35
   7  -2  12    2.23    0.49
   7   2 -12    2.13    0.39
   7  -2 -12    1.40    0.34
   7   2  12    1.52    0.26
   7   2  12    1.61    0.29
   7  -2 -12    1.81    0.49
   7  -2 -12    1.56    0.51
   0   3 -12  291.23   11.21
   0  -3  12  309.33   13.23
   0   3  12  299.81   11.19
   0   3  12  298.89   13.23
   0  -3 -12  303.59   13.42
   0   3 -12  289.82   12.81
   1  -3  12   21.18    0.80
  -1   3  12   18.14    0.69
  -1   3  12   19.31    0.81
  -1   3  12   19.44    0.89
  -1   3  12   17.37    0.89
   1   3 -12   20.03    0.99
   1  -3  12   21.64    0.90
   1   3 -12   19.37    0.88
  -1  -3 -12   19.62    0.93
  -1   3  12   18.56    0.84
   1  -3  12   20.77    0.84
  -1   3 -12   15.84    0.65
  -1  -3  12   16.22    0.75
   1   3  12   15.52    0.78
   1   3  12   15.58    0.84
   1  -3 -12   15.30    0.78
   1  -3 -12   15.41    0.80
  -1   3 -12   17.44    0.81
  -1   3 -12   17.19    0.72
   2  -3  12   83.14    2.86
  -2   3  12   83.06    2.87
   2   3 -12   79.80    2.86
  -2   3  12   79.95    2.84
  -2   3  12   77.81    2.92
   2  -3  12   79.07    2.90
  -2  -3 -12   82.20    3.00
  -2   3  12   81.85    2.84
   2   3 -12   78.71    3.07
  -2   3  12   84.70    2.96
   2  -3  12   78.28    2.85
   2   3 -12   80.01    2.96
   2   3 -12   78.57    2.92
  -2   3 -12   76.82    2.70
  -2  -3  12   76.19    2.72
   2  -3 -12   71.40    2.73
  -2  -3  12   72.84    2.78
  -2   3 -12   77.86    2.66
   2   3  12   71.00    2.69
   2  -3 -12   74.45    2.73
   2   3  12   70.38    2.81
  -3  -3 -12    3.33    0.42
  -3   3  12    3.94    0.27
  -3   3  12    4.35    0.37
   3   3 -12    4.57    0.48
  -3   3  12    4.19    0.34
   3  -3  12    3.76    0.28
  -3   3  12    3.68    0.42
   3   3 -12    4.64    0.59
   3  -3  12    3.81    0.30
   3   3 -12    3.90    0.38
   3  -3  12    3.83    0.27
   3  -3  12    3.60    0.40
   3   3 -12    4.34    0.40
   3  -3 -12    5.07    0.43
  -3  -3  12    4.95    0.49
  -3  -3  12    4.93    0.43
   3   3  12    4.15    0.52
   3  -3 -12    5.14    0.41
  -3   3 -12    4.65    0.43
   3   3  12    4.13    0.38
   3  -3 -12    4.35    0.53
   3  -3 -12    4.79    0.29
  -3   3 -12    4.67    0.39
   4  -3  12   11.01    0.57
   4   3 -12   10.66    0.73
   4   3 -12   10.11    0.65
   4   3 -12   10.84    0.86
   4  -3  12   11.78    0.47
   4  -3  12   11.62    0.53
   4  -3  12   10.52    0.68
   4  -3  12   10.60    0.45
  -4   3  12   10.45    0.71
  -4   3  12   10.08    0.51
  -4  -3 -12   10.34    0.62
   4  -3  12   10.89    0.47
  -4   3  12   10.46    0.56
   4   3 -12   10.34    0.63
   4   3  12    5.92    0.47
   4  -3 -12    5.84    0.47
  -4  -3  12    6.35    0.49
   4   3  12    6.00    0.65
  -4  -3  12    6.51    0.55
   4  -3 -12    6.14    0.41
   4  -3 -12    5.86    0.62
   4  -3 -12    6.29    0.43
   4  -3 -12    6.17    0.54
  -4   3 -12    6.45    0.50
   5   3 -12    0.92    0.40
   5  -3  12    0.89    0.25
   5  -3  12    0.58    0.28
   5  -3  12    0.91    0.39
  -5   3  12    0.73    0.41
   5   3 -12    0.62    0.47
   5  -3 -12    1.58    0.46
  -5   3 -12    1.89    0.39
   5   3  12    2.20    0.50
   5  -3 -12    1.54    0.33
  -5  -3  12    1.82    0.31
   5  -3 -12    1.50    0.47
   5  -3 -12    1.99    0.33
   5  -3 -12    2.05    0.44
   6  -3  12   21.83    1.22
   6   3 -12   20.76    1.30
   6   3 -12   23.24    1.19
   6  -3  12   21.73    1.01
  -6   3  12   24.53    1.27
   6  -3  12   20.11    1.00
  -6   3 -12   20.65    1.04
   6  -3 -12   18.00    1.06
   6  -3 -12   20.92    1.12
   6  -3 -12   18.04    0.96
   6  -3 -12   16.04    1.03
   7  -3  12    3.08    0.40
   7  -3  12    3.84    0.49
   7   3 -12    2.87    0.52
   7   3 -12    3.77    0.65
  -7   3  12    4.27    0.71
   7  -3  12    3.84    0.64
  -7   3 -12    3.44    0.57
   7   3  12    2.15    0.38
   7   3  12    3.01    0.47
   7  -3 -12    2.86    0.51
   7  -3 -12    2.58    0.48
   0   4  12   12.33    0.78
   0   4  12   12.90    0.68
   0  -4  12   12.61    0.75
   0  -4 -12   12.31    0.75
   0  -4  12   13.03    0.69
   0   4 -12   13.64    0.81
   1  -4  12   21.54    0.95
  -1   4  12   22.31    1.06
   1   4 -12   21.52    1.13
  -1  -4 -12   20.66    1.06
  -1   4  12   21.31    0.96
   1  -4  12   21.99    1.03
  -1   4  12   21.22    0.91
  -1   4  12   20.91    0.79
   1   4  12   20.79    1.09
  -1   4 -12   21.35    0.95
   1  -4 -12   21.59    1.04
   1   4  12   21.85    0.97
  -1  -4  12   21.51    1.07
  -1  -4  12   21.44    0.99
  -1   4 -12   20.61    0.85
  -1   4 -12   21.21    1.04
  -2   4  12  138.64    4.95
   2  -4  12  145.68    5.07
   2  -4  12  142.60    4.99
  -2   4  12  141.43    5.04
  -2   4  12  148.13    5.09
  -2  -4 -12  142.00    5.15
   2   4 -12  137.80    5.23
  -2  -4  12  136.89    4.86
  -2   4 -12  133.63    4.79
  -2   4 -12  135.02    4.86
  -2  -4  12  134.64    4.94
   2   4  12  138.24    5.00
   2  -4 -12  144.92    4.90
   2  -4 -12  128.91    4.88
   3  -4  12   89.05    3.20
   3  -4  12   92.43    3.29
  -3   4  12   92.31    3.30
  -3   4  12   96.19    3.35
  -3   4  12   87.30    3.18
  -3  -4 -12   86.43    3.39
   3  -4  12   94.00    3.30
   3   4 -12   86.26    3.53
  -3   4  12   86.66    3.17
  -3  -4  12   85.92    3.26
   3   4  12   82.08    3.32
  -3  -4  12   81.09    3.16
   3  -4 -12   92.53    3.21
   3  -4 -12   80.14    3.16
  -3   4 -12   90.99    3.13
   4  -4  12   97.37    3.36
  -4   4  12   94.65    3.58
  -4   4  12   95.67    3.37
   4   4 -12   92.47    3.80
  -4  -4 -12   99.40    3.58
   4  -4  12   98.22    3.40
   4  -4  12   93.65    3.54
   4  -4  12   95.72    3.46
  -4  -4  12   93.38    3.55
   4  -4 -12   96.97    3.48
  -4   4 -12   94.46    3.28
   4  -4 -12   96.64    3.60
  -4  -4  12   91.85    3.47
  -4   4 -12   95.96    3.43
   4   4  12   95.24    3.68
   4  -4 -12   91.88    3.41
   4   4  12   88.71    3.47
   5  -4  12   11.08    0.60
  -5   4  12   10.35    0.82
   5   4 -12    9.86    1.01
   5  -4  12   10.49    0.58
   5  -4  12   11.45    0.85
   5  -4  12    8.97    0.64
  -5  -4 -12   10.00    0.65
   5   4  12   10.12    0.94
  -5  -4  12    9.37    0.71
  -5   4 -12    9.94    0.72
   5  -4 -12   11.15    0.70
   5  -4 -12   10.82    0.90
   5  -4 -12   11.14    0.62
   5  -4 -12   10.04    0.80
   6  -4  12    5.09    0.46
  -6   4  12    4.95    0.69
   6  -4  12    4.62    0.48
   6   4 -12    4.52    0.73
   6  -4  12    3.15    0.51
   6  -4 -12    4.73    0.54
   6  -4 -12    5.18    0.66
   6   4  12    4.05    0.65
  -6   4 -12    4.24    0.63
   6  -4 -12    3.30    0.57
   6  -4 -12    4.19    0.62
   7  -4  12    3.51    0.43
   7   4 -12    3.38    0.64
  -7   4  12    3.36    0.68
   7  -4  12    3.04    0.54
   7  -4 -12    3.57    0.59
   7   4  12    2.36    0.48
  -7   4 -12    4.02    0.59
   7  -4 -12    2.98    0.62
   0   5  12   76.55    2.87
   0   5 -12   78.68    3.05
   0  -5  12   77.21    2.88
   0   5  12   78.88    3.03
   0  -5  12   76.23    2.99
   0  -5 -12   72.23    2.98
  -1   5  12   44.35    1.90
  -1  -5 -12   41.01    1.90
   1   5 -12   44.25    2.01
   1  -5  12   46.53    1.90
   1  -5  12   45.71    1.79
  -1   5  12   44.70    1.80
  -1   5  12   43.87    1.60
  -1   5 -12   51.63    2.24
   1   5  12   55.42    2.31
   1   5  12   56.23    2.17
   1  -5 -12   55.51    2.26
  -1   5 -12   55.84    2.14
  -1  -5  12   53.22    2.27
  -1  -5  12   55.76    2.18
   2   5 -12   37.30    1.78
  -2  -5 -12   35.05    1.65
  -2   5  12   35.21    1.57
  -2   5  12   33.95    1.29
   2  -5  12   37.28    1.59
   2  -5  12   37.47    1.48
  -2   5  12   34.96    1.41
  -2   5  12   35.02    1.52
  -2   5 -12   46.05    1.95
  -2  -5  12   48.23    1.95
  -2  -5  12   48.56    2.07
  -2   5 -12   48.54    1.90
   2  -5 -12   47.36    2.00
   2   5  12   46.76    2.10
  -3  -5 -12   11.05    0.87
  -3   5  12   11.89    0.59
  -3   5  12   12.02    0.78
   3  -5  12   11.39    0.76
  -3   5  12   12.22    0.74
   3   5 -12   11.90    1.00
  -3   5  12   11.51    0.58
   3  -5  12   11.40    0.65
  -3  -5  12    9.13    0.80
  -3   5 -12    9.03    0.65
   3  -5 -12    9.58    0.66
  -3   5 -12    9.18    0.62
  -3  -5  12    8.55    0.69
   3  -5 -12   10.45    0.75
   3   5  12    8.88    0.85
   4  -5  12    3.26    0.49
  -4   5  12    2.92    0.52
   4   5 -12    3.99    0.73
  -4  -5 -12    3.55    0.55
  -4   5  12    3.38    0.28
   4  -5  12    3.06    0.37
   4  -5 -12    1.61    0.55
   4   5  12    1.27    0.54
   4  -5 -12    1.49    0.41
  -4   5 -12    1.83    0.42
  -4  -5  12    1.78    0.39
  -4  -5  12    1.75    0.49
   5  -5  12    8.66    0.57
  -5   5  12    8.56    0.85
   5   5 -12    8.84    1.07
  -5  -5 -12    8.75    0.72
   5  -5 -12    8.44    0.80
   5  -5 -12    5.63    0.69
  -5   5 -12    6.66    0.68
  -5  -5  12    6.93    0.72
   5  -5 -12    8.70    0.69
   5   5  12    7.89    0.98
  -6   5  12    4.36    0.69
   6  -5  12    4.86    0.49
   6   5 -12    4.60    0.74
   6  -5  12    4.36    0.57
   6   5  12    4.67    0.74
   6  -5 -12    4.14    0.57
   6  -5 -12    4.90    0.64
  -6   5 -12    5.87    0.73
   6  -5 -12    5.74    0.75
   0   6  12    2.77    0.47
   0  -6 -12    2.91    0.58
   0  -6  12    2.78    0.46
   0   6 -12    2.53    0.54
   0  -6  12    3.03    0.59
   0   6  12    2.42    0.56
   1   6 -12   14.60    1.09
   1  -6  12   13.74    0.85
   1  -6  12   13.89    0.97
  -1   6  12   14.07    0.95
  -1  -6 -12   14.00    1.01
  -1   6  12   13.60    0.88
  -1   6 -12   11.03    0.77
   1   6  12   11.27    0.95
  -1  -6  12   11.90    0.83
   1   6  12   12.28    0.81
  -1  -6  12   11.00    0.91
  -1   6 -12   11.37    0.89
   1  -6 -12   11.50    0.91
   2   6 -12    2.38    0.62
  -2   6  12    2.21    0.46
  -2  -6 -12    2.48    0.57
  -2   6  12    2.69    0.49
   2  -6  12    2.77    0.43
   2  -6  12    2.67    0.54
  -2   6 -12    1.61    0.42
   2   6  12    0.98    0.52
  -2   6 -12    0.86    0.20
   2  -6 -12    0.99    0.44
  -2   6 -12    1.46    0.42
  -2  -6  12    1.28    0.40
  -2  -6  12    1.49    0.50
   3  -6  12   72.42    2.84
  -3   6  12   70.80    2.77
   3   6 -12   64.29    3.06
  -3   6  12   74.57    2.81
  -3  -6 -12   69.86    2.95
   3  -6  12   72.58    2.67
  -3   6  12   68.21    2.54
  -3  -6  12   63.85    2.67
  -3  -6  12   65.51    2.82
   3  -6 -12   70.28    2.76
  -3   6 -12   62.39    2.59
  -3   6 -12   69.77    2.65
   3   6  12   69.81    2.94
   4  -6  12    1.54    0.45
  -4   6  12    0.98    0.48
   4  -6  12    0.84    0.30
   4   6 -12    1.11    0.63
  -4  -6 -12    0.64    0.48
  -4  -6  12    2.27    0.58
  -4   6 -12    1.72    0.47
   4   6  12    1.98    0.66
  -4  -6  12    2.08    0.47
   4  -6 -12    2.02    0.58
   4  -6 -12    1.74    0.48
   5   6 -12    3.43    0.85
  -5   6  12    2.40    0.57
  -5  -6 -12    2.92    0.58
  -5   6 -12    2.22    0.51
   5  -6 -12    2.42    0.58
   5   6  12    2.84    0.78
   5  -6 -12    1.42    0.39
  -5  -6  12    2.48    0.57
   6  -6  12    1.24    0.30
  -6   6 -12    1.61    0.51
   6  -6 -12    1.76    0.49
   0   7  12   10.31    0.98
   0  -7  12    8.92    0.96
   0   7 -12    9.72    0.96
   0   7 -12   10.33    0.87
   0  -7  12    9.58    0.84
   0  -7 -12    9.92    0.98
   0   7  12   10.83    0.87
   1   7 -12   30.44    1.75
  -1   7  12   30.56    1.48
   1  -7  12   27.35    1.60
  -1   7  12   32.60    1.62
   1  -7  12   30.44    1.46
  -1  -7 -12   29.77    1.65
  -1  -7  12   24.40    1.48
  -1   7 -12   23.78    1.30
   1   7  12   25.48    1.34
  -1  -7  12   23.20    1.30
   1  -7 -12   26.19    1.49
  -1   7 -12   24.31    1.44
   1   7  12   24.96    1.54
  -2  -7 -12   16.59    1.23
   2  -7  12   15.89    1.14
   2  -7  12   16.99    1.00
   2   7 -12   16.00    1.30
  -2   7  12   17.26    1.12
  -2   7  12   17.66    1.08
  -2   7 -12   16.89    1.05
   2   7  12   15.17    1.25
  -2  -7  12   16.57    1.08
   2   7  12   17.29    1.08
  -2   7 -12   17.21    1.10
  -2  -7  12   17.29    1.25
   2  -7 -12   14.48    1.11
  -3  -7 -12    0.88    0.58
   3  -7  12    1.27    0.41
  -3   7  12    0.86    0.49
   3   7 -12    1.27    0.65
   3  -7  12    1.02    0.46
   3  -7 -12    0.68    0.37
  -3   7 -12    0.73    0.44
  -3  -7  12    0.56    0.55
   3   7  12    0.47    0.59
  -3  -7  12    1.02    0.48
  -4   7  12    2.41    0.58
  -4  -7 -12    3.46    0.71
   4   7 -12    3.05    0.85
   4  -7  12    3.33    0.57
  -4   7 -12    2.39    0.54
  -4  -7  12    2.79    0.56
   4  -7 -12    1.27    0.45
  -4  -7  12    2.88    0.67
   4   7  12    2.36    0.73
   4  -7 -12    1.81    0.44
  -5  -7 -12    9.01    0.90
  -5   7 -12    6.01    0.79
   5  -7 -12    4.80    0.73
  -5  -7  12    7.11    0.90
   0  -8 -12    6.61    0.96
   0   8  12    7.67    0.88
   0   8  12    9.09    1.04
   0   8 -12    6.45    0.87
   0  -8  12    6.16    0.90
   0  -8  12    7.23    0.83
   0   8 -12    7.50    1.02
  -1   8  12   13.31    1.04
   1   8 -12   14.00    1.30
   1  -8  12   13.75    1.02
  -1   8  12   14.91    1.17
   1   8 -12   13.77    1.13
  -1  -8 -12   14.06    1.23
  -1  -8  12   12.37    1.20
  -1   8 -12   13.54    1.14
   1  -8 -12    9.52    1.04
  -1  -8  12   12.45    1.01
  -1   8 -12   13.88    1.05
   1   8  12   10.30    0.96
   1   8  12   12.01    1.18
  -2  -8 -12    8.19    1.06
   2  -8  12    9.04    0.83
   2   8 -12    8.85    1.18
  -2   8  12    8.59    0.94
  -2   8  12   11.20    1.45
   2   8  12    7.10    0.83
   2  -8 -12    6.21    0.78
  -2  -8  12    7.98    0.90
   2   8  12    9.01    1.19
  -2  -8  12    7.78    1.03
  -2   8 -12    8.45    0.88
  -3   8  12    7.55    0.86
  -3  -8 -12    8.61    1.10
   3  -8  12    6.14    0.74
   3  -8  12    8.73    0.78
   3   8 -12    8.85    1.20
  -3   8 -12    8.23    0.85
  -3  -8  12    7.59    0.99
  -3  -8  12    7.15    0.87
   3   8  12    5.55    0.79
   3  -8 -12    5.00    0.66
   3   8  12    9.17    1.29
  -4  -8 -12   13.07    1.25
   4  -8 -12    8.26    0.81
  -4   8 -12   11.38    0.95
  -4  -8  12   11.73    1.17
   0   9  12   28.44    1.73
   0  -9 -12   22.65    1.65
   0   9 -12   24.66    1.50
   0   9  12   23.33    1.46
   0   9 -12   28.94    1.83
   0  -9  12   27.50    1.53
   1   9 -12    6.34    0.94
  -1   9  12    7.81    0.95
   1   9 -12    8.49    1.16
  -1  -9 -12    5.25    0.97
  -1   9  12    5.67    0.81
   1  -9  12    6.81    0.82
   1  -9  12    4.72    0.83
   1   9  12    6.33    0.86
  -1  -9  12    8.12    0.95
   1  -9 -12    5.77    0.86
  -1  -9  12    6.09    0.94
  -1   9 -12    7.08    0.97
   1   9  12    8.07    1.11
   2  -9  12    7.83    0.85
  -2  -9  12   13.56    1.13
   2   9  12   14.82    1.46
  -2   9 -12   14.01    1.26
   2   9  12   12.36    1.48
   2  -9 -12   13.31    1.20
   0   0  13    0.39    0.08
   0   0  13    0.25    0.13
   0   0 -13    0.41    0.14
   0   0  13    0.26    0.11
   0   0 -13    0.45    0.14
   0   0  13    0.32    0.11
   0   0 -13    0.29    0.09
   0   0  13    0.56    0.14
   0   0 -13    0.30    0.08
   0   0  13    0.59    0.14
   1   0 -13   81.28    2.71
  -1   0 -13   77.68    2.76
  -1   0 -13   76.17    2.70
   1   0  13   76.05    2.69
   1   0  13   78.43    2.76
  -1   0  13   78.92    2.78
   1   0  13   73.36    2.76
  -1   0 -13   72.09    2.69
  -1   0 -13   73.21    2.69
  -1   0 -13   78.28    2.72
   1   0 -13   77.36    2.72
   1   0 -13   81.26    2.77
   1   0 -13   75.38    2.67
  -1   0  13   79.76    2.75
  -1   0  13   77.09    2.67
  -1   0  13   79.05    2.76
   1   0  13   77.92    2.69
   1   0  13   76.19    2.70
  -1   0  13   77.11    2.71
   1   0 -13   78.94    2.78
   1   0 -13   77.10    2.73
  -2   0  13   -0.01    0.01
   3   0 -13    3.51    0.32
   3   0  13    3.19    0.27
  -3   0  13    3.09    0.22
   3   0 -13    3.39    0.39
  -3   0  13    3.29    0.36
   3   0  13    2.87    0.23
  -3   0  13    3.29    0.23
   3   0  13    3.12    0.34
   3   0  13    2.76    0.25
   3   0 -13    2.88    0.27
   3   0 -13    3.40    0.32
   3   0 -13    2.92    0.32
   3   0 -13    2.88    0.33
   3   0  13    2.93    0.21
  -3   0  13    2.99    0.34
  -3   0  13    3.07    0.25
   3   0  13    2.78    0.31
   3   0  13    3.22    0.24
   4   0 -13  136.96    4.96
   4   0  13  141.19    4.95
   4   0 -13  130.54    4.92
   4   0 -13  137.72    4.89
   4   0  13  141.51    4.81
  -4   0  13  144.11    4.98
   4   0  13  145.37    4.81
   4   0 -13  140.36    4.89
   4   0  13  137.28    4.80
   4   0 -13  137.16    4.85
   4   0 -13  135.17    4.90
  -4   0  13  135.08    4.81
   4   0 -13  138.50    4.94
   4   0  13  145.63    4.83
   4   0  13  140.82    4.86
   5   0  13   14.83    0.65
   5   0 -13   14.25    0.70
   5   0 -13   14.26    0.76
   5   0 -13   16.51    0.82
   5   0 -13   15.63    0.83
   5   0  13   15.53    0.73
   5   0  13   14.71    0.69
   5   0 -13   14.97    0.82
   5   0  13   13.88    0.86
   5   0  13   14.93    0.66
   5   0 -13   15.08    0.84
   5   0  13   13.25    0.64
   6   0  13    1.78    0.51
   6   0  13    1.25    0.22
   6   0  13    1.18    0.33
   6   0 -13    1.57    0.47
   6   0 -13    1.56    0.44
   6   0  13    1.36    0.22
   6   0 -13    1.37    0.30
   6   0 -13    1.46    0.30
   6   0 -13    1.52    0.41
   7   0 -13    0.74    0.49
   7   0 -13    1.25    0.43
   7   0 -13    1.08    0.53
   7   0  13    1.10    0.56
   8   0 -13    6.61    0.64
   0   1 -13  300.05   11.16
   0   1  13  313.36   12.72
   0  -1  13  309.48   12.49
   0   1  13  301.66   12.25
   0   1 -13  312.14   12.38
   1   1 -13   85.46    2.75
   1  -1  13   78.49    2.74
  -1   1  13   77.84    2.74
  -1  -1 -13   77.37    2.80
   1  -1  13   79.84    2.74
   1   1 -13   77.90    2.75
  -1  -1 -13   76.50    2.82
   1  -1  13   75.31    2.73
   1   1 -13   78.74    2.78
  -1   1  13   80.89    2.79
  -1   1  13   76.23    2.76
  -1   1  13   80.51    2.75
   1   1 -13   77.03    2.71
   1  -1  13   80.81    2.76
   1   1 -13   74.62    2.70
  -1   1  13   75.66    2.80
   1  -1  13   76.50    2.74
   1   1  13   90.52    3.23
   1  -1 -13   92.87    3.23
  -1   1 -13   92.94    3.27
  -1   1 -13   94.25    3.17
   1   1  13   90.31    3.29
  -1   1 -13   95.61    3.21
   1  -1 -13   93.35    3.31
  -1  -1  13   91.75    3.27
  -1  -1  13   93.04    3.25
   1   1  13   93.91    3.31
  -1   1 -13   91.94    3.22
   1  -1 -13   93.33    3.24
   1  -1 -13   94.54    3.32
  -1  -1  13   90.73    3.19
   2  -1  13  336.77   11.79
   2   1 -13  337.94   13.56
   2   1 -13  323.36   12.09
  -2   1  13  313.32   13.04
   2  -1  13  327.47   12.83
  -2  -1 -13  326.86   13.48
  -2   1  13  329.54   11.98
  -2  -1  13  341.36   14.01
   2  -1 -13  336.71   12.35
   2   1  13  335.08   13.98
   2  -1 -13  344.85   13.73
  -2   1 -13  342.45   13.03
  -2  -1  13  335.31   12.42
  -2   1 -13  341.13   12.13
   2   1  13  339.55   12.31
  -3  -1 -13   18.78    0.72
   3  -1  13   18.18    0.72
   3  -1  13   17.65    0.83
  -3   1  13   18.35    0.74
  -3   1  13   19.72    0.84
   3   1 -13   18.78    0.81
   3  -1  13   17.97    0.76
   3  -1  13   18.10    0.76
   3   1 -13   19.54    0.81
   3   1 -13   19.30    0.93
   3   1 -13   19.74    0.82
  -3   1  13   19.17    0.87
   3  -1  13   19.04    0.75
   3  -1  13   19.91    0.72
   3   1 -13   18.82    0.88
  -3  -1 -13   19.58    0.75
   3   1  13   16.27    0.81
  -3   1 -13   17.72    0.71
   3   1  13   16.56    0.72
   3  -1 -13   15.87    0.79
   3  -1 -13   16.17    0.75
   3   1  13   17.30    0.71
   3  -1 -13   17.03    0.78
  -3  -1  13   18.14    0.76
  -3  -1  13   17.02    0.83
  -3  -1  13   18.38    0.76
   3  -1 -13   16.49    0.72
   3  -1 -13   17.05    0.87
   4  -1  13   54.25    2.00
   4  -1  13   51.93    1.84
   4   1 -13   50.12    1.94
  -4   1  13   49.60    1.82
   4   1 -13   49.30    1.91
   4   1 -13   50.30    2.00
   4   1 -13   53.94    2.06
  -4   1  13   49.45    2.00
   4   1 -13   47.27    1.93
  -4   1  13   53.19    1.97
   4  -1  13   54.21    1.83
   4  -1  13   52.54    1.86
   4   1 -13   49.93    1.94
   4  -1  13   50.64    1.87
   4  -1 -13   51.94    2.05
  -4  -1  13   53.09    1.93
   4  -1 -13   54.40    2.15
   4   1  13   53.90    2.09
   4   1  13   53.90    2.01
   4   1  13   55.70    2.00
  -4  -1  13   51.40    1.99
   4  -1 -13   56.13    2.06
  -4   1 -13   59.44    2.03
  -4  -1  13   56.57    1.94
   4  -1 -13   53.98    1.99
   4  -1 -13   52.66    2.08
   4  -1 -13   54.77    2.06
   5  -1  13   29.12    1.33
  -5   1  13   26.56    1.32
   5   1 -13   29.51    1.28
   5   1 -13   27.15    1.18
   5   1 -13   29.60    1.36
   5  -1  13   29.01    1.15
   5   1 -13   29.00    1.28
   5  -1  13   30.96    1.17
   5   1 -13   29.69    1.31
   5   1 -13   27.62    1.24
   5  -1 -13   28.07    1.29
   5  -1 -13   30.07    1.36
   5  -1 -13   29.54    1.31
   5  -1 -13   28.82    1.19
   5  -1 -13   30.21    1.18
   5   1  13   28.95    1.27
   5   1  13   30.50    1.20
   5  -1 -13   31.41    1.21
   5   1  13   29.68    1.19
  -5  -1  13   28.94    1.16
   5  -1 -13   28.29    1.24
   6   1 -13   26.85    1.26
   6  -1  13   23.72    1.10
   6  -1  13   28.53    1.37
   6   1 -13   26.01    1.25
   6  -1  13   23.07    1.08
   6   1 -13   23.06    1.21
   6   1 -13   27.43    1.27
  -6   1  13   27.46    1.35
   6   1  13   27.06    1.38
   6  -1 -13   23.32    1.19
   6  -1 -13   24.58    1.01
   6   1  13   24.97    1.06
   6  -1 -13   24.35    1.25
   6   1  13   26.22    1.06
   6  -1 -13   24.37    1.21
   7   1 -13    4.79    0.41
   7  -1  13    5.46    0.50
   7   1 -13    7.28    0.82
   7  -1  13    5.17    0.45
   7  -1  13    7.29    0.81
   7  -1 -13    6.95    0.76
   7  -1 -13    7.42    0.72
   7  -1 -13    5.67    0.57
   7   1  13    5.56    0.39
   8  -1  13    5.57    0.52
   8  -1 -13    5.05    0.54
   0   2  13   37.09    1.30
   0   2 -13   33.54    1.33
   0  -2  13   33.32    1.33
   0   2 -13   33.99    1.32
   0  -2 -13   38.08    1.42
   0   2 -13   34.00    1.31
   0  -2 -13   37.63    1.40
   0   2  13   38.99    1.43
   0  -2  13   31.94    1.32
   0   2  13   37.41    1.32
   0  -2  13   33.20    1.38
   0  -2  13   33.17    1.22
  -1   2  13  137.80    4.71
   1   2 -13  136.90    4.67
  -1   2  13  143.78    4.81
  -1   2  13  134.57    4.76
   1   2 -13  135.38    4.74
   1   2 -13  137.42    4.77
   1  -2  13  135.57    4.71
   1   2 -13  129.19    4.84
   1  -2 -13  128.35    4.50
   1  -2 -13  133.56    4.49
  -1   2 -13  126.72    4.38
  -1  -2  13  123.57    4.36
  -1  -2  13  124.92    4.49
  -1  -2  13  126.61    4.45
   2  -2 -13  269.79    9.30
   3   2 -13  105.03    3.93
   3  -2  13  105.73    3.69
   3  -2  13  111.10    3.66
  -3   2  13  107.67    3.82
  -3   2  13  102.67    3.69
  -3   2  13  107.31    3.76
   3  -2  13  100.36    3.64
   3   2 -13  105.51    3.76
   3  -2  13  109.90    3.69
   3  -2  13  106.22    3.67
  -3   2  13  110.83    3.76
   3   2 -13  106.09    3.84
  -3  -2 -13  109.47    3.79
   3  -2  13  106.48    3.80
   3   2 -13  103.68    3.78
  -3   2 -13  125.05    4.28
   3  -2 -13  120.14    4.27
   3  -2 -13  127.02    4.46
   3  -2 -13  124.54    4.34
  -3  -2  13  116.28    4.32
   3  -2 -13  125.39    4.31
   3   2  13  121.52    4.43
   3  -2 -13  115.05    4.34
   3   2  13  124.17    4.33
  -3   2 -13  122.96    4.27
   3  -2 -13  125.13    4.23
  -3  -2  13  126.98    4.38
   4  -2  13   10.06    0.45
  -4   2  13   11.60    0.69
   4  -2  13   10.48    0.68
   4   2 -13   11.23    0.79
   4   2 -13    9.90    0.62
   4  -2  13   10.22    0.49
  -4   2  13   10.49    0.59
  -4  -2 -13   11.53    0.51
   4   2 -13   10.01    0.68
  -4  -2 -13   11.31    0.51
   4   2 -13    9.24    0.58
   4  -2  13   10.54    0.52
   4   2 -13    9.79    0.62
   4  -2  13    9.84    0.47
   4   2  13    5.97    0.44
   4  -2 -13    6.80    0.51
   4  -2 -13    6.99    0.63
   4  -2 -13    6.10    0.43
  -4   2 -13    6.45    0.47
  -4  -2  13    6.95    0.47
   4  -2 -13    6.12    0.39
   4  -2 -13    6.23    0.44
   4  -2 -13    6.69    0.47
  -4  -2  13    6.83    0.43
   4   2  13    7.89    0.63
   4  -2 -13    5.60    0.56
   5  -2  13   13.00    0.59
  -5   2  13   13.34    0.87
   5  -2  13   14.21    0.67
   5  -2  13   14.31    0.69
   5   2 -13   14.41    0.83
   5  -2  13   14.17    0.87
   5   2 -13   13.83    0.87
  -5  -2 -13   14.04    0.61
   5   2 -13   14.56    0.97
   5   2 -13   14.05    0.75
   5   2  13   10.56    0.75
   5  -2 -13   10.69    0.73
  -5  -2  13   10.21    0.57
   5  -2 -13    9.95    0.76
  -5   2 -13   10.20    0.65
   5   2  13    9.94    0.60
   5  -2 -13   10.02    0.49
   5  -2 -13    9.69    0.63
   5  -2 -13   10.24    0.70
   5  -2 -13   10.03    0.61
   6  -2  13    1.24    0.49
   6   2 -13    0.95    0.45
  -6   2  13    1.10    0.47
   6  -2  13    1.09    0.31
   6   2 -13    0.80    0.42
   6  -2  13    0.99    0.31
   6   2 -13    1.43    0.43
   6  -2 -13    3.07    0.50
   6  -2 -13    2.94    0.54
   6  -2 -13    2.54    0.53
   6   2  13    2.79    0.45
   6  -2 -13    3.04    0.41
  -6   2 -13    2.56    0.45
   6  -2 -13    2.34    0.42
   6   2  13    3.13    0.42
  -7   2  13    7.57    0.87
   7   2 -13    5.03    0.51
   7  -2  13    5.87    0.48
   7  -2  13    5.15    0.47
   7  -2  13    6.83    0.78
   7  -2 -13    5.76    0.71
   7   2  13    4.54    0.40
   7  -2 -13    5.47    0.68
   7   2  13    5.13    0.45
   7  -2 -13    4.55    0.53
   0   3  13   22.25    0.90
   0  -3 -13   21.37    0.98
   0  -3  13   21.31    0.92
   0  -3  13   20.61    0.79
   0  -3  13   22.33    0.91
   0   3 -13   20.13    1.00
   0  -3  13   20.91    0.96
   0   3  13   21.67    1.01
   1  -3  13  145.28    5.11
  -1  -3 -13  148.59    5.17
   1  -3  13  148.23    5.02
   1   3 -13  141.81    5.21
   1   3 -13  144.32    5.11
  -1   3  13  143.44    5.03
  -1   3  13  143.87    5.15
   1   3  13  155.04    5.43
  -1   3 -13  149.20    5.22
  -1   3 -13  152.54    5.37
  -1  -3  13  155.13    5.33
  -1   3 -13  152.15    5.27
   1  -3 -13  148.15    5.39
   2   3 -13   25.37    1.04
   2  -3  13   25.80    0.99
  -2   3  13   23.10    0.95
   2   3 -13   25.72    1.10
  -2   3  13   23.41    0.98
   2   3 -13   24.24    0.98
  -2  -3 -13   22.89    1.10
   2  -3  13   24.72    0.90
   2  -3  13   23.78    1.02
  -2   3  13   22.81    1.03
  -2   3  13   24.95    1.07
   2   3 -13   23.51    1.19
  -2   3 -13   22.61    0.97
   2  -3 -13   22.37    0.99
  -2   3 -13   22.54    0.91
   2  -3 -13   20.20    0.98
  -2  -3  13   23.55    1.06
   2   3  13   19.85    1.06
   2   3  13   20.43    0.94
  -2  -3  13   23.39    0.99
   3  -3  13   13.12    0.54
  -3   3  13   12.71    0.56
  -3  -3 -13   13.66    0.73
  -3   3  13   11.96    0.69
  -3   3  13   13.13    0.62
   3  -3  13   12.11    0.57
   3  -3  13   11.56    0.54
   3   3 -13   11.99    0.64
   3   3 -13   11.95    0.66
   3  -3  13   12.32    0.68
   3   3 -13   12.60    0.87
   3   3 -13   12.23    0.75
  -3   3  13   12.97    0.66
   3  -3 -13   10.87    0.73
   3  -3 -13    9.94    0.58
  -3   3 -13   10.02    0.55
   3   3  13   10.19    0.58
   3  -3 -13   10.42    0.61
   3  -3 -13    9.27    0.42
  -3  -3  13    9.30    0.59
  -3  -3  13    8.94    0.65
   3   3  13    9.85    0.71
  -4   3  13   16.47    0.76
   4  -3  13   16.23    0.87
   4   3 -13   16.56    0.85
  -4  -3 -13   15.99    0.81
   4  -3  13   16.64    0.74
   4   3 -13   15.67    0.83
   4  -3  13   17.39    0.67
   4  -3  13   16.38    0.70
   4  -3  13   15.94    0.63
   4   3 -13   17.04    0.93
  -4   3  13   16.16    0.89
   4   3 -13   17.16    1.07
   4  -3 -13   19.76    0.82
  -4   3 -13   20.24    0.92
   4  -3 -13   19.62    1.10
   4  -3 -13   20.09    0.93
   4  -3 -13   18.93    0.88
   4   3  13   18.51    0.92
  -4  -3  13   20.27    0.94
   4   3  13   18.33    1.08
  -4  -3  13   20.18    0.99
   4  -3 -13   19.51    0.94
   5  -3  13   51.02    1.98
   5   3 -13   54.60    2.35
   5  -3  13   53.84    2.16
   5  -3  13   53.13    1.95
  -5   3  13   51.76    2.17
   5   3 -13   52.41    2.11
   5  -3 -13   54.89    2.10
  -5   3 -13   51.47    2.04
  -5  -3  13   52.87    2.01
   5  -3 -13   51.30    1.97
   5   3  13   53.25    2.25
   5  -3 -13   50.49    2.20
   5  -3 -13   52.25    2.04
   5  -3 -13   51.99    2.16
   6  -3  13    0.20    0.27
   6   3 -13    0.75    0.48
   6  -3  13    0.28    0.43
  -6   3  13   -0.11    0.43
   6   3 -13   -0.08    0.40
   6  -3  13    0.29    0.27
   6  -3 -13    0.58    0.44
  -6   3 -13    0.38    0.38
   6  -3 -13    0.16    0.36
   6  -3 -13    0.48    0.36
   6  -3 -13    0.19    0.44
   6   3  13    0.43    0.36
   7  -3  13   13.49    0.78
   7   3 -13   15.06    1.01
   7  -3  13   13.06    0.99
  -7   3  13   14.69    1.08
   7  -3 -13   11.40    0.84
   7  -3 -13   11.32    0.83
   7   3  13    9.52    0.71
   0  -4 -13   12.61    0.75
   0  -4  13   12.23    0.74
   0  -4  13   11.56    0.66
   0   4 -13   11.46    0.77
   0   4  13   11.73    0.64
   0   4  13   12.76    0.77
   1   4 -13   36.85    1.69
  -1   4  13   36.12    1.34
   1  -4  13   40.18    1.60
  -1  -4 -13   37.99    1.64
   1  -4  13   39.02    1.51
  -1   4  13   38.79    1.62
  -1   4  13   36.63    1.52
  -1   4  13   39.07    1.48
   1   4  13   47.18    1.80
  -1   4 -13   46.45    1.89
  -1  -4  13   46.02    1.91
   1  -4 -13   43.47    1.86
  -1   4 -13   45.16    1.69
  -1   4 -13   48.48    1.79
   1   4  13   45.87    1.94
  -1  -4  13   47.28    1.83
   2  -4  13   33.09    1.37
  -2   4  13   28.27    1.36
   2  -4  13   31.59    1.29
   2   4 -13   30.16    1.52
  -2   4  13   33.04    1.36
  -2  -4 -13   35.33    1.48
  -2   4  13   32.64    1.26
   2  -4 -13   28.61    1.34
   2  -4 -13   32.97    1.38
  -2   4 -13   30.75    1.27
  -2   4 -13   31.11    1.33
  -2  -4  13   29.19    1.40
  -2  -4  13   30.80    1.33
   2   4  13   32.51    1.48
   3  -4  13   87.87    3.16
   3  -4  13   85.30    3.16
  -3  -4 -13   86.92    3.27
  -3   4  13   82.72    3.04
  -3   4  13   86.05    3.16
   3  -4  13   89.23    3.08
  -3   4  13   84.92    3.06
  -3   4  13   83.32    3.19
   3   4 -13   87.96    3.43
   3  -4 -13  100.44    3.65
  -3   4 -13  100.70    3.53
   3   4  13   95.98    3.75
   3  -4 -13  101.98    3.62
  -3  -4  13   99.59    3.69
  -3  -4  13   96.30    3.59
   3  -4 -13   90.08    3.58
   4  -4  13   17.61    0.87
  -4   4  13   18.57    0.80
  -4   4  13   17.96    0.99
   4   4 -13   18.27    1.21
   4  -4  13   19.76    1.00
   4  -4  13   18.27    0.79
   4  -4  13   17.85    0.77
  -4  -4 -13   18.16    0.98
   4  -4 -13   19.05    1.12
  -4   4 -13   16.87    0.73
   4  -4 -13   18.11    0.87
  -4   4 -13   17.61    0.90
  -4  -4  13   19.21    0.95
   4   4  13   16.99    1.12
   4  -4 -13   18.77    0.95
   4   4  13   15.29    0.89
  -4  -4  13   17.84    1.02
  -5  -4 -13   23.67    1.07
  -5   4  13   22.32    1.23
   5  -4  13   20.00    1.01
   5   4 -13   24.17    1.45
   5  -4  13   22.80    1.00
   5  -4  13   25.12    1.22
   5  -4  13   22.68    0.98
   5   4  13   21.27    1.32
  -5  -4  13   21.37    1.10
   5  -4 -13   22.35    1.08
  -5   4 -13   20.48    1.06
   5  -4 -13   19.70    1.23
   5  -4 -13   22.03    0.94
   5  -4 -13   22.81    1.13
   6   4 -13   -0.08    0.44
   6  -4  13   -0.20    0.25
   6  -4  13    0.39    0.43
  -6   4  13    0.21    0.46
   6  -4  13    0.02    0.24
   6  -4 -13    1.00    0.51
   6  -4 -13    0.34    0.40
  -6   4 -13    1.11    0.44
   6  -4 -13    0.35    0.40
   6   4  13    0.34    0.34
   7   4 -13    6.99    0.83
   7  -4  13    7.26    0.59
   7  -4  13    7.37    0.79
   7  -4 -13    8.28    0.84
  -7   4 -13    9.35    0.81
   7   4  13    6.46    0.72
   7  -4 -13    9.31    0.86
   0   5 -13   51.89    2.23
   0  -5  13   57.01    2.11
   0   5  13   53.33    2.08
   0  -5 -13   50.32    2.18
   0  -5  13   53.21    2.20
   0   5  13   50.21    2.20
  -1   5  13   27.60    1.09
   1  -5  13   29.19    1.29
  -1   5  13   31.18    1.32
   1  -5  13   31.45    1.41
  -1   5  13   28.56    1.22
  -1   5  13   29.58    1.40
   1   5 -13   30.73    1.52
  -1  -5 -13   28.98    1.43
   1  -5 -13   27.84    1.36
   1   5  13   26.79    1.42
  -1  -5  13   27.74    1.40
   1   5  13   29.79    1.28
  -1   5 -13   27.28    1.25
  -1   5 -13   29.62    1.39
  -1  -5  13   29.92    1.31
  -2   5  13   25.11    0.94
  -2  -5 -13   23.28    1.30
  -2   5  13   26.14    1.24
   2  -5  13   25.92    1.14
   2  -5  13   25.56    1.24
  -2   5  13   26.34    1.19
   2   5 -13   25.11    1.42
  -2  -5  13   27.36    1.30
  -2  -5  13   28.16    1.41
  -2   5 -13   26.79    1.31
  -2   5 -13   27.14    1.23
   2   5  13   27.13    1.44
   2  -5 -13   30.47    1.37
  -3   5  13   11.05    0.79
   3   5 -13   10.23    1.01
  -3  -5 -13   10.84    0.86
  -3   5  13   10.58    0.58
   3  -5  13   11.47    0.76
  -3   5  13   11.30    0.73
  -3   5  13   11.60    0.58
   3  -5  13   11.90    0.65
   3  -5 -13   11.04    0.80
   3   5  13    9.82    0.90
   3  -5 -13   10.93    0.73
  -3   5 -13   11.14    0.68
  -3  -5  13   11.55    0.77
  -3  -5  13   10.84    0.86
  -3   5 -13   10.76    0.70
   4  -5  13   12.42    0.67
   4  -5  13   13.51    0.80
  -4   5  13   12.95    0.58
  -4   5  13   11.23    0.85
   4  -5  13   12.08    0.64
   4   5 -13   14.47    1.16
  -4  -5 -13   11.17    0.88
   4   5  13   15.82    1.15
   4  -5 -13   16.29    1.10
  -4   5 -13   15.84    0.90
   4  -5 -13   16.51    0.97
  -4  -5  13   15.28    1.04
  -4  -5  13   15.96    0.94
   5  -5  13    8.63    0.56
  -5   5  13    7.55    0.83
  -5  -5 -13    7.72    0.70
   5   5 -13    8.47    1.06
   5  -5  13    6.44    0.72
  -5  -5  13    5.63    0.69
   5  -5 -13    6.89    0.66
   5   5  13    6.69    0.89
   5  -5 -13    4.93    0.64
  -5   5 -13    6.22    0.67
   5  -5 -13    6.06    0.72
  -6   5  13    6.91    0.85
   6  -5  13    6.94    0.70
   6   5 -13    6.70    0.84
   6  -5  13    7.12    0.59
   6   5  13    4.81    0.72
   6  -5 -13    5.30    0.66
  -6   5 -13    6.78    0.74
   6  -5 -13    4.89    0.64
   6  -5 -13    5.86    0.75
   0  -6  13    1.48    0.39
   0   6  13    1.61    0.41
   0   6 -13    1.63    0.50
   0   6  13    1.41    0.49
   0  -6 -13    1.62    0.47
   0  -6  13    1.20    0.46
  -1   6  13   16.69    1.04
   1   6 -13   15.46    1.15
  -1   6  13   15.60    0.93
   1  -6  13   16.91    1.07
  -1  -6 -13   15.85    1.08
   1  -6  13   16.11    0.92
  -1   6 -13   19.93    1.18
   1   6  13   22.05    1.12
   1   6  13   20.42    1.27
   1  -6 -13   19.90    1.20
  -1  -6  13   20.38    1.11
  -1  -6  13   20.24    1.24
  -1   6 -13   20.95    1.09
  -2  -6 -13   89.35    3.57
  -2   6  13   88.87    3.38
   2   6 -13   90.35    3.70
   2  -6  13   85.80    3.32
   2  -6  13   92.44    3.51
  -2   6  13   89.68    3.46
  -2  -6  13   93.72    3.58
  -2  -6  13   94.80    3.74
  -2   6 -13   96.03    3.64
   2  -6 -13   93.62    3.66
   2   6  13   87.45    3.74
  -2   6 -13   97.91    3.53
  -3   6  13    8.08    0.75
  -3   6  13    7.57    0.50
   3   6 -13    8.40    1.00
  -3   6  13    7.55    0.66
   3  -6  13    8.55    0.63
   3  -6  13    8.53    0.79
  -3  -6 -13    8.82    0.89
  -3  -6  13    7.12    0.85
  -3   6 -13    7.81    0.64
   3  -6 -13    7.99    0.80
  -3   6 -13    7.08    0.68
  -3  -6  13    7.37    0.73
   3   6  13    6.91    0.91
   4  -6  13   30.54    1.45
  -4  -6 -13   28.78    1.54
   4  -6  13   26.93    1.22
   4   6 -13   29.65    1.77
  -4   6  13   28.86    1.48
  -4  -6  13   29.23    1.44
   4   6  13   29.01    1.69
   4  -6 -13   24.69    1.46
  -4  -6  13   29.81    1.58
   4  -6 -13   27.94    1.44
  -4   6 -13   30.33    1.39
  -5  -6 -13    3.35    0.59
   5   6 -13    2.57    0.79
  -5   6  13    2.46    0.58
   5  -6 -13    1.24    0.37
   5  -6 -13    1.77    0.57
  -5   6 -13    1.88    0.51
  -5  -6  13    1.63    0.53
   5   6  13    2.29    0.74
   6  -6  13    1.67    0.32
  -6   6 -13    2.11    0.53
   6  -6 -13    2.35    0.50
   0  -7  13   25.68    1.50
   0   7 -13   24.74    1.34
   0  -7 -13   25.64    1.49
   0   7  13   24.45    1.31
   0   7  13   24.33    1.46
   0  -7  13   25.17    1.32
   0   7 -13   24.42    1.50
   1  -7  13   14.75    1.14
  -1   7  13   16.70    1.06
  -1   7  13   16.29    0.90
  -1   7  13   15.71    1.12
   1   7 -13   16.03    1.26
   1  -7  13   17.02    1.02
  -1  -7 -13   16.52    1.20
   1   7  13   19.19    1.15
  -1  -7  13   17.35    1.12
  -1   7 -13   18.39    1.11
  -1  -7  13   18.59    1.29
   1  -7 -13   20.11    1.30
  -1   7 -13   18.23    1.26
   1   7  13   19.70    1.34
  -2  -7 -13    8.61    0.98
  -2   7  13    9.47    0.87
   2   7 -13   10.18    1.13
   2  -7  13    8.76    0.75
  -2   7  13    7.93    0.82
   2  -7  13    7.61    0.84
  -2   7 -13    7.76    0.82
  -2   7 -13    7.96    0.79
  -2  -7  13    8.41    0.82
   2   7  13    8.33    1.05
   2   7  13    8.46    0.84
   2  -7 -13    7.64    0.84
  -2  -7  13    8.56    0.97
   3   7 -13    1.45    0.71
  -3  -7 -13    1.04    0.61
   3  -7  13    1.51    0.42
  -3   7  13    1.70    0.52
   3  -7  13    1.24    0.48
   3   7  13    1.85    0.71
  -3   7 -13    1.60    0.48
   3  -7 -13    1.36    0.42
  -3  -7  13    1.97    0.64
  -3  -7  13    2.27    0.52
  -4  -7 -13    2.26    0.64
   4  -7  13    1.97    0.51
   4   7 -13    2.02    0.75
  -4   7  13    1.60    0.55
  -4  -7  13    3.11    0.73
  -4  -7  13    4.09    0.75
  -4   7 -13    3.87    0.60
   4  -7 -13    1.91    0.52
   4  -7 -13    2.81    0.52
   4   7  13    2.72    0.75
  -5  -7 -13    7.26    0.85
  -5  -7  13    8.47    0.94
   5  -7 -13    7.32    0.79
  -5   7 -13    8.34    0.86
   0  -8  13    2.69    0.70
   0   8 -13    3.43    0.77
   0  -8 -13    3.31    0.77
   0  -8  13    3.51    0.67
   0   8 -13    3.65    0.67
   0   8  13    3.58    0.67
   0   8  13    3.93    0.78
   1  -8  13    4.86    0.68
   1   8 -13    5.37    0.91
  -1   8  13    4.83    0.73
  -1   8  13    6.57    0.90
   1  -8  13    3.40    0.68
   1   8 -13    5.34    0.78
  -1  -8 -13    5.05    0.86
   1  -8 -13    5.13    0.83
  -1  -8  13    6.73    0.84
  -1   8 -13    6.42    0.90
   1   8  13    6.06    0.93
   1   8  13    5.07    0.77
  -1  -8  13    5.90    0.91
  -1   8 -13    5.58    0.84
   2  -8  13    3.14    0.58
   2  -8  13    2.59    0.55
  -2  -8 -13    3.40    0.76
  -2   8  13    3.07    0.64
  -2   8  13    3.86    0.90
   2   8 -13    4.16    0.90
  -2  -8  13    3.43    0.79
   2   8  13    3.31    0.61
  -2  -8  13    5.13    0.77
   2   8  13    4.70    0.92
  -2   8 -13    4.67    0.69
   2  -8 -13    3.82    0.69
   3  -8  13    6.90    0.79
  -3   8  13    8.20    0.89
  -3  -8 -13    9.45    1.15
   3  -8  13    9.63    0.80
   3   8 -13   10.40    1.28
  -3  -8  13    9.44    0.93
  -3   8 -13    8.93    0.86
  -3  -8  13    8.50    1.03
   3   8  13   11.25    1.44
   3  -8 -13    5.76    0.73
   3   8  13    6.56    0.79
  -4  -8 -13   11.27    1.15
   4  -8 -13    4.39    0.72
  -4   8 -13    8.22    0.87
   4  -8 -13    6.08    0.68
   0   9 -13    0.56    0.63
   0   9 -13    0.35    0.56
   0  -9 -13    0.20    0.56
   0  -9  13    0.04    0.48
   0   9  13    1.09    0.68
   0   9  13    0.41    0.53
   0  -9  13    0.42    0.58
  -1   9  13    8.53    1.06
   1  -9  13    6.39    0.81
   1   9 -13    7.54    0.97
   1  -9  13    5.67    0.92
  -1  -9 -13    6.21    1.07
  -1   9  13    6.70    0.94
   1   9 -13    8.26    1.18
  -1   9 -13    5.43    0.83
  -1  -9  13    4.65    0.91
   1   9  13    4.67    0.78
   1  -9 -13    3.98    0.76
   1   9  13    4.43    0.92
  -1  -9  13    4.61    0.74
   2   9 -13    2.24    0.82
   2  -9  13    0.97    0.44
  -2   9 -13    3.13    0.82
   2   9  13    3.19    0.96
   2  -9 -13    2.48    0.66
  -2  -9  13    4.16    0.76
   0   0  14  200.90    9.28
   0   0 -14  219.30    8.33
   0   0 -14  242.13    9.70
   0   0  14  228.95    8.40
  -1   0 -14   25.72    1.01
  -1   0  14   27.47    1.07
  -1   0 -14   26.60    1.03
  -1   0  14   27.91    1.07
   1   0 -14   28.38    1.11
   1   0  14   25.96    1.00
  -1   0  14   27.39    1.08
   1   0  14   27.90    1.08
  -1   0 -14   26.05    1.08
   1   0  14   26.77    1.08
   1   0  14   27.76    1.03
   1   0 -14   27.25    1.10
  -1   0  14   27.60    1.02
   1   0 -14   27.53    1.05
  -1   0 -14   25.18    1.00
   1   0 -14   26.64    0.98
   1   0  14   26.63    1.00
  -1   0 -14   26.12    1.04
   1   0 -14   27.92    1.04
  -1   0  14   27.55    1.03
   1   0 -14   27.35    1.08
  -2   0 -14   65.68    2.30
   2   0  14   67.43    2.39
   2   0 -14   64.02    2.46
  -2   0  14   66.38    2.39
  -2   0 -14   68.50    2.32
   2   0 -14   65.83    2.38
   2   0 -14   65.54    2.38
   2   0 -14   63.82    2.44
  -2   0  14   66.18    2.41
  -2   0  14   65.82    2.42
   2   0  14   67.16    2.29
   2   0  14   70.46    2.43
   2   0  14   68.32    2.41
   2   0 -14   65.19    2.43
  -2   0  14   68.24    2.40
   2   0 -14   62.66    2.35
   2   0  14   67.00    2.36
  -2   0 -14   70.45    2.33
  -3   0  14  201.88    6.90
   3   0 -14  199.82    6.83
   3   0 -14  197.04    6.94
   3   0 -14  199.63    6.88
   3   0 -14  190.89    6.82
  -3   0  14  196.69    6.79
   3   0 -14  199.29    6.85
   3   0  14  207.97    6.78
   3   0 -14  193.37    6.90
  -3   0  14  190.93    6.80
  -3   0  14  203.91    6.79
  -4   0  14   84.81    3.05
   4   0  14   84.91    3.03
   4   0  14   88.86    3.07
   4   0  14   82.97    3.10
   4   0 -14   88.00    3.10
   4   0 -14   84.56    3.14
   4   0 -14   88.07    3.14
  -4   0  14   86.01    3.21
   4   0 -14   88.72    3.15
   4   0 -14   87.82    3.22
   4   0 -14   84.76    3.18
   4   0  14   88.00    3.05
   4   0 -14   88.58    3.20
   4   0  14   87.65    3.19
   4   0  14   87.68    3.05
   5   0 -14   22.05    1.03
   5   0 -14   21.79    1.06
   5   0  14   21.68    0.93
   5   0  14   20.25    1.09
   5   0  14   21.01    0.86
   5   0 -14   20.33    1.01
   5   0 -14   22.10    1.03
   5   0 -14   20.77    0.92
   5   0  14   19.85    0.86
   5   0  14   21.42    0.87
   5   0 -14   19.27    0.97
   5   0  14   21.39    0.89
   6   0 -14   32.73    1.43
   6   0  14   33.21    1.19
   6   0 -14   29.00    1.40
   6   0  14   27.93    1.18
   6   0  14   27.91    1.29
   6   0 -14   30.19    1.32
   6   0 -14   32.33    1.44
   6   0 -14   31.98    1.28
   6   0  14   35.35    1.54
   7   0  14    0.00    0.53
   7   0 -14    0.01    0.34
   7   0 -14    0.16    0.47
   7   0 -14   -0.06    0.49
   8   0 -14    0.72    0.32
   0  -1 -14   31.72    1.14
   0  -1 -14   31.12    1.10
   0   1 -14   30.61    1.11
   0   1  14   29.29    1.13
   0  -1  14   30.31    1.06
   0   1 -14   29.90    1.14
   0   1  14   31.19    1.07
   0  -1  14   29.44    1.16
   0   1 -14   29.27    1.05
   0   1  14   28.87    1.18
   0  -1 -14   29.57    1.17
   0   1  14   31.92    1.09
   0  -1 -14   30.08    1.19
   0  -1  14   31.37    1.16
   0   1 -14   30.24    1.18
   0  -1  14   28.98    1.15
   0  -1 -14   31.41    1.22
   0   1  14   27.73    1.19
   0   1 -14   31.68    1.14
  -1   1  14   86.23    3.23
  -1   1  14   89.18    3.19
   1   1 -14   91.30    3.26
   1   1 -14   89.50    3.20
   1  -1  14   90.51    3.19
   1  -1  14   93.03    3.21
  -1   1  14   88.95    3.27
   1   1 -14   98.70    3.20
   1  -1  14   92.01    3.20
   1   1 -14   94.46    3.24
   1  -1  14   92.10    3.20
   1   1 -14   94.60    3.16
  -1   1  14   91.79    3.23
  -1   1  14   91.79    3.20
  -1  -1 -14   89.78    3.25
   1  -1  14   90.58    3.20
  -1  -1  14  104.35    3.65
   1  -1 -14  102.70    3.68
   1  -1 -14  102.57    3.59
   1   1  14  102.98    3.68
   1  -1 -14   97.74    3.65
  -1   1 -14  105.55    3.52
   1  -1 -14   99.21    3.67
  -1   1 -14  107.62    3.58
   1   1  14  103.97    3.57
  -1  -1  14  105.42    3.62
   1   1  14  107.26    3.53
   1  -1 -14   99.84    3.60
   2   1 -14  130.28    4.69
  -2  -1 -14  134.80    4.74
   2   1 -14  133.17    4.72
  -2   1  14  141.85    4.76
  -2  -1 -14  135.37    4.66
   2  -1  14  140.05    4.65
   2   1 -14  138.26    4.70
   2  -1  14  133.76    4.65
   2  -1  14  130.42    4.70
  -2  -1 -14  136.48    4.63
   2   1 -14  134.77    4.79
  -2   1  14  134.94    4.71
  -2   1  14  143.41    4.75
   2  -1 -14  131.67    4.78
  -2   1 -14  142.30    4.72
   2   1  14  136.09    4.80
   2  -1 -14  138.77    4.80
  -2  -1  14  140.21    4.85
   2  -1 -14  142.46    4.90
  -2  -1  14  136.50    4.87
   2   1  14  136.44    4.88
  -2  -1  14  139.08    4.85
   2  -1 -14  142.93    4.92
  -2  -1  14  134.32    4.81
   2  -1 -14  142.93    4.86
  -3   1  14   13.58    0.61
  -3   1  14   14.57    0.71
   3  -1  14   14.73    0.62
   3   1 -14   14.19    0.75
   3  -1  14   15.87    0.63
   3   1 -14   14.42    0.79
   3  -1  14   14.75    0.64
  -3  -1 -14   14.65    0.61
  -3  -1 -14   13.81    0.58
  -3   1  14   14.32    0.73
   3   1 -14   14.12    0.69
   3   1 -14   13.39    0.67
   3   1 -14   14.51    0.68
   3  -1  14   16.48    0.59
   3   1 -14   14.89    0.68
   3  -1  14   15.12    0.71
   3  -1  14   15.52    0.58
   3  -1 -14   15.51    0.73
   3  -1 -14   14.02    0.74
   3  -1 -14   14.69    0.66
  -3  -1  14   15.57    0.78
   3   1  14   14.72    0.66
   3   1  14   13.37    0.74
  -3  -1  14   15.66    0.69
  -3  -1  14   15.71    0.70
   3   1  14   16.65    0.65
   3  -1 -14   14.22    0.69
   3  -1 -14   14.38    0.80
   4  -1  14   24.64    0.93
   4   1 -14   23.23    1.03
   4   1 -14   21.89    0.98
   4   1 -14   25.32    1.15
   4   1 -14   24.09    1.04
   4   1 -14   23.28    1.09
   4  -1  14   25.12    0.91
  -4   1  14   22.48    1.04
   4  -1  14   23.12    1.06
  -4   1  14   21.17    0.88
  -4   1  14   21.58    1.07
   4  -1  14   24.03    0.91
   4   1 -14   22.67    1.02
  -4  -1  14   36.16    1.40
   4  -1 -14   35.54    1.39
   4   1  14   37.03    1.40
   4   1  14   37.04    1.50
  -4   1 -14   39.23    1.41
   4  -1 -14   35.70    1.56
   4   1  14   36.18    1.40
   4  -1 -14   33.09    1.45
   4  -1 -14   35.59    1.45
   4  -1 -14   36.07    1.46
  -4  -1  14   37.80    1.35
  -4  -1  14   36.33    1.34
   4  -1 -14   35.74    1.48
   5  -1  14   19.23    0.73
   5  -1  14   18.52    0.80
   5   1 -14   18.51    0.94
   5   1 -14   17.94    0.98
   5  -1  14   18.84    0.83
   5  -1  14   19.29    0.72
  -5   1  14   18.45    1.02
   5   1 -14   17.59    0.90
   5  -1  14   19.19    1.01
   5   1 -14   17.27    0.85
   5   1 -14   18.41    0.96
   5   1 -14   17.55    1.01
   5  -1 -14   22.53    1.11
   5  -1 -14   24.45    1.01
   5   1  14   23.00    0.97
   5  -1 -14   22.41    1.15
   5  -1 -14   21.90    0.98
   5  -1 -14   21.97    1.06
  -5  -1  14   22.70    0.94
   5  -1 -14   22.23    1.03
   5   1  14   23.43    1.06
   5  -1 -14   22.91    0.96
   5   1  14   21.74    0.96
   6  -1  14   10.22    0.84
   6   1 -14    9.99    0.80
  -6   1  14   10.34    0.85
   6  -1  14    8.76    0.61
   6   1 -14   10.33    0.78
   6   1 -14   10.38    0.75
   6  -1  14    9.05    0.58
   6   1 -14    9.61    0.75
   6   1  14   10.42    0.60
   6  -1 -14    9.78    0.72
   6  -1 -14   10.98    0.56
   6   1  14    8.81    0.58
   6   1  14   10.61    0.59
   6  -1 -14   10.43    0.78
   6  -1 -14    9.89    0.77
   6   1  14   12.00    0.90
   7  -1  14    5.24    0.48
   7   1 -14    5.07    0.44
   7   1 -14    6.18    0.72
   7  -1  14    4.36    0.41
   7   1 -14    7.30    0.82
   7  -1  14    6.33    0.77
   7   1  14    5.93    0.42
   7  -1 -14    8.84    0.84
   7  -1 -14    7.53    0.77
   7  -1 -14    7.62    0.75
   7  -1 -14    6.17    0.59
   7   1  14    9.19    0.97
   8  -1 -14    3.09    0.52
   0   2 -14  172.91    6.10
   0  -2 -14  181.85    6.22
   1  -2 -14  261.94    9.05
  -2   2  14  249.07    8.24
  -2   2  14  230.26    8.15
   2   2 -14  239.00    8.20
   2   2 -14  235.49    8.33
   2  -2 -14  244.82    8.83
   2  -2 -14  266.50    8.87
   3  -2  14   61.85    2.19
   3  -2  14   64.47    2.23
  -3   2  14   59.02    2.24
  -3   2  14   63.94    2.32
  -3  -2 -14   64.04    2.34
   3   2 -14   59.38    2.33
  -3   2  14   64.47    2.32
   3   2 -14   62.29    2.40
   3  -2  14   63.49    2.23
   3  -2  14   65.79    2.21
   3   2 -14   62.02    2.48
   3  -2  14   66.26    2.25
   3   2 -14   64.41    2.32
  -3   2  14   62.83    2.37
   3  -2  14   65.09    2.36
   3  -2 -14   68.03    2.58
  -3   2 -14   72.55    2.40
   3  -2 -14   67.73    2.47
  -3  -2  14   66.06    2.49
   3  -2 -14   66.56    2.34
   3  -2 -14   63.61    2.38
   3  -2 -14   62.43    2.46
   3  -2 -14   67.42    2.43
   3   2  14   68.32    2.56
   3   2  14   65.12    2.44
  -3  -2  14   66.21    2.45
   4  -2  14  158.84    5.28
   4  -2  14  158.66    5.29
   4   2 -14  154.33    5.57
  -4   2  14  158.69    5.38
   4   2 -14  151.87    5.39
  -4   2  14  145.01    5.45
   4   2 -14  153.15    5.47
   4  -2  14  157.80    5.25
   4   2 -14  142.38    5.38
   4   2 -14  152.51    5.40
  -4  -2 -14  153.87    5.29
  -4  -2 -14  150.96    5.29
   4  -2  14  155.24    5.43
  -4  -2  14  150.56    5.30
   4  -2 -14  155.17    5.32
  -4   2 -14  154.75    5.27
   4  -2 -14  155.12    5.23
   4   2  14  153.06    5.42
   4  -2 -14  151.00    5.44
   4  -2 -14  149.69    5.22
   4   2  14  143.47    5.28
   4  -2 -14  151.74    5.31
   4  -2 -14  143.50    5.28
   5   2 -14   22.76    1.14
   5   2 -14   22.40    1.08
  -5   2  14   21.32    1.12
   5  -2  14   21.47    0.93
   5   2 -14   21.33    1.22
  -5  -2 -14   22.31    0.86
   5  -2  14   21.58    0.92
   5   2 -14   20.61    1.00
   5  -2  14   22.52    1.11
   5  -2 -14   23.09    0.94
  -5  -2  14   21.19    0.98
   5  -2 -14   24.21    0.95
   5   2  14   22.63    1.02
   5   2  14   23.21    1.16
   5  -2 -14   22.41    1.02
  -5   2 -14   22.68    1.03
   5  -2 -14   23.34    1.13
   5  -2 -14   22.89    1.09
   5   2  14   21.67    1.01
   5  -2 -14   22.73    1.04
   5  -2 -14   21.87    1.18
   6  -2  14    5.93    0.50
   6   2 -14    6.23    0.66
   6   2 -14    7.62    0.75
   6  -2  14    7.19    0.76
   6  -2  14    6.13    0.50
  -6   2  14    6.42    0.75
   6   2 -14    6.80    0.72
   6  -2 -14    5.03    0.61
   6  -2 -14    4.26    0.55
   6  -2 -14    4.70    0.59
   6  -2 -14    5.46    0.51
  -6   2 -14    5.22    0.57
   6  -2 -14    5.76    0.68
   6   2  14    5.12    0.53
   6   2  14    4.48    0.57
   7  -2  14    5.58    0.50
  -7   2  14    6.69    0.82
   7  -2  14    3.86    0.59
   7   2 -14    4.11    0.50
   7  -2  14    5.37    0.47
   7   2 -14    6.79    0.79
   7   2  14    3.58    0.38
   7   2  14    3.82    0.43
   7  -2 -14    4.62    0.55
   7  -2 -14    4.74    0.66
   7  -2 -14    4.00    0.57
   0   3  14  238.68    8.33
  -1   3  14   30.75    1.28
   1   3 -14   28.98    1.23
   1  -3  14   29.74    1.19
  -1   3  14   29.12    1.16
   1  -3  14   30.99    1.15
   1   3 -14   29.58    1.34
  -1   3  14   31.02    1.20
  -1  -3 -14   28.06    1.28
   1  -3 -14   35.95    1.44
  -1  -3  14   34.21    1.39
   1   3  14   34.18    1.49
   1  -3 -14   34.83    1.45
  -1   3 -14   33.49    1.43
  -1   3 -14   33.43    1.29
  -1   3 -14   35.22    1.34
  -1  -3  14   35.32    1.47
   1   3  14   36.63    1.35
  -2   3  14   63.04    2.34
  -2   3  14   62.52    2.28
   2  -3  14   65.37    2.29
   2   3 -14   62.39    2.50
   2  -3  14   65.01    2.22
  -2   3  14   64.16    2.30
  -2   3  14   66.71    2.40
   2   3 -14   57.44    2.41
   2   3 -14   62.31    2.39
   2  -3  14   62.15    2.32
   2   3 -14   62.68    2.28
  -2  -3 -14   63.11    2.41
   2  -3 -14   60.68    2.21
  -2  -3  14   59.24    2.25
   2   3  14   55.48    2.27
   2  -3 -14   56.54    2.21
   2   3  14   55.38    2.14
  -2  -3  14   58.28    2.17
  -2   3 -14   58.21    2.17
  -2   3 -14   55.52    2.09
  -3   3  14  131.95    4.52
   3  -3  14  127.65    4.50
   3   3 -14  130.30    4.59
  -3  -3 -14  134.51    4.68
   3   3 -14  130.75    4.82
   3   3 -14  129.73    4.69
  -3   3  14  135.82    4.57
   3  -3  14  130.92    4.53
   3  -3  14  130.36    4.63
   3   3 -14  125.52    4.63
   3  -3  14  122.76    4.47
  -3   3  14  130.09    4.65
  -3   3  14  134.25    4.62
   3   3  14  113.39    4.14
   3  -3 -14  116.50    4.02
   3  -3 -14  115.13    4.11
   3  -3 -14  112.71    3.82
  -3  -3  14  113.47    4.08
   3  -3 -14  105.90    4.01
  -3  -3  14  107.86    4.00
  -3   3 -14  111.41    3.93
   3   3  14  107.47    3.99
  -4   3  14    3.65    0.38
   4   3 -14    4.35    0.48
   4  -3  14    4.01    0.48
   4  -3  14    4.06    0.29
   4  -3  14    3.79    0.31
   4   3 -14    4.12    0.61
  -4  -3 -14    3.31    0.41
   4   3 -14    3.81    0.52
  -4   3  14    3.36    0.49
   4   3 -14    3.46    0.42
   4  -3  14    3.66    0.36
   4  -3 -14    4.99    0.66
   4  -3 -14    4.66    0.46
  -4   3 -14    4.57    0.45
   4  -3 -14    4.63    0.40
   4  -3 -14    4.44    0.34
  -4  -3  14    4.51    0.44
   4  -3 -14    4.60    0.49
  -4  -3  14    4.25    0.49
   4   3  14    4.33    0.59
   4   3  14    4.72    0.43
   5  -3  14    9.67    0.79
   5  -3  14   10.35    0.55
   5   3 -14    9.13    0.72
  -5   3  14    9.28    0.75
   5   3 -14    9.94    0.93
   5  -3  14    9.51    0.58
   5   3  14   11.30    0.89
   5  -3 -14    9.83    0.60
   5  -3 -14   10.61    0.76
  -5   3 -14   10.07    0.67
   5  -3 -14   11.17    0.87
   5  -3 -14   10.26    0.67
   5  -3 -14    9.81    0.79
  -5  -3  14   10.20    0.63
   6  -3  14   12.01    0.93
  -6   3  14   12.57    0.94
   6  -3  14   10.89    0.67
   6  -3  14   11.31    0.65
   6   3 -14   13.37    0.93
   6   3 -14   11.31    0.99
   6  -3 -14   14.55    0.97
   6   3  14   13.60    0.98
   6  -3 -14   16.70    0.87
   6  -3 -14   17.37    1.01
  -6   3 -14   16.02    0.91
   6  -3 -14   14.38    0.96
   7  -3  14    1.74    0.37
   7  -3  14    1.30    0.52
  -7   3  14    1.39    0.54
   7   3 -14    1.00    0.35
   7   3 -14    1.59    0.52
   7   3  14    1.19    0.33
  -7   3 -14    1.87    0.47
   7  -3 -14    1.34    0.43
   7  -3 -14    2.21    0.57
   7   3  14    1.56    0.42
   0   4 -14    8.27    0.65
   0  -4 -14    6.99    0.59
   0   4  14    7.82    0.64
   0  -4  14    7.66    0.53
   0  -4  14    7.31    0.60
   0   4  14    8.22    0.51
   1  -4  14   84.78    2.91
  -1  -4 -14   75.50    3.01
  -1   4  14   79.07    3.01
  -1   4  14   78.42    2.85
   1   4 -14   79.09    3.09
  -1   4  14   79.04    2.90
  -1   4  14   76.81    2.72
   1  -4  14   80.26    2.97
   1  -4 -14   78.19    3.01
  -1   4 -14   75.99    2.89
  -1   4 -14   84.13    2.90
  -1  -4  14   78.13    3.04
   1   4  14   80.65    2.92
  -1  -4  14   80.20    2.95
  -1   4 -14   79.22    3.02
   1   4  14   80.04    3.07
  -2   4  14   49.89    1.94
  -2   4  14   52.18    2.07
   2  -4  14   52.82    2.05
  -2  -4 -14   54.80    2.15
   2   4 -14   50.16    2.21
  -2   4  14   52.07    2.02
   2  -4  14   53.67    1.98
   2   4  14   50.14    2.09
   2  -4 -14   46.31    1.98
  -2   4 -14   48.19    1.88
  -2   4 -14   49.52    1.96
   2  -4 -14   51.55    2.00
  -2  -4  14   49.70    2.05
  -2  -4  14   49.79    1.96
  -3   4  14   16.09    0.86
   3  -4  14   15.74    0.85
  -3   4  14   15.33    0.72
   3  -4  14   15.78    0.82
   3  -4  14   15.40    0.73
  -3  -4 -14   15.12    0.90
   3   4 -14   15.38    1.04
  -3   4  14   15.54    0.69
  -3   4  14   14.90    0.81
   3  -4 -14   14.32    0.82
  -3  -4  14   12.91    0.78
  -3   4 -14   13.63    0.72
  -3   4 -14   13.67    0.73
   3  -4 -14   14.52    0.88
   3   4  14   13.21    0.93
  -3  -4  14   13.49    0.87
   3  -4 -14   13.88    0.78
   4   4 -14   54.43    2.41
  -4   4  14   48.36    2.12
   4  -4  14   54.62    2.13
   4  -4  14   53.33    2.05
  -4  -4 -14   52.33    2.14
   4  -4  14   53.91    1.94
   4  -4  14   55.24    1.94
  -4   4  14   52.61    1.96
   4   4  14   55.13    2.44
   4  -4 -14   59.82    2.42
  -4  -4  14   58.04    2.34
  -4   4 -14   57.44    2.20
  -4  -4  14   55.74    2.25
  -4   4 -14   58.74    2.08
   4  -4 -14   60.73    2.28
   4  -4 -14   53.01    2.19
  -5   4  14    9.15    0.82
   5  -4  14    9.90    0.55
   5  -4  14    8.74    0.56
   5  -4  14    8.08    0.57
  -5  -4 -14    9.01    0.62
   5   4 -14   10.07    1.02
   5  -4  14    9.24    0.81
   5  -4 -14    8.73    0.66
   5   4  14    8.40    0.90
  -5   4 -14    7.82    0.65
   5  -4 -14    8.53    0.52
   5  -4 -14    8.33    0.74
   5  -4 -14    7.52    0.82
  -5  -4  14    8.49    0.67
   6   4 -14    4.48    0.74
   6  -4  14    3.17    0.39
   6  -4  14    4.61    0.47
  -6   4  14    3.85    0.66
   6  -4  14    3.27    0.57
   6  -4 -14    4.28    0.59
   6  -4 -14    5.05    0.69
  -6   4 -14    5.16    0.64
   6   4  14    2.99    0.54
   6  -4 -14    4.26    0.64
   7  -4  14    5.54    0.66
   7  -4  14    4.84    0.68
   7   4 -14    3.51    0.66
   7  -4 -14    4.38    0.94
   7   4  14    3.26    0.58
   7  -4 -14    3.55    0.65
  -7   4 -14    4.33    0.60
   0   5  14   26.98    1.30
   0  -5 -14   25.50    1.27
   0  -5  14   24.55    1.16
   0  -5  14   23.29    1.25
   0   5 -14   23.75    1.30
   0   5  14   24.41    1.14
  -1   5  14   45.43    1.79
  -1   5  14   48.44    1.88
   1  -5  14   46.98    1.86
   1  -5  14   46.01    1.96
   1   5 -14   46.68    2.08
  -1   5  14   44.87    1.65
  -1  -5 -14   44.94    1.99
  -1   5  14   47.41    1.99
   1  -5 -14   41.86    1.79
  -1   5 -14   40.59    1.79
  -1  -5  14   36.67    1.68
   1   5  14   43.40    1.69
   1   5  14   39.95    1.84
  -1   5 -14   40.17    1.66
  -1  -5  14   41.01    1.82
   2   5 -14   37.63    1.82
  -2  -5 -14   36.56    1.71
  -2   5  14   36.95    1.63
  -2   5  14   36.19    1.57
   2  -5  14   38.29    1.53
  -2   5  14   34.52    1.31
   2  -5  14   38.66    1.64
  -2  -5  14   42.23    1.85
  -2  -5  14   40.24    1.72
  -2   5 -14   39.42    1.65
  -2   5 -14   40.81    1.75
   2  -5 -14   41.11    1.79
   2   5  14   39.30    1.87
  -3  -5 -14   19.81    1.16
  -3   5  14   20.31    1.03
  -3   5  14   20.30    1.06
   3  -5  14   19.78    0.93
   3  -5  14   20.26    1.06
   3   5 -14   20.97    1.33
  -3   5  14   18.90    0.87
  -3   5  14   19.91    0.87
   3  -5 -14   21.68    1.12
  -3   5 -14   21.90    1.06
  -3  -5  14   22.36    1.14
   3  -5 -14   23.67    1.20
  -3   5 -14   20.97    1.05
   3   5  14   22.20    1.31
  -3  -5  14   23.17    1.26
   4   5 -14   14.98    1.20
   4  -5  14   14.62    0.70
  -4   5  14   13.84    0.64
  -4  -5 -14   13.36    0.94
  -4   5  14   13.41    0.92
   4  -5  14   14.04    0.70
   4  -5  14   13.93    0.84
   4  -5 -14    9.99    0.89
  -4  -5  14    9.99    0.86
  -4  -5  14   10.71    0.78
   4  -5 -14   10.95    0.80
  -4   5 -14   10.59    0.74
   4   5  14   11.03    1.01
  -5  -5 -14   20.30    1.06
   5   5 -14   17.98    1.39
  -5   5  14   18.61    1.17
   5  -5  14   20.79    0.90
   5  -5  14   15.97    1.08
   5  -5 -14   20.93    1.11
  -5  -5  14   18.61    1.12
  -5   5 -14   18.62    1.04
   5  -5 -14   19.43    1.11
   5   5  14   19.73    1.36
   6  -5  14    6.30    0.54
  -6   5  14    6.50    0.81
   6   5 -14    6.82    0.88
   6  -5  14    7.06    0.73
   6  -5 -14    3.79    0.55
   6   5  14    3.82    0.64
   6  -5 -14    5.21    0.69
   0  -6 -14   25.13    1.42
   0  -6  14   28.13    1.46
   0   6 -14   27.33    1.48
   0   6  14   25.85    1.45
   0   6  14   27.98    1.31
   0  -6  14   28.32    1.32
   1  -6  14   16.61    0.96
  -1   6  14   18.20    1.12
  -1   6  14   16.74    0.97
  -1   6  14   17.17    0.88
  -1  -6 -14   18.05    1.15
   1   6 -14   16.53    1.19
   1  -6  14   17.11    1.11
  -1  -6  14   11.61    0.95
   1   6  14   14.23    0.87
   1  -6 -14   12.27    0.94
  -1  -6  14   11.34    0.84
   1   6  14   13.26    1.01
  -1   6 -14   12.06    0.82
  -1   6 -14   11.77    0.92
  -2  -6 -14    5.40    0.77
  -2   6  14    4.78    0.62
   2   6 -14    4.70    0.79
  -2   6  14    4.82    0.63
   2  -6  14    5.11    0.69
  -2   6  14    3.56    0.39
   2  -6  14    4.83    0.55
  -2   6 -14    3.12    0.50
  -2   6 -14    3.40    0.53
  -2  -6  14    3.52    0.56
  -2  -6  14    2.24    0.55
   2  -6 -14    2.27    0.53
   2   6  14    2.94    0.51
   2   6  14    3.07    0.64
  -3   6  14   50.47    2.11
  -3   6  14   52.47    2.10
   3  -6  14   51.62    1.99
  -3  -6 -14   49.64    2.25
   3   6 -14   49.33    2.40
   3  -6  14   47.05    2.13
  -3   6  14   47.51    1.86
  -3   6 -14   49.66    1.97
  -3  -6  14   46.27    2.00
   3   6  14   46.75    2.23
  -3  -6  14   45.28    2.14
   3  -6 -14   46.31    2.07
  -3   6 -14   43.06    1.90
  -4   6  14    4.40    0.64
   4   6 -14    5.99    0.96
   4  -6  14    4.02    0.47
   4  -6  14    5.21    0.66
  -4  -6 -14    5.08    0.72
   4   6  14    4.36    0.78
   4  -6 -14    4.60    0.66
   4  -6 -14    4.42    0.69
  -4   6 -14    5.21    0.65
  -4  -6  14    6.07    0.83
  -4  -6  14    5.49    0.68
  -5   6  14    6.50    0.80
   5  -6  14    5.57    0.49
  -5   6 -14    9.47    0.81
   5  -6 -14    9.16    0.88
  -5  -6  14   10.19    0.93
   5   6  14   10.29    1.18
   6  -6  14    3.30    0.39
  -6   6 -14    6.37    0.76
   6  -6 -14    5.98    0.77
   0   7 -14   11.31    1.08
   0   7 -14   13.00    0.96
   0   7  14   12.69    0.93
   0   7  14   12.56    1.08
   0  -7 -14   13.28    1.09
   0  -7  14   13.07    1.10
   0  -7  14   12.76    0.93
   1  -7  14   41.16    1.82
   1  -7  14   35.31    1.93
   1   7 -14   41.10    2.10
  -1   7  14   43.28    1.86
  -1   7  14   41.27    2.00
  -1  -7 -14   40.77    2.03
  -1   7  14   42.71    1.73
   1  -7 -14   36.09    1.81
  -1  -7  14   33.66    1.81
  -1   7 -14   33.91    1.77
   1   7  14   34.60    1.85
  -1   7 -14   31.60    1.59
   1   7  14   35.36    1.65
  -1  -7  14   33.99    1.64
   2  -7  14   12.08    0.86
  -2   7  14   13.87    1.01
   2  -7  14    9.95    0.95
  -2  -7 -14   13.34    1.14
   2   7 -14   13.92    1.27
  -2   7  14   12.37    0.94
  -2   7 -14   10.09    0.86
   2   7  14    8.51    0.81
   2   7  14    8.99    1.05
   2  -7 -14    7.28    0.84
  -2   7 -14    8.33    0.82
  -2  -7  14    9.58    0.86
  -2  -7  14    9.46    0.99
  -3   7  14    0.78    0.49
   3  -7  14    0.79    0.38
   3  -7  14    0.59    0.41
   3   7 -14    0.96    0.69
  -3  -7 -14    0.35    0.55
   3   7  14   -0.28    0.57
  -3   7 -14    0.32    0.41
  -3  -7  14   -0.12    0.51
  -3  -7  14    0.19    0.41
   3  -7 -14    0.40    0.36
  -4  -7 -14   11.75    1.04
   4   7 -14   10.93    1.23
   4  -7  14    9.16    0.66
  -4   7  14    9.98    0.95
   4  -7  14   10.88    0.89
   4  -7 -14    6.83    0.69
   4  -7 -14    6.50    0.71
  -4   7 -14    9.81    0.82
   4   7  14    8.62    1.03
  -4  -7  14    9.62    1.02
  -5  -7 -14    5.08    0.78
  -5  -7  14    7.82    0.92
  -5   7 -14    8.24    0.83
   0   8 -14   12.27    1.03
   0  -8  14   12.73    1.02
   0   8 -14   14.24    1.25
   0   8  14   11.19    1.00
   0   8  14   12.39    1.19
   0  -8  14   11.01    1.11
   0  -8 -14   13.01    1.20
   1   8 -14    8.64    1.14
  -1   8  14    8.28    0.88
   1  -8  14    8.29    0.86
  -1  -8 -14    8.82    1.08
   1   8 -14    8.69    0.97
  -1   8  14   10.02    1.00
   1  -8 -14    3.67    0.72
  -1   8 -14    5.70    0.76
  -1  -8  14    5.28    0.78
  -1   8 -14    5.86    0.87
   1   8  14    5.88    0.94
  -1  -8  14    5.15    0.87
   1   8  14    3.88    0.64
   2   8 -14   21.82    1.68
   2  -8  14   18.32    1.16
  -2  -8 -14   20.02    1.45
  -2   8  14   22.91    1.31
   2  -8 -14   15.79    1.21
  -2   8 -14   19.33    1.17
  -2  -8  14   20.90    1.28
  -2  -8  14   18.14    1.38
   2   8  14   14.56    1.08
   3  -8  14   13.71    0.94
  -3  -8 -14   13.96    1.28
   3   8 -14   16.11    1.54
  -3   8  14   12.50    1.07
  -3  -8  14   14.92    1.10
   3   8  14   14.46    1.37
  -3  -8  14   10.94    1.17
  -3   8 -14   12.73    0.99
   3   8  14   11.83    0.99
  -4  -8 -14    5.47    0.91
   4   8  14    5.70    0.73
   4  -8 -14    3.83    0.68
   4  -8 -14    4.70    0.61
  -4   8 -14    6.52    0.83
   0  -9  14    8.42    0.96
   0  -9  14    6.64    1.01
   0   9 -14    7.38    1.06
   0   9  14    6.85    0.89
   0   9 -14    7.42    0.97
   0   9  14   10.76    1.22
   0  -9 -14    7.53    1.05
   1   9 -14    2.52    0.73
   1   9 -14    3.51    0.89
  -1   9  14    2.80    0.73
   1  -9  14    2.69    0.61
   1  -9  14    1.83    0.66
  -1   9  14    2.24    0.71
  -1   9 -14    2.64    0.69
  -1  -9  14    2.42    0.67
  -1  -9  14    3.10    1.08
   1   9  14    1.85    0.61
   1   9  14    3.16    0.91
   1  -9 -14    2.25    0.73
   2   9 -14    4.37    0.96
   2  -9  14    2.68    0.62
  -2  -9  14    4.16    0.71
   2  -9 -14    4.12    0.80
   2   9  14    4.39    1.08
  -2   9 -14    5.47    1.16
   0   0 -15    0.46    0.11
   0   0 -15    0.42    0.16
   0   0  15    0.30    0.12
  -1   0  15   56.30    1.99
   1   0 -15   53.91    1.98
   1   0 -15   48.80    1.98
   1   0 -15   54.65    2.01
   1   0  15   51.07    1.89
   1   0  15   53.12    1.99
  -1   0 -15   53.05    1.94
  -1   0  15   54.02    1.93
   1   0 -15   54.53    1.93
  -1   0  15   53.15    1.96
   1   0 -15   53.99    1.87
  -1   0  15   55.94    1.97
  -1   0 -15   51.80    1.92
  -1   0 -15   51.00    1.90
   1   0  15   53.65    1.98
   1   0  15   53.32    1.90
   1   0  15   54.60    1.92
  -1   0  15   53.32    1.91
  -1   0 -15   54.26    1.95
   2   0  15  128.37    4.26
  -2   0  15  124.64    4.41
   2   0 -15  126.52    4.43
   2   0  15  126.98    4.42
  -2   0  15  124.02    4.38
   2   0  15  133.16    4.64
   2   0 -15  123.65    4.37
  -2   0 -15  125.02    4.28
   2   0 -15  124.42    4.46
   2   0 -15  128.12    4.34
   2   0  15  126.21    4.34
   2   0 -15  126.03    4.37
  -2   0  15  125.60    4.39
  -2   0  15  116.06    4.35
   2   0 -15  121.00    4.44
  -2   0 -15  128.19    4.30
   3   0  15    1.78    0.24
  -3   0  15    1.78    0.30
   3   0  15    1.95    0.29
  -3   0  15    1.72    0.20
   3   0 -15    1.85    0.24
  -3   0  15    2.50    0.33
  -3   0 -15    1.97    0.20
   3   0  15    1.39    0.25
   3   0 -15    1.55    0.26
   3   0 -15    1.91    0.26
   3   0 -15    2.06    0.35
   3   0  15    1.82    0.20
  -3   0  15    2.20    0.24
   3   0 -15    1.49    0.27
  -3   0  15    1.73    0.22
   3   0 -15    1.59    0.27
   4   0 -15  185.42    6.54
   4   0 -15  189.53    6.56
  -4   0  15  181.30    6.47
  -4   0  15  185.08    6.62
   4   0 -15  187.73    6.51
   4   0  15  193.57    6.47
   4   0 -15  188.55    6.64
   4   0  15  191.67    6.47
   4   0  15  193.59    6.60
   4   0 -15  186.55    6.56
   4   0 -15  183.71    6.60
   4   0  15  184.80    6.52
  -4   0  15  189.66    6.62
   4   0 -15  191.70    6.62
   5   0 -15    0.90    0.27
   5   0 -15    0.81    0.37
   5   0  15    0.71    0.22
   5   0  15    0.65    0.37
   5   0 -15    0.81    0.32
   5   0 -15    0.55    0.34
   5   0  15    0.74    0.22
   5   0  15    0.67    0.19
   5   0 -15    0.73    0.34
   5   0  15    0.69    0.26
   5   0 -15    0.65    0.23
   6   0 -15    0.94    0.38
   6   0 -15    0.50    0.42
   6   0 -15    0.46    0.41
   6   0 -15    0.62    0.27
   6   0  15    0.76    0.22
   6   0  15    0.70    0.21
   6   0 -15    0.54    0.28
   6   0  15    0.72    0.49
   7   0 -15   12.03    0.94
   7   0 -15   13.24    0.85
   7   0  15   13.25    1.05
   7   0 -15   14.04    0.99
   8   0 -15    2.93    0.46
   0  -1 -15  182.67    6.27
   0   1 -15  179.02    6.19
   0   1 -15  178.32    6.23
  -1  -1 -15   60.59    2.25
  -1   1  15   61.32    2.22
  -1   1  15   60.77    2.19
  -1   1  15   61.44    2.24
   1   1 -15   61.11    2.14
   1  -1  15   63.73    2.20
   1  -1  15   62.02    2.18
   1  -1  15   60.57    2.19
   1  -1  15   60.33    2.21
  -1  -1 -15   61.63    2.19
   1   1 -15   60.47    2.14
   1   1 -15   61.69    2.20
   1   1 -15   57.95    2.24
   1   1 -15   61.26    2.23
  -1   1  15   63.72    2.27
   1   1 -15   62.22    2.18
   1  -1  15   60.00    2.19
  -1   1  15   62.22    2.18
   1  -1 -15   63.10    2.17
   1   1  15   63.65    2.36
  -1  -1  15   61.94    2.32
  -1   1 -15   63.86    2.19
   1   1  15   63.80    2.27
   1  -1 -15   63.56    2.36
   1  -1 -15   63.05    2.28
   1   1  15   67.09    2.20
   1  -1 -15   61.37    2.33
   1  -1 -15   64.05    2.27
  -1  -1  15   63.95    2.22
   1  -1 -15   64.77    2.37
  -1   1 -15   64.67    2.25
   2   1 -15    4.25    0.33
   2  -1  15    3.24    0.30
   2  -1  15    3.70    0.27
  -2   1  15    3.70    0.33
   2   1 -15    3.77    0.30
   2   1 -15    4.10    0.29
   2  -1  15    3.68    0.23
  -2   1  15    3.48    0.32
  -2  -1 -15    3.80    0.20
  -2  -1 -15    3.91    0.23
   2   1 -15    3.79    0.28
   2   1 -15    4.00    0.38
  -2   1  15    3.62    0.32
   2  -1  15    3.67    0.21
  -2   1  15    3.82    0.28
   2  -1  15    3.95    0.18
  -2  -1 -15    4.38    0.33
   2  -1 -15    1.80    0.23
   2  -1 -15    2.41    0.31
   2  -1 -15    1.80    0.27
  -2  -1  15    1.86    0.26
   2  -1 -15    2.24    0.23
   2  -1 -15    1.93    0.30
  -2   1 -15    2.02    0.16
   2   1  15    2.25    0.31
   2   1  15    2.01    0.24
  -2  -1  15    1.84    0.24
  -2  -1  15    2.26    0.31
  -2   1 -15    1.83    0.16
  -3   1  15   79.98    2.85
   3  -1  15   84.74    2.86
   3   1 -15   82.00    3.00
   3   1 -15   84.53    3.06
  -3   1  15   82.85    3.02
   3   1 -15   80.80    2.96
   3   1 -15   86.43    2.97
  -3   1  15   86.82    3.01
  -3  -1 -15   83.65    2.87
  -3   1  15   76.25    2.85
   3  -1  15   84.01    2.92
   3  -1  15   87.36    2.87
  -3   1  15   78.32    2.91
   3   1 -15   82.95    2.97
   3  -1  15   86.03    3.01
   3  -1  15   78.67    2.98
   3   1 -15   84.00    3.10
   3  -1  15   82.83    2.90
   3  -1 -15   84.93    3.05
   3  -1 -15   81.54    2.98
  -3  -1  15   87.04    3.02
  -3   1 -15   80.29    2.93
   3  -1 -15   82.57    3.13
   3  -1 -15   80.42    2.98
   3   1  15   84.55    2.98
  -3  -1  15   87.41    3.10
  -3  -1  15   89.71    3.03
   3   1  15   87.86    2.95
   3  -1 -15   77.75    3.06
   3   1  15   81.99    3.07
   4  -1  15   11.06    0.50
   4   1 -15    9.35    0.55
   4  -1  15   10.42    0.48
   4   1 -15   11.47    0.75
   4   1 -15    9.81    0.60
  -4   1  15    9.84    0.47
   4   1 -15   10.97    0.64
  -4   1  15    9.93    0.65
   4   1 -15   10.43    0.61
   4  -1  15   10.68    0.65
  -4   1  15   10.70    0.64
   4   1 -15    9.57    0.69
   4  -1  15   10.08    0.49
   4  -1 -15    8.99    0.59
  -4  -1  15    8.59    0.44
   4   1  15    8.33    0.60
   4  -1 -15    8.85    0.56
   4  -1 -15    8.80    0.68
   4  -1 -15    8.96    0.57
   4  -1 -15    8.53    0.50
  -4  -1  15    8.55    0.45
  -4   1 -15    9.48    0.50
  -4  -1  15    8.61    0.49
   4  -1 -15    9.09    0.57
   4   1  15    8.63    0.50
   4   1  15    8.18    0.49
   5   1 -15   18.75    1.05
   5   1 -15   18.16    0.96
   5  -1  15   19.93    1.02
   5  -1  15   19.51    0.76
   5   1 -15   18.43    0.93
   5  -1  15   19.35    0.84
   5  -1  15   19.42    0.74
   5  -1  15   19.62    0.82
  -5   1  15   19.12    1.02
   5   1 -15   17.57    0.95
   5   1 -15   18.40    1.01
   5   1 -15   17.64    0.87
   5  -1 -15   18.14    0.90
  -5  -1  15   17.62    0.80
   5  -1 -15   19.55    1.04
   5   1  15   17.91    0.82
   5  -1 -15   18.00    0.94
   5   1  15   18.24    0.92
   5   1  15   19.32    0.84
   5  -1 -15   17.71    0.82
   5   1  15   17.56    1.01
   5  -1 -15   18.94    0.89
   5  -1 -15   17.02    0.85
   5  -1 -15   19.34    0.97
   6  -1  15   13.27    0.91
   6  -1  15   10.83    0.65
   6  -1  15   11.67    0.65
   6   1 -15   11.99    0.82
  -6   1  15   11.40    0.91
   6   1 -15   11.12    0.80
   6   1 -15   11.74    0.86
   6   1 -15   13.73    0.87
   6  -1 -15   11.90    0.82
   6  -1 -15   10.48    0.79
   6  -1 -15   11.98    0.84
   6   1  15   12.65    0.94
   6   1  15   13.04    0.66
   6   1  15   11.07    0.65
   6   1  15   13.00    0.67
   6  -1 -15   11.72    0.62
   7  -1  15    1.58    0.32
   7  -1  15    1.81    0.32
   7   1 -15    2.32    0.57
   7   1 -15    1.31    0.27
   7   1 -15    1.96    0.57
   7  -1  15    2.25    0.60
   7   1 -15    2.15    0.40
   7   1  15    3.86    0.71
   7  -1 -15    2.74    0.57
   7  -1 -15    2.51    0.41
   7  -1 -15    4.07    0.55
   7  -1 -15    3.69    0.61
   7   1  15    2.51    0.32
   0   2 -15  234.35    8.11
  -1   2  15  164.70    5.82
  -1   2  15  177.29    5.87
   1   2 -15  162.70    5.82
   1   2 -15  162.40    5.79
  -1   2  15  169.06    5.77
   1  -2 -15  142.28    4.96
  -1  -2  15  135.30    4.81
  -1   2 -15  141.47    4.83
   1   2  15  143.45    5.00
  -1  -2  15  137.34    4.96
   1  -2 -15  137.53    4.97
  -1   2 -15  150.62    4.87
  -1  -2  15  137.53    4.91
   2   2 -15  185.49    6.58
  -2   2  15  178.67    6.40
   2  -2  15  190.49    6.36
  -2   2  15  182.27    6.42
   2   2 -15  182.39    6.38
   2   2 -15  182.68    6.43
   2   2 -15  190.53    6.49
  -2   2  15  193.80    6.48
   2  -2 -15  212.56    7.38
   2   2  15  216.32    7.53
   2  -2 -15  208.96    7.48
   2  -2 -15  225.82    7.52
  -2  -2  15  211.79    7.43
   3  -2  15   29.96    1.23
   3   2 -15   27.88    1.26
   3  -2  15   29.57    1.08
   3   2 -15   27.56    1.17
   3  -2  15   29.30    1.10
   3  -2  15   27.27    1.05
  -3   2  15   29.13    1.11
  -3   2  15   31.14    1.25
   3  -2  15   29.81    1.12
   3  -2  15   29.27    1.06
  -3  -2 -15   30.62    1.21
   3   2 -15   29.82    1.36
  -3   2  15   30.08    1.19
  -3   2  15   30.92    1.20
   3   2 -15   26.37    1.18
   3   2  15   22.75    0.98
   3  -2 -15   22.11    0.94
  -3  -2  15   22.09    0.99
   3  -2 -15   22.99    0.88
  -3  -2  15   23.24    1.05
   3  -2 -15   23.47    1.13
   3  -2 -15   24.13    1.03
   3  -2 -15   22.45    1.03
   3  -2 -15   23.41    0.98
  -3   2 -15   24.72    0.94
   3   2  15   24.58    1.12
   4  -2  15   37.83    1.35
   4   2 -15   37.98    1.49
   4   2 -15   35.04    1.65
   4   2 -15   38.67    1.58
   4  -2  15   35.84    1.34
  -4   2  15   36.89    1.54
   4   2 -15   37.23    1.49
   4  -2  15   36.56    1.36
  -4  -2 -15   35.13    1.37
   4  -2  15   36.95    1.53
  -4   2  15   36.26    1.46
   4   2 -15   36.26    1.48
  -4  -2 -15   34.45    1.36
   4  -2 -15   35.53    1.37
  -4   2 -15   37.65    1.32
   4   2  15   36.62    1.58
   4  -2 -15   35.85    1.61
  -4  -2  15   39.12    1.47
   4   2  15   34.20    1.43
   4  -2 -15   35.24    1.38
   4  -2 -15   33.88    1.44
   4  -2 -15   36.52    1.48
   4  -2 -15   35.17    1.46
  -4   2 -15   36.00    1.41
  -5   2  15   13.66    0.89
   5  -2  15   13.39    0.65
   5  -2  15   13.78    0.86
   5   2 -15   14.01    0.82
   5   2 -15   15.49    0.99
   5   2 -15   14.11    0.89
  -5  -2 -15   13.24    0.59
   5  -2  15   13.20    0.66
   5   2 -15   13.73    0.75
   5  -2 -15   10.66    0.82
  -5   2 -15   11.49    0.67
   5   2  15   10.67    0.64
   5  -2 -15   10.07    0.60
   5  -2 -15   11.87    0.59
   5   2  15   12.10    0.68
   5  -2 -15   11.18    0.74
   5  -2 -15   11.23    0.69
   5  -2 -15   11.90    0.67
   5  -2 -15   10.99    0.77
  -5  -2  15   12.09    0.63
   5   2  15   10.51    0.79
   6  -2  15   15.11    0.78
   6   2 -15   17.25    1.00
   6  -2  15   14.18    0.76
  -6   2  15   16.69    1.03
   6   2 -15   15.83    1.04
   6   2 -15   15.89    0.99
   6  -2  15   16.42    1.05
  -6   2 -15   16.38    0.88
   6  -2 -15   16.05    0.85
   6   2  15   16.94    0.85
   6  -2 -15   13.88    0.94
   6  -2 -15   16.03    1.00
   6  -2 -15   14.94    0.94
   6  -2 -15   14.23    0.84
   6   2  15   13.26    0.89
   7  -2  15    1.96    0.40
   7   2 -15    1.56    0.36
   7  -2  15    1.08    0.44
   7   2 -15    1.92    0.61
   7  -2  15    1.54    0.37
  -7   2  15    1.70    0.55
   7  -2 -15    1.36    0.40
   7  -2 -15    1.22    0.43
   7  -2 -15    1.20    0.54
   7   2  15    1.37    0.28
   7   2  15    1.38    0.30
   7   2  15    1.48    0.67
   0   3  15   13.95    0.67
   0   3  15   15.18    0.81
   0  -3 -15   13.74    0.77
   0   3  15   15.25    0.69
   0  -3  15   14.23    0.57
   0  -3  15   15.65    0.73
   0  -3  15   15.62    0.72
   0   3 -15   15.90    0.83
   0  -3  15   15.80    0.78
   1   3 -15  164.07    5.87
  -1   3  15  169.26    5.80
  -1   3  15  167.46    5.68
   1  -3  15  155.69    5.69
  -1  -3 -15  159.38    5.80
  -1   3  15  167.82    5.70
   1   3 -15  165.15    5.75
   1  -3  15  161.90    5.56
  -1  -3  15  171.83    5.88
   1  -3 -15  174.75    5.94
  -1  -3  15  166.70    5.95
   1   3  15  166.79    5.98
   1  -3 -15  159.93    5.95
  -1   3 -15  169.11    5.94
  -1   3 -15  166.54    5.81
  -1  -3  15  175.79    5.92
  -1   3 -15  162.06    5.78
   2  -3  15   19.80    0.91
  -2   3  15   20.67    0.93
   2  -3  15   21.05    0.81
  -2  -3 -15   19.38    0.98
  -2   3  15   19.80    0.85
   2   3 -15   21.08    1.09
   2   3 -15   21.72    0.99
  -2   3  15   20.28    0.88
   2   3 -15   20.41    0.85
  -2   3  15   20.96    0.96
   2  -3  15   20.61    0.87
  -2  -3  15   18.69    0.86
  -2  -3  15   18.70    0.93
  -2   3 -15   17.82    0.84
   2   3  15   16.31    0.81
   2  -3 -15   18.46    0.89
   2  -3 -15   17.49    0.87
   2   3  15   16.74    0.94
   2  -3 -15   17.66    0.88
  -2   3 -15   17.19    0.76
  -3   3  15   35.58    1.40
   3  -3  15   34.32    1.32
  -3   3  15   36.23    1.48
   3  -3  15   37.86    1.48
   3   3 -15   36.86    1.43
  -3  -3 -15   36.08    1.50
   3  -3  15   37.57    1.37
   3   3 -15   34.43    1.46
   3   3 -15   33.79    1.64
   3   3 -15   34.86    1.53
   3  -3  15   35.78    1.29
  -3   3  15   35.73    1.45
  -3   3  15   35.09    1.34
   3  -3 -15   37.17    1.62
   3  -3 -15   42.76    1.75
   3   3  15   41.17    1.77
  -3  -3  15   42.33    1.71
   3   3  15   38.47    1.61
  -3   3 -15   41.58    1.55
  -3  -3  15   39.20    1.62
   3  -3 -15   41.62    1.65
   4   3 -15    8.66    0.73
   4   3 -15    8.21    0.57
   4  -3  15    8.47    0.64
   4  -3  15    8.84    0.43
   4  -3  15    8.24    0.48
   4   3 -15    8.38    0.61
   4   3 -15    8.86    0.83
   4  -3  15    8.90    0.44
  -4   3  15    8.22    0.65
  -4   3  15    8.43    0.53
  -4  -3 -15    8.27    0.57
   4  -3 -15   10.29    0.51
   4  -3 -15   11.11    0.67
   4  -3 -15    9.91    0.60
  -4   3 -15   10.48    0.62
   4  -3 -15   10.50    0.82
  -4   3 -15   12.03    0.49
  -4  -3  15   10.65    0.64
   4   3  15    9.37    0.62
   4   3  15    9.28    0.80
  -4  -3  15   10.98    0.70
   4  -3 -15   10.44    0.67
   5  -3  15   26.76    1.11
   5  -3  15   29.40    1.34
   5  -3  15   26.15    1.07
  -5   3  15   25.74    1.32
   5   3 -15   26.52    1.49
   5   3 -15   27.07    1.34
   5   3 -15   24.69    1.25
  -5  -3 -15   27.46    1.02
   5  -3 -15   24.68    1.22
   5   3  15   26.22    1.37
   5  -3 -15   26.41    1.37
   5  -3 -15   25.84    1.19
  -5   3 -15   26.34    1.17
   5  -3 -15   25.63    1.08
   5  -3 -15   25.58    1.05
   5  -3 -15   25.60    1.29
  -5  -3  15   24.35    1.13
   6   3 -15    0.58    0.48
  -6   3  15    0.49    0.47
   6  -3  15    0.92    0.30
   6  -3  15    0.59    0.46
   6  -3  15    0.47    0.27
   6   3 -15    0.61    0.47
  -6   3 -15    0.71    0.37
   6   3  15    0.82    0.38
   6  -3 -15    0.62    0.46
   6  -3 -15    0.68    0.34
   6  -3 -15    0.47    0.39
   6   3  15    0.64    0.41
   6  -3 -15    0.50    0.50
  -7   3  15    9.27    0.89
   7   3 -15    6.87    0.72
   7   3 -15    9.98    0.90
   7  -3  15   10.22    0.67
   7  -3  15    7.53    0.77
   7  -3 -15   10.71    0.91
   7  -3 -15    9.57    0.81
   7   3  15    7.48    0.67
   7   3  15   10.41    0.74
   0  -4  15   72.22    2.80
   0   4  15   74.15    2.68
   0  -4  15   73.95    2.71
   0   4 -15   71.30    2.83
   0   4  15   74.09    2.84
   0  -4 -15   71.45    2.80
   1   4 -15   24.75    1.27
  -1  -4 -15   25.61    1.22
  -1   4  15   24.21    1.05
  -1   4  15   24.07    0.90
   1  -4  15   26.58    1.18
  -1   4  15   25.20    1.10
  -1   4  15   25.00    1.20
   1  -4  15   26.65    1.11
   1   4  15   28.00    1.35
  -1   4 -15   28.35    1.18
  -1  -4  15   27.83    1.23
   1  -4 -15   27.48    1.29
  -1  -4  15   27.78    1.32
   1   4  15   29.28    1.20
  -1   4 -15   28.73    1.31
  -2   4  15   10.71    0.68
  -2   4  15   10.37    0.64
   2   4 -15    9.85    0.82
   2  -4  15   10.28    0.59
  -2  -4 -15   10.01    0.73
  -2   4  15   10.40    0.57
  -2   4  15   10.31    0.55
   2  -4  15   10.30    0.66
  -2   4 -15    8.20    0.53
  -2   4 -15    8.58    0.59
  -2  -4  15    7.85    0.67
  -2  -4  15    8.27    0.61
   2   4  15    7.34    0.70
   2  -4 -15    8.19    0.60
   2  -4 -15    8.20    0.64
   3  -4  15   29.09    1.24
   3   4 -15   27.55    1.47
  -3  -4 -15   27.37    1.33
  -3   4  15   27.33    1.14
  -3   4  15   26.71    1.26
  -3   4  15   28.97    1.24
   3  -4  15   28.94    1.25
   3  -4  15   28.26    1.15
  -3   4  15   27.46    1.11
  -3   4 -15   34.04    1.37
   3  -4 -15   33.24    1.45
   3  -4 -15   33.83    1.52
   3  -4 -15   31.08    1.42
  -3   4 -15   32.05    1.34
   3   4  15   31.82    1.58
  -3  -4  15   33.34    1.43
  -3  -4  15   32.68    1.52
   4  -4  15   17.98    0.80
   4   4 -15   18.71    1.25
  -4   4  15   19.66    0.84
   4  -4  15   18.58    0.78
  -4   4  15   18.25    0.86
  -4  -4 -15   17.88    1.00
   4  -4  15   18.60    1.01
   4  -4  15   17.98    0.90
  -4   4  15   18.57    1.01
  -4  -4  15   21.59    1.16
  -4   4 -15   21.78    1.03
  -4  -4  15   21.44    1.09
   4  -4 -15   24.18    1.13
   4  -4 -15   22.64    1.29
  -4   4 -15   22.22    0.92
   4  -4 -15   22.49    1.05
   4   4  15   22.07    1.29
   5  -4  15   15.20    0.78
   5  -4  15   14.11    0.76
   5  -4  15   15.90    0.72
  -5   4  15   14.01    0.97
  -5  -4 -15   15.60    0.82
   5  -4  15   16.53    1.01
   5   4 -15   14.26    1.19
   5  -4 -15   14.37    0.68
   5  -4 -15   15.39    0.95
   5   4  15   14.71    1.12
  -5  -4  15   14.22    0.88
  -5   4 -15   13.38    0.82
   5  -4 -15   13.44    1.02
   5  -4 -15   15.07    0.87
   6  -4  15    7.57    0.71
   6   4 -15   10.66    1.01
   6  -4  15    7.46    0.53
   6  -4 -15   11.12    0.88
   6  -4 -15    8.17    0.76
  -6   4 -15   12.28    0.83
   7   4 -15    5.82    0.75
   7  -4  15    6.70    0.79
   7  -4 -15    8.63    0.88
   7   4  15    7.45    0.76
  -7   4 -15    9.69    0.79
   0   5  15   40.76    1.85
   0  -5 -15   42.67    1.86
   0  -5  15   41.22    1.74
   0   5 -15   39.95    1.88
   0   5  15   46.33    1.74
   0  -5  15   40.54    1.84
   1  -5  15   31.51    1.45
  -1   5  15   29.15    1.33
  -1   5  15   29.58    1.11
  -1   5  15   30.94    1.28
  -1   5  15   30.79    1.46
   1  -5  15   32.00    1.35
  -1  -5 -15   29.81    1.48
   1   5 -15   31.44    1.57
  -1  -5  15   28.56    1.32
  -1   5 -15   28.96    1.27
   1   5  15   28.65    1.28
   1  -5 -15   27.84    1.39
  -1   5 -15   30.68    1.42
  -1  -5  15   29.67    1.43
   1   5  15   25.98    1.42
[truncated: 706,442 more chars]
