# Supplementary material for: Synthesis and structure of 2-oxo-2H-chromen-4-yl 4-bromo­benzoate: work carried out as part of the CNRS AFRAMED project
Source: Acta Crystallogr E Crystallogr Commun. 2025 Feb 7;81(Pt 3):200–3. doi: 10.1107/S2056989025000246 (PMC11891593; doi:10.1107/S2056989025000246)
Supplement: Supplementary file 2 [file e-81-00200-Isup2.hkl]

data_I                                                                          
_shelx_title ' mo_BV3_Xtal1_0m in P212121 No19' 
_shelx_refln_list_code          4                                               
_shelx_F_calc_maximum      152.41                                               
_exptl_crystal_F_000       688.00                                               
_reflns_d_resolution_high  0.6513                                               
                                                                                
loop_                                                                           
 _space_group_symop_operation_xyz                                               
 'x, y, z'                                                                      
 '-x+1/2, -y, z+1/2'                                                            
 'x+1/2, -y+1/2, -z'                                                            
 '-x, y+1/2, -z+1/2'                                                            
                                                                                
_cell_length_a     5.4003                                                       
_cell_length_b     6.3666                                                       
_cell_length_c    38.4037                                                       
_cell_angle_alpha  90.000                                                       
_cell_angle_beta   90.000                                                       
_cell_angle_gamma  90.000                                                       
                                                                                
_shelx_F_squared_multiplier     1.000                                           
                                                                                
loop_                                                                           
 _refln_index_h                                                                 
 _refln_index_k                                                                 
 _refln_index_l                                                                 
 _refln_F_squared_calc                                                          
 _refln_F_squared_meas                                                          
 _refln_F_squared_sigma                                                         
 _refln_observed_status                                                         
   2   0   0       5006.56       4848.83        87.25 o                         
   4   0   0        563.90        613.64         8.59 o                         
   6   0   0       2348.36       2626.93        53.89 o                         
   8   0   0        145.86        145.18         9.14 o                         
   1   1   0       2464.16       2647.51        36.02 o                         
   2   1   0       5182.97       5293.38       108.12 o                         
   3   1   0       3770.30       4041.99        52.43 o                         
   4   1   0       2821.71       2910.16        30.73 o                         
   5   1   0        105.38        107.00         2.94 o                         
   6   1   0         15.86         22.81         2.75 o                         
   7   1   0         12.38         14.17         3.59 o                         
   8   1   0          8.72         14.58         4.30 o                         
   0   2   0      17078.41      16359.83       336.09 o                         
   1   2   0       4484.41       4447.67        65.12 o                         
   2   2   0        292.71        289.63         3.38 o                         
   3   2   0          1.38         10.94         1.56 o                         
   4   2   0         48.34         35.20         1.57 o                         
   5   2   0       2005.69       2099.91        25.35 o                         
   6   2   0       1113.27       1143.51        21.75 o                         
   7   2   0        474.35        330.47         9.57 o                         
   8   2   0          4.14          8.46         4.40 o                         
   1   3   0       4392.81       4401.63        87.65 o                         
   2   3   0        695.88        617.74         7.87 o                         
   3   3   0       6768.69       7152.31       144.12 o                         
   4   3   0         17.33         30.36         2.30 o                         
   5   3   0        508.38        558.52         8.30 o                         
   6   3   0          0.29          7.91         3.84 o                         
   7   3   0          7.83          4.88         2.79 o                         
   0   4   0       3170.92       3186.96        65.39 o                         
   1   4   0       7525.91       7306.40       177.38 o                         
   2   4   0        822.37        780.65        11.36 o                         
   3   4   0        267.48        247.52         5.08 o                         
   4   4   0        140.92        126.71         4.42 o                         
   5   4   0        772.83        810.04        12.32 o                         
   6   4   0         83.54         92.81         5.70 o                         
   7   4   0        160.30        153.84         6.88 o                         
   1   5   0        883.38        906.37        14.45 o                         
   2   5   0        830.31        801.22        11.31 o                         
   3   5   0       2221.58       2283.97        29.74 o                         
   4   5   0        538.96        576.65        12.92 o                         
   5   5   0        313.07        318.01        12.59 o                         
   6   5   0          1.24          3.10         3.22 o                         
   7   5   0         29.05         31.32         5.70 o                         
   0   6   0       3183.07       3318.84        60.54 o                         
   1   6   0        194.46        202.36         6.43 o                         
   2   6   0       1612.41       1676.65        24.76 o                         
   3   6   0         30.62         33.89         4.05 o                         
   4   6   0        168.02        176.14         9.24 o                         
   5   6   0         29.62         34.17         5.86 o                         
   6   6   0        392.69        331.73        16.52 o                         
   1   7   0         44.43         47.81         4.75 o                         
   2   7   0        801.15        821.03        17.98 o                         
   3   7   0         14.56         13.08         4.68 o                         
   4   7   0        662.79        686.31        18.61 o                         
   5   7   0         54.68         57.39         7.18 o                         
   0   8   0        917.93        914.06        43.67 o                         
   1   8   0        263.02        293.64        10.38 o                         
   2   8   0          6.26         13.29         5.04 o                         
   3   8   0         24.63         24.55         6.24 o                         
   4   8   0         76.24         91.16         8.67 o                         
   1   9   0         19.95         24.62         5.55 o                         
   2   9   0        126.17        118.90         8.82 o                         
   3   9   0        321.63        222.40        21.99 o                         
   1   0   1       3114.92       2993.67        37.89 o                         
   2   0   1        187.90        209.64         2.34 o                         
   3   0   1        215.03        224.17         2.39 o                         
   4   0   1        260.63        286.15         3.25 o                         
   5   0   1       1139.55       1166.31        16.38 o                         
   6   0   1       1254.68       1363.43        20.80 o                         
   7   0   1        401.88        388.34         9.45 o                         
   8   0   1          2.36          3.33         4.10 o                         
  -8   1   1          1.63          5.31         3.82 o                         
  -7   1   1         95.73         80.93         5.84 o                         
  -6   1   1        379.07        409.70         6.90 o                         
  -5   1   1        738.08        759.53        10.28 o                         
  -4   1   1        419.41        443.07         5.52 o                         
  -3   1   1       1596.69       1487.63        15.33 o                         
  -2   1   1       3268.60       3397.26       149.18 o                         
   0   1   1        335.14        350.17         6.49 o                         
   2   1   1       2720.71       2806.97        39.46 o                         
   3   1   1       1989.67       1908.81        19.39 o                         
   4   1   1        471.20        496.58         6.99 o                         
   5   1   1        814.76        839.87        10.51 o                         
   6   1   1        353.45        382.74         6.84 o                         
   7   1   1        107.91        108.76         6.69 o                         
   8   1   1          0.27          1.09         3.76 o                         
  -8   2   1         45.36         44.36         5.40 o                         
  -7   2   1        145.07        117.99         5.41 o                         
  -6   2   1        443.39        463.82        10.54 o                         
  -5   2   1        259.22        289.59         5.27 o                         
  -4   2   1        527.69        518.76         6.53 o                         
  -3   2   1        523.75        508.00         8.00 o                         
  -2   2   1       1478.74       1465.93        15.15 o                         
  -1   2   1       1815.96       1850.93        18.64 o                         
   0   2   1       4293.58       4218.47        58.98 o                         
   1   2   1       1465.28       1495.22        14.63 o                         
   2   2   1       1546.02       1516.91        17.82 o                         
   3   2   1        494.68        454.86         7.35 o                         
   4   2   1        574.26        571.48         7.15 o                         
   5   2   1        311.04        344.63         5.90 o                         
   6   2   1        369.66        400.00         7.54 o                         
   7   2   1        135.75        109.92         5.37 o                         
   8   2   1         65.23         61.92         6.10 o                         
  -7   3   1         51.80         46.11         4.18 o                         
  -6   3   1        370.34        334.18         9.28 o                         
  -5   3   1        203.58        202.48         4.36 o                         
  -4   3   1       3589.93       3714.59        46.05 o                         
  -3   3   1        206.16        252.72         7.25 o                         
  -2   3   1       1854.09       1821.28        19.63 o                         
  -1   3   1        586.30        609.45         7.33 o                         
   0   3   1        598.84        664.18        13.74 o                         
   1   3   1        562.31        602.81         8.11 o                         
   2   3   1       2280.69       2294.39        27.15 o                         
   3   3   1        172.45        207.03         3.83 o                         
   4   3   1       3546.23       3649.54        42.71 o                         
   5   3   1        224.69        227.21         4.67 o                         
   6   3   1        365.69        323.35         9.11 o                         
   7   3   1         37.76         30.63         3.91 o                         
  -7   4   1         48.21         47.81         5.58 o                         
  -6   4   1        383.25        336.08        18.10 o                         
  -5   4   1        122.24        128.14         4.50 o                         
  -4   4   1        487.14        471.56         8.68 o                         
  -3   4   1        293.34        285.62         6.03 o                         
  -2   4   1       1878.34       1893.99        24.58 o                         
  -1   4   1        654.01        659.56         9.29 o                         
   0   4   1       3053.67       3125.57        41.97 o                         
   1   4   1        711.57        716.64         9.94 o                         
   2   4   1       2044.74       2082.58        26.81 o                         
   3   4   1        284.10        272.63         5.96 o                         
   4   4   1        437.40        429.74         7.63 o                         
   5   4   1         86.40        101.78         4.18 o                         
   6   4   1        371.03        319.91        19.22 o                         
   7   4   1         25.78         31.91         4.31 o                         
  -7   5   1         34.09         28.71         5.77 o                         
  -6   5   1         23.27         30.23         4.25 o                         
  -5   5   1        236.73        218.96         7.23 o                         
  -4   5   1        369.99        411.89        12.23 o                         
  -3   5   1        985.40        987.10        14.31 o                         
  -2   5   1         43.48         57.69         3.48 o                         
  -1   5   1       2216.28       2233.28        31.29 o                         
   0   5   1         89.53         85.81         3.76 o                         
   1   5   1       1901.47       1911.06        27.21 o                         
   2   5   1         72.77         80.82         3.32 o                         
   3   5   1        950.90        958.54        15.22 o                         
   4   5   1        410.85        438.10        10.87 o                         
   5   5   1        186.94        182.25         7.64 o                         
   6   5   1         14.12         15.43         3.60 o                         
   7   5   1         24.52         22.58         5.07 o                         
  -6   6   1          5.87         18.02         4.57 o                         
  -5   6   1        420.91        438.56        13.67 o                         
  -4   6   1         48.93         50.07         6.08 o                         
  -3   6   1        183.39        189.64         6.95 o                         
  -2   6   1        220.97        231.60         5.82 o                         
  -1   6   1       1225.15       1252.89        19.60 o                         
   0   6   1        167.20        209.86         6.08 o                         
   1   6   1       1559.20       1593.34        23.92 o                         
   2   6   1        226.48        235.18         6.28 o                         
   3   6   1        151.96        155.48         6.48 o                         
   4   6   1         52.94         54.88         5.38 o                         
   5   6   1        428.24        423.61        21.96 o                         
   6   6   1          2.62         17.19         4.88 o                         
  -5   7   1        182.45        191.83        12.99 o                         
  -4   7   1        304.45        302.79        12.29 o                         
  -3   7   1        349.72        327.86        12.57 o                         
  -2   7   1         47.92         63.05         5.37 o                         
  -1   7   1        232.46        232.58         7.14 o                         
   0   7   1        228.26        217.26         6.93 o                         
   1   7   1        191.53        191.39         7.26 o                         
   2   7   1         34.57         51.02         5.13 o                         
   3   7   1        259.08        252.06         9.80 o                         
   4   7   1        347.38        344.67        13.04 o                         
   5   7   1        223.23        219.75        12.70 o                         
  -4   8   1         23.49         29.48         6.56 o                         
  -3   8   1        107.61         97.05         8.45 o                         
  -2   8   1        135.58        131.99         9.04 o                         
  -1   8   1        385.66        397.31        13.77 o                         
   0   8   1        907.97        874.35        27.98 o                         
   1   8   1        393.03        393.42        10.59 o                         
   2   8   1        133.74        144.87        10.60 o                         
   3   8   1         96.04         97.94        11.06 o                         
   4   8   1         18.75         22.13         6.51 o                         
  -3   9   1         11.00         10.20         8.62 o                         
  -2   9   1        214.82        196.19        10.87 o                         
  -1   9   1         87.28         82.67         6.94 o                         
   0   9   1         23.43         24.52         5.18 o                         
   1   9   1         63.38         55.76         6.16 o                         
   2   9   1        235.05        214.26        10.84 o                         
   3   9   1         17.67          8.62         8.39 o                         
   1   0   2      11980.69      11751.71       152.58 o                         
   2   0   2       7263.82       7387.46        92.20 o                         
   3   0   2        206.73        271.34         2.66 o                         
   4   0   2       1113.60       1212.83        10.95 o                         
   5   0   2        460.74        467.93         7.59 o                         
   6   0   2        665.49        715.26        13.52 o                         
   7   0   2         33.38         30.78         4.09 o                         
   8   0   2        170.87        177.87         7.75 o                         
  -8   1   2        171.41        164.16        11.85 o                         
  -7   1   2         38.50         36.58         4.60 o                         
  -6   1   2         26.71         41.41         2.83 o                         
  -5   1   2        384.40        388.66         5.80 o                         
  -4   1   2       2999.76       3046.46        30.70 o                         
  -3   1   2        505.94        500.39         5.75 o                         
  -2   1   2       6791.72       6884.63       113.47 o                         
   0   1   2       1547.95       1522.43        22.58 o                         
   2   1   2       6670.88       6889.97       150.43 o                         
   3   1   2        582.85        565.83         5.61 o                         
   4   1   2       2816.59       2841.59        29.94 o                         
   5   1   2        451.33        467.45         6.64 o                         
   6   1   2         17.29         27.29         2.59 o                         
   7   1   2         55.15         58.29         5.13 o                         
   8   1   2        170.69        158.22         7.29 o                         
  -8   2   2         67.48         55.47         5.69 o                         
  -7   2   2        325.26        235.92         7.83 o                         
  -6   2   2        318.48        330.17        11.34 o                         
  -5   2   2       2011.10       2058.42        24.85 o                         
  -4   2   2       1682.34       1667.28        18.13 o                         
  -3   2   2        234.72        275.66         5.07 o                         
  -2   2   2       4328.69       4711.30       159.38 o                         
  -1   2   2       6853.58       6928.66        97.06 o                         
   0   2   2       2307.38       2241.77        70.17 o                         
   1   2   2       6927.26       6881.62       104.73 o                         
   2   2   2       4415.90       4289.84       145.10 o                         
   3   2   2        341.51        393.89         6.59 o                         
   4   2   2       1628.37       1587.14        16.65 o                         
   5   2   2       2071.68       2154.40        26.01 o                         
   6   2   2        410.71        434.15        10.14 o                         
   7   2   2        313.77        238.70         9.77 o                         
   8   2   2        104.91         99.39         6.65 o                         
  -7   3   2         82.36         73.69         4.94 o                         
  -6   3   2          4.60          8.92         3.80 o                         
  -5   3   2        520.02        562.65         8.30 o                         
  -4   3   2        251.26        271.50         4.94 o                         
  -3   3   2       4113.99       4075.09        53.51 o                         
  -2   3   2        145.41        140.66         3.01 o                         
  -1   3   2        572.91        530.88         6.82 o                         
   0   3   2        264.36        334.58         5.17 o                         
   1   3   2        689.94        645.25         8.14 o                         
   2   3   2        198.30        188.86         3.63 o                         
   3   3   2       4205.76       4136.03        50.68 o                         
   4   3   2        205.53        226.33         4.54 o                         
   5   3   2        632.73        685.28         9.14 o                         
   6   3   2          3.16          4.63         3.16 o                         
   7   3   2         98.53         82.42         5.30 o                         
  -7   4   2        376.63        279.76         9.29 o                         
  -6   4   2        100.43         99.02         7.39 o                         
  -5   4   2        837.66        892.89        13.24 o                         
  -4   4   2         12.10         13.41         2.68 o                         
  -3   4   2        294.54        290.74         5.51 o                         
  -2   4   2       1832.57       1873.70        24.33 o                         
  -1   4   2       3726.21       3699.91        61.47 o                         
   0   4   2       2347.83       2364.83        32.31 o                         
   1   4   2       4164.42       4087.42        54.24 o                         
   2   4   2       1700.00       1708.03        24.04 o                         
   3   4   2        368.59        358.77         7.07 o                         
   4   4   2         44.74         48.60         2.97 o                         
   5   4   2        803.45        840.61        12.76 o                         
   6   4   2         92.12        105.99         6.18 o                         
   7   4   2        413.38        356.26        11.01 o                         
  -7   5   2         95.40         76.79         6.34 o                         
  -6   5   2         62.93         60.40         4.81 o                         
  -5   5   2        178.42        175.50         6.39 o                         
  -4   5   2        855.65        892.15        17.60 o                         
  -3   5   2       1214.10       1202.76        18.13 o                         
  -2   5   2       1138.06       1095.90        16.39 o                         
  -1   5   2        251.69        249.60         9.59 o                         
   0   5   2          9.34         13.23         2.39 o                         
   1   5   2        192.10        192.22         5.48 o                         
   2   5   2       1369.41       1305.42        24.49 o                         
   3   5   2       1207.14       1197.66        18.28 o                         
   4   5   2        937.56        964.86        18.74 o                         
   5   5   2        260.03        267.78         8.08 o                         
   6   5   2         96.26         89.29         6.43 o                         
   7   5   2        132.55        118.55        18.39 o                         
  -6   6   2        655.35        456.61        16.90 o                         
  -5   6   2        515.55        533.09        19.41 o                         
  -4   6   2         20.91         27.37         5.59 o                         
  -3   6   2        240.51        235.58         7.63 o                         
  -2   6   2        832.16        858.34        14.61 o                         
  -1   6   2        403.87        418.34         9.08 o                         
   0   6   2       4019.25       4120.24        52.38 o                         
   1   6   2        410.25        435.46        10.27 o                         
   2   6   2        932.62        956.63        15.57 o                         
   3   6   2        212.58        217.72         7.42 o                         
   4   6   2         25.77         26.88         4.63 o                         
   5   6   2        499.93        514.10        22.51 o                         
   6   6   2        844.75        679.76        53.24 o                         
  -5   7   2         21.15         17.96         7.32 o                         
  -4   7   2        613.82        632.76        17.88 o                         
  -3   7   2         93.77        119.00         8.87 o                         
  -2   7   2        957.32        943.83        30.72 o                         
  -1   7   2        180.85        193.88         7.19 o                         
   0   7   2         51.24         58.07         4.80 o                         
   1   7   2        208.06        207.18         7.51 o                         
   2   7   2       1009.75       1012.56        20.78 o                         
   3   7   2        125.22        145.44         8.12 o                         
   4   7   2        597.85        604.99        23.59 o                         
   5   7   2         28.59         35.68         6.48 o                         
  -4   8   2         87.91        104.50         8.96 o                         
  -3   8   2         65.71         58.91         7.27 o                         
  -2   8   2         58.35         65.24         6.65 o                         
  -1   8   2        390.91        410.10        11.87 o                         
   0   8   2        466.65        471.82        11.51 o                         
   1   8   2        313.70        340.81         9.97 o                         
   2   8   2         98.96        106.28         6.44 o                         
   3   8   2         40.41         36.43         6.47 o                         
   4   8   2         98.40        108.84         9.04 o                         
  -3   9   2        275.06        189.08        20.40 o                         
  -2   9   2         68.97         62.46         7.61 o                         
  -1   9   2        174.85        174.67         9.18 o                         
   0   9   2         16.95         22.63         5.25 o                         
   1   9   2        166.86        165.24        10.68 o                         
   2   9   2         52.25         50.37         6.90 o                         
   3   9   2        259.99        157.79        18.82 o                         
   1   0   3      10387.33       9774.29       128.10 o                         
   2   0   3       3222.33       3327.09        65.62 o                         
   3   0   3          1.20          9.85         0.61 o                         
   4   0   3        561.09        572.74         6.04 o                         
   5   0   3        217.58        219.36         4.20 o                         
   6   0   3         79.50        100.33         4.60 o                         
   7   0   3        673.83        614.60        25.04 o                         
   8   0   3         57.79         61.40         5.61 o                         
  -8   1   3          9.91          8.91         3.93 o                         
  -7   1   3         30.24         33.45         4.58 o                         
  -6   1   3        666.72        720.61        11.08 o                         
  -5   1   3        886.76        950.89        11.80 o                         
  -4   1   3        624.86        654.79         7.52 o                         
  -3   1   3       3257.59       3195.09        33.29 o                         
  -2   1   3       1838.40       1802.51        14.04 o                         
   0   1   3        487.40        544.43         9.99 o                         
   1   1   3       1955.89       1799.07        46.02 o                         
   2   1   3       1592.27       1548.12        13.55 o                         
   3   1   3       3446.93       3370.57        33.49 o                         
   4   1   3        596.03        616.00         7.35 o                         
   5   1   3        811.31        852.51        10.70 o                         
   6   1   3        775.96        819.53        12.74 o                         
   7   1   3         12.55         10.97         2.55 o                         
   8   1   3         18.28         20.86         4.16 o                         
  -8   2   3        116.00        106.32         7.23 o                         
  -7   2   3         56.08         51.38         3.85 o                         
  -6   2   3        471.75        470.98        11.58 o                         
  -5   2   3        149.43        168.24         3.83 o                         
  -4   2   3        187.95        186.02         3.16 o                         
  -3   2   3        315.06        321.04         7.06 o                         
  -1   2   3       3013.25       2990.79        59.77 o                         
   0   2   3       5976.07       5508.42        74.90 o                         
   1   2   3       3155.90       3219.28        78.63 o                         
   2   2   3       4452.11       4883.84       273.19 o                         
   3   2   3        443.19        435.99         8.61 o                         
   4   2   3        308.87        307.30         4.33 o                         
   5   2   3        246.93        257.94         5.05 o                         
   6   2   3        413.85        436.53         9.88 o                         
   7   2   3         69.44         59.68         4.65 o                         
   8   2   3        108.08        112.51         6.25 o                         
  -7   3   3        112.58         79.07         4.99 o                         
  -6   3   3         97.97        106.65         6.02 o                         
  -5   3   3        202.30        189.91         3.97 o                         
  -4   3   3       1339.65       1380.27        16.35 o                         
  -3   3   3        396.84        423.40         6.74 o                         
  -2   3   3       5348.58       5325.97       111.38 o                         
  -1   3   3       4342.19       4472.17        77.33 o                         
   0   3   3       1694.52       1884.65        25.07 o                         
   1   3   3       4683.26       4787.02       165.73 o                         
   2   3   3       4920.03       5145.73       102.01 o                         
   3   3   3        377.62        392.45         5.90 o                         
   4   3   3       1304.69       1348.78        16.99 o                         
   5   3   3        133.92        132.63         3.23 o                         
   6   3   3        129.08        141.25         6.40 o                         
   7   3   3         92.30         64.01         5.15 o                         
  -7   4   3        134.51        116.22         7.25 o                         
  -6   4   3        383.18        284.66        15.84 o                         
  -5   4   3        123.22        147.54         4.59 o                         
  -4   4   3        124.49        117.56         3.86 o                         
  -3   4   3       1361.64       1358.98        17.08 o                         
  -2   4   3        375.25        343.36         6.22 o                         
  -1   4   3        369.85        382.98         6.66 o                         
   0   4   3       6095.46       6003.07        89.10 o                         
   1   4   3        406.98        440.59         6.81 o                         
   2   4   3        264.31        240.38         5.47 o                         
   3   4   3       1253.80       1244.35        19.15 o                         
   4   4   3         50.83         44.57         2.90 o                         
   5   4   3        118.09        129.01         4.25 o                         
   6   4   3        378.61        363.01        11.37 o                         
   7   4   3        150.34        148.82         8.94 o                         
  -7   5   3         41.26         33.18         4.57 o                         
  -6   5   3         35.50         28.33         3.81 o                         
  -5   5   3         81.50         83.36         4.65 o                         
  -4   5   3        508.87        532.84        12.09 o                         
  -3   5   3        494.74        543.31         9.74 o                         
  -2   5   3       1183.71       1199.07        22.31 o                         
  -1   5   3        206.52        200.62         5.59 o                         
   0   5   3        318.94        324.59         7.78 o                         
   1   5   3        412.65        421.99         9.22 o                         
   2   5   3       1561.37       1544.93        23.21 o                         
   3   5   3        481.28        522.01         9.77 o                         
   4   5   3        452.16        455.99        11.19 o                         
   5   5   3         85.10         94.29         5.39 o                         
   6   5   3         41.75         34.49         4.19 o                         
   7   5   3         63.44         68.28         7.15 o                         
  -6   6   3        111.32        106.19        10.31 o                         
  -5   6   3        237.10        248.62        10.64 o                         
  -4   6   3        175.86        185.84         9.35 o                         
  -3   6   3        274.41        296.10         9.38 o                         
  -2   6   3        193.81        198.69         6.34 o                         
  -1   6   3       2665.36       2687.26        37.78 o                         
   0   6   3       1997.54       2059.03        27.86 o                         
   1   6   3       2535.87       2530.69        38.89 o                         
   2   6   3        200.62        201.09         5.79 o                         
   3   6   3        244.19        249.78         7.76 o                         
   4   6   3        171.51        186.90         8.15 o                         
   5   6   3        185.51        190.88         9.67 o                         
   6   6   3        141.82        158.92         8.72 o                         
  -5   7   3         91.99        112.11        10.45 o                         
  -4   7   3        141.42        153.51         9.83 o                         
  -3   7   3       1541.76       1480.66        49.54 o                         
  -2   7   3        103.02        114.28         6.48 o                         
  -1   7   3        238.71        235.01         8.44 o                         
   0   7   3        204.41        206.49         7.32 o                         
   1   7   3        209.24        210.50         7.52 o                         
   2   7   3         47.89         62.41         5.42 o                         
   3   7   3       1299.74       1305.62        30.74 o                         
   4   7   3        183.83        197.68         8.97 o                         
   5   7   3         89.10        110.34         8.60 o                         
  -4   8   3         53.27         56.92         7.65 o                         
  -3   8   3         49.63         43.84         6.71 o                         
  -2   8   3        284.34        318.41        13.38 o                         
  -1   8   3        268.90        268.68         9.04 o                         
   0   8   3         70.03         77.18         5.86 o                         
   1   8   3        242.92        239.63         8.68 o                         
   2   8   3        255.20        262.39        10.79 o                         
   3   8   3         61.80         73.66         8.13 o                         
   4   8   3         64.28         63.03         7.84 o                         
  -3   9   3         87.67         59.40        13.83 o                         
  -2   9   3        285.71        253.21        12.29 o                         
  -1   9   3         33.18         42.44         6.04 o                         
   0   9   3         56.96         53.46         6.28 o                         
   1   9   3         57.69         62.66         6.40 o                         
   2   9   3        341.10        297.01        12.10 o                         
   3   9   3         84.96         53.28        13.15 o                         
   1   0   4       4101.24       4028.39        71.14 o                         
   2   0   4       1374.86       1348.01         9.62 o                         
   3   0   4       4298.68       4546.13        58.71 o                         
   4   0   4         87.11        103.93         2.05 o                         
   5   0   4        984.07       1010.18        12.63 o                         
   6   0   4        319.79        359.46         6.39 o                         
   7   0   4         18.02         23.36         3.82 o                         
   8   0   4        134.32        136.33         7.06 o                         
  -8   1   4        145.33        132.86         7.14 o                         
  -7   1   4         98.43         78.66         7.98 o                         
  -6   1   4        152.88        169.68         4.97 o                         
  -5   1   4        181.58        198.19         4.03 o                         
  -4   1   4       2506.96       2593.68        26.31 o                         
  -3   1   4        990.41       1076.50        11.79 o                         
  -2   1   4       5577.51       5674.87        87.56 o                         
  -1   1   4        711.98        767.17         7.06 o                         
   0   1   4       1184.78       1168.70        41.25 o                         
   1   1   4        333.22        370.05         3.41 o                         
   2   1   4       5697.74       5681.21        94.33 o                         
   3   1   4       1197.63       1285.74        10.49 o                         
   4   1   4       2436.93       2526.35        25.49 o                         
   5   1   4        129.11        144.05         3.41 o                         
   6   1   4        153.36        163.67         4.79 o                         
   7   1   4         43.66         37.97         3.53 o                         
   8   1   4        132.84        133.87         6.82 o                         
  -8   2   4        231.18        202.70         9.27 o                         
  -7   2   4        444.56        310.36        11.42 o                         
  -6   2   4        110.95        107.98         5.26 o                         
  -5   2   4        351.90        401.40         6.96 o                         
  -4   2   4        475.20        441.80         5.69 o                         
  -3   2   4       1858.20       1995.47        22.45 o                         
  -2   2   4       1348.78       1357.01        15.31 o                         
  -1   2   4       2080.40       2076.31        24.14 o                         
   0   2   4        154.95        145.34         2.30 o                         
   1   2   4       2177.60       2154.69        20.85 o                         
   2   2   4        963.54        944.09        11.56 o                         
   3   2   4       1684.60       1836.52        23.07 o                         
   4   2   4        474.36        451.37         5.43 o                         
   5   2   4        451.96        514.07         7.32 o                         
   6   2   4        195.24        207.00         5.75 o                         
   7   2   4        370.16        244.49         9.00 o                         
   8   2   4        255.54        249.10        13.84 o                         
  -7   3   4         59.14         53.29         4.27 o                         
  -6   3   4        357.25        355.36        13.38 o                         
  -5   3   4        997.91       1062.58        13.13 o                         
  -4   3   4        285.78        295.76         4.94 o                         
  -3   3   4       2163.33       2173.00        28.86 o                         
  -2   3   4       1305.59       1306.69        13.73 o                         
  -1   3   4       2042.70       2061.62        23.09 o                         
   0   3   4       1773.23       1709.57        18.69 o                         
   1   3   4       1746.87       1752.17        22.26 o                         
   2   3   4       1222.27       1220.87        16.12 o                         
   3   3   4       2277.47       2260.13        26.79 o                         
   4   3   4        358.10        389.21         6.34 o                         
   5   3   4        957.89       1006.33        12.01 o                         
   6   3   4        377.49        368.10        10.83 o                         
   7   3   4         53.81         53.65         4.49 o                         
  -7   4   4        244.37        209.54         8.24 o                         
  -6   4   4         21.75         20.85         3.76 o                         
  -5   4   4        630.44        665.17        10.50 o                         
  -4   4   4        262.61        251.70         5.64 o                         
  -3   4   4        945.30        951.22        13.31 o                         
  -2   4   4        767.39        732.54        12.21 o                         
  -1   4   4       2915.63       2918.34        40.65 o                         
   0   4   4        264.76        255.68         5.55 o                         
   1   4   4       3128.10       3073.87        38.63 o                         
   2   4   4        966.34        953.80        14.52 o                         
   3   4   4        957.72        940.65        15.52 o                         
   4   4   4        285.98        273.56         5.90 o                         
   5   4   4        572.92        580.84         9.17 o                         
   6   4   4         14.81         20.96         3.87 o                         
   7   4   4        188.20        183.71        13.50 o                         
  -7   5   4        264.70        207.65         9.29 o                         
  -6   5   4        214.00        153.82         7.56 o                         
  -5   5   4        241.31        255.07         7.61 o                         
  -4   5   4        666.56        709.91        14.73 o                         
  -3   5   4        157.56        161.21         4.68 o                         
  -2   5   4       2986.07       2999.62        38.36 o                         
  -1   5   4        812.58        795.83        13.09 o                         
   0   5   4        388.82        393.12         7.94 o                         
   1   5   4        975.36        946.56        16.34 o                         
   2   5   4       2891.90       2841.96        39.38 o                         
   3   5   4        100.11        114.97         4.67 o                         
   4   5   4        602.91        645.92        13.98 o                         
   5   5   4        148.85        161.21         6.53 o                         
   6   5   4        222.94        204.08        15.23 o                         
   7   5   4        275.91        321.51        28.23 o                         
  -6   6   4        298.99        301.19        14.37 o                         
  -5   6   4         97.52        124.29         8.68 o                         
  -4   6   4        358.91        380.84        12.58 o                         
  -3   6   4       1341.00       1384.04        25.62 o                         
  -2   6   4        625.58        625.64        13.69 o                         
  -1   6   4         40.89         48.69         3.80 o                         
   0   6   4        285.36        302.91         7.97 o                         
   1   6   4         78.37         82.68         5.09 o                         
   2   6   4        694.67        686.70        12.09 o                         
   3   6   4       1343.03       1347.85        22.76 o                         
   4   6   4        372.14        387.39        11.11 o                         
   5   6   4        112.00        127.86        15.97 o                         
   6   6   4        198.53        205.41        11.26 o                         
  -5   7   4        208.10        224.05        13.55 o                         
  -4   7   4        214.29        207.13        10.81 o                         
  -3   7   4        213.08        243.38        11.13 o                         
  -2   7   4        614.11        601.13        13.37 o                         
  -1   7   4        459.22        454.97        11.41 o                         
   0   7   4        214.64        227.06         7.60 o                         
   1   7   4        519.49        515.88        11.28 o                         
   2   7   4        637.87        648.48        14.06 o                         
   3   7   4        191.53        223.64         9.42 o                         
   4   7   4        235.67        221.08        12.99 o                         
   5   7   4        196.96        200.64        17.87 o                         
  -4   8   4         54.53         67.22         8.43 o                         
  -3   8   4         80.28         73.01         7.66 o                         
  -2   8   4        515.22        559.38        17.39 o                         
  -1   8   4        458.03        465.21        13.83 o                         
   0   8   4        488.79        508.39        13.53 o                         
   1   8   4        439.59        446.24        11.34 o                         
   2   8   4        528.68        564.87        15.29 o                         
   3   8   4         82.51         72.57         6.77 o                         
   4   8   4         73.75         76.74         8.24 o                         
  -3   9   4        255.29        187.26        19.50 o                         
  -2   9   4         28.41         33.41         6.97 o                         
  -1   9   4        172.26        169.17         9.16 o                         
   0   9   4        248.43        218.23        11.91 o                         
   1   9   4        171.72        166.15        11.65 o                         
   2   9   4         17.11         26.42         6.15 o                         
   3   9   4        280.06        216.51        20.63 o                         
   1   0   5      16693.99      16341.64       236.29 o                         
   2   0   5       2377.80       2161.90        21.56 o                         
   3   0   5         24.79         41.79         1.23 o                         
   4   0   5       1212.29       1249.49        12.13 o                         
   5   0   5       1089.26       1111.66        14.89 o                         
   6   0   5        416.77        483.51         9.20 o                         
   7   0   5        393.59        290.94        11.94 o                         
   8   0   5         17.48         23.76         4.65 o                         
  -8   1   5         85.24         83.87         6.12 o                         
  -7   1   5        142.78        122.88         5.91 o                         
  -6   1   5        507.57        526.47         8.92 o                         
  -5   1   5        256.28        279.57         4.83 o                         
  -4   1   5        967.67        954.73        10.96 o                         
  -3   1   5       7808.92       8121.62       135.32 o                         
  -2   1   5       1667.39       1572.53        13.01 o                         
  -1   1   5       6869.35       6792.30        93.01 o                         
   0   1   5        349.07        340.87         3.72 o                         
   1   1   5       5929.81       5969.89        76.66 o                         
   2   1   5       1682.25       1594.80        14.02 o                         
   3   1   5       7728.67       7963.76       131.58 o                         
   4   1   5        912.77        891.68         9.69 o                         
   5   1   5        104.25        118.87         3.17 o                         
   6   1   5        352.03        356.63         7.06 o                         
   7   1   5        134.70        118.37         7.47 o                         
   8   1   5         73.30         72.27         8.41 o                         
  -8   2   5         58.36         56.20         5.92 o                         
  -7   2   5        140.68        104.04         5.55 o                         
  -6   2   5        804.37        742.17        14.80 o                         
  -5   2   5        935.46        964.81        13.57 o                         
  -4   2   5        552.57        542.38         7.58 o                         
  -3   2   5       2940.22       2937.68        30.87 o                         
  -2   2   5       1797.39       1732.05        18.48 o                         
  -1   2   5        700.82        667.33         7.57 o                         
   0   2   5       4103.60       4097.10        58.41 o                         
   1   2   5        711.07        677.82         7.26 o                         
   2   2   5       1783.12       1708.09        20.16 o                         
   3   2   5       2780.05       2799.85        30.89 o                         
   4   2   5        561.14        550.46         6.39 o                         
   5   2   5        953.12        968.05        12.10 o                         
   6   2   5        830.70        849.72        22.03 o                         
   7   2   5        124.21         87.72         5.40 o                         
   8   2   5         50.99         53.58         8.15 o                         
  -7   3   5        224.57        159.29         6.73 o                         
  -6   3   5         34.79         47.34         4.21 o                         
  -5   3   5         68.09         82.34         3.94 o                         
  -4   3   5       1197.39       1180.17        14.22 o                         
  -3   3   5        705.92        745.61         9.15 o                         
  -2   3   5       1967.70       1945.22        19.94 o                         
  -1   3   5       2703.74       2713.34        30.11 o                         
   0   3   5       1324.88       1505.04        22.30 o                         
   1   3   5       2334.66       2310.20        27.28 o                         
   2   3   5       2020.21       2004.16        25.46 o                         
   3   3   5        715.08        749.25         9.91 o                         
   4   3   5       1201.41       1229.18        15.71 o                         
   5   3   5        181.35        195.14         3.91 o                         
   6   3   5         48.84         66.64         4.73 o                         
   7   3   5        290.85        224.50        11.13 o                         
  -7   4   5         52.88         54.23         4.83 o                         
  -6   4   5        233.35        176.43        13.32 o                         
  -5   4   5        240.24        242.56         5.59 o                         
  -4   4   5        195.60        188.88         4.89 o                         
  -3   4   5        600.40        620.45        11.39 o                         
  -2   4   5        698.89        697.28        11.15 o                         
  -1   4   5       2193.29       2263.43        29.65 o                         
   0   4   5       3559.61       3748.76        53.92 o                         
   1   4   5       1927.99       1991.47        26.16 o                         
   2   4   5        515.57        529.57         9.18 o                         
   3   4   5        565.02        607.75        10.25 o                         
   4   4   5        314.25        305.26         5.69 o                         
   5   4   5        270.63        273.15         5.90 o                         
   6   4   5        211.03        198.34         7.67 o                         
   7   4   5         49.98         48.31         4.81 o                         
  -7   5   5         73.77         53.52         5.40 o                         
  -6   5   5         55.71         46.22         4.50 o                         
  -5   5   5        416.17        432.80        14.26 o                         
  -4   5   5        830.31        923.32        18.00 o                         
  -3   5   5        988.39       1003.76        16.05 o                         
  -2   5   5       1208.53       1285.16        27.48 o                         
  -1   5   5       1676.82       1702.11        25.61 o                         
   0   5   5        284.21        285.81         7.30 o                         
   1   5   5       1587.31       1596.23        25.27 o                         
   2   5   5       1296.79       1315.21        18.18 o                         
   3   5   5       1162.01       1154.99        17.80 o                         
   4   5   5        881.09        957.87        16.71 o                         
   5   5   5        396.21        417.76        11.51 o                         
   6   5   5         52.93         49.22         4.83 o                         
   7   5   5         50.28         58.31         8.06 o                         
  -6   6   5        139.01        138.11         8.06 o                         
  -5   6   5        124.64        133.91         8.72 o                         
  -4   6   5        364.34        402.94        13.02 o                         
  -3   6   5         98.33        113.93         5.70 o                         
  -2   6   5        405.63        409.68         9.78 o                         
  -1   6   5        545.21        535.63        11.51 o                         
   0   6   5        259.39        266.24         7.32 o                         
   1   6   5        322.19        311.93         7.88 o                         
   2   6   5        476.95        469.14         9.29 o                         
   3   6   5        123.30        133.55         6.28 o                         
   4   6   5        302.66        320.85        10.11 o                         
   5   6   5        162.17        158.03        14.50 o                         
   6   6   5        121.85        123.12         8.08 o                         
  -5   7   5        144.01        139.00        11.65 o                         
  -4   7   5        141.67        147.22         9.83 o                         
  -3   7   5        703.39        670.25        18.95 o                         
  -2   7   5        375.05        364.68        10.09 o                         
  -1   7   5        143.45        141.07         7.24 o                         
   0   7   5        784.06        788.00        14.68 o                         
   1   7   5        200.46        203.38         7.44 o                         
   2   7   5        428.71        422.68        11.74 o                         
   3   7   5        577.70        567.89        16.16 o                         
   4   7   5         81.89         88.07         6.82 o                         
   5   7   5        109.66        116.44         8.59 o                         
  -4   8   5         84.62         75.78         9.78 o                         
  -3   8   5        194.85        177.62        14.17 o                         
  -2   8   5        241.33        268.15        12.76 o                         
  -1   8   5        127.72        140.48         7.32 o                         
   0   8   5        439.98        448.06        12.52 o                         
   1   8   5        147.74        149.30         7.64 o                         
   2   8   5        256.30        262.76        10.75 o                         
   3   8   5        200.71        194.20        11.93 o                         
   4   8   5        128.99        130.77         9.73 o                         
  -3   9   5         21.65         10.88         8.62 o                         
  -2   9   5        117.42        116.43        10.34 o                         
  -1   9   5        111.73        112.24         7.75 o                         
   0   9   5         35.48         42.66         5.38 o                         
   1   9   5        108.41        110.79         7.08 o                         
   2   9   5        135.32        126.46         7.83 o                         
   3   9   5         24.25         20.63         9.07 o                         
   1   0   6        794.95        823.52         6.52 o                         
   2   0   6       1038.75        994.14         7.24 o                         
   3   0   6       8313.39       8791.33       119.49 o                         
   4   0   6        136.35        137.47         2.33 o                         
   5   0   6         10.41         18.18         1.58 o                         
   6   0   6        624.24        696.20        11.41 o                         
   7   0   6          6.66          5.41         3.47 o                         
   8   0   6         44.72         44.51         4.86 o                         
  -8   1   6         28.08         30.22         4.79 o                         
  -7   1   6        626.47        445.70        13.25 o                         
  -6   1   6        320.61        338.92         6.76 o                         
  -5   1   6        657.11        696.23         9.15 o                         
  -4   1   6       1102.40       1166.60        13.11 o                         
  -3   1   6       2063.57       2207.26        23.29 o                         
  -2   1   6        979.04        960.24         9.46 o                         
  -1   1   6      21010.44      21525.00       282.01 o                         
   0   1   6      13389.01      13085.00       186.94 o                         
   1   1   6      19637.29      19915.99       243.23 o                         
   2   1   6       1159.10       1149.89        11.31 o                         
   3   1   6       1864.82       2072.39        18.74 o                         
   4   1   6       1231.83       1315.62        14.48 o                         
   5   1   6        697.89        742.08         9.91 o                         
   6   1   6        302.75        316.30         6.64 o                         
   7   1   6        632.22        468.24        14.31 o                         
   8   1   6         33.13         37.00         6.37 o                         
  -8   2   6        177.80        179.00         8.90 o                         
  -7   2   6         18.90         15.18         2.87 o                         
  -6   2   6         60.98         76.80         4.54 o                         
  -5   2   6        116.82        134.31         3.87 o                         
  -4   2   6       1263.27       1303.23        15.30 o                         
  -3   2   6       2757.04       2800.02        28.19 o                         
  -2   2   6       1711.66       1709.27        18.26 o                         
  -1   2   6       2732.03       2781.00        48.57 o                         
   0   2   6       3657.61       3598.22        56.95 o                         
   1   2   6       3042.08       3142.39        44.50 o                         
   2   2   6       1966.91       1990.47        24.79 o                         
   3   2   6       2957.43       3058.21        32.12 o                         
   4   2   6       1119.67       1107.06        12.03 o                         
   5   2   6        215.79        241.10         4.76 o                         
   6   2   6         62.89         82.60         4.35 o                         
   7   2   6         53.31         38.93         3.95 o                         
   8   2   6        157.49        164.67         9.54 o                         
  -7   3   6         66.10         64.59         5.04 o                         
  -6   3   6       1079.26       1033.30        21.66 o                         
  -5   3   6        313.40        346.73         5.48 o                         
  -4   3   6        306.81        280.02         5.15 o                         
  -3   3   6       2862.52       2784.74        30.91 o                         
  -2   3   6        899.83        912.85        10.36 o                         
  -1   3   6       3070.94       3164.14        39.14 o                         
   0   3   6      12588.10      12615.69       190.41 o                         
   1   3   6       3204.43       3324.93        43.87 o                         
   2   3   6        834.22        836.32        11.62 o                         
   3   3   6       2700.90       2644.52        31.16 o                         
   4   3   6        379.99        356.56         6.02 o                         
   5   3   6        333.61        370.58         5.71 o                         
   6   3   6       1019.50       1002.90        36.51 o                         
   7   3   6         62.76         58.60         7.04 o                         
  -7   4   6        124.91        121.21         6.33 o                         
  -6   4   6         86.84         90.90         5.60 o                         
  -5   4   6        272.32        285.57         6.03 o                         
  -4   4   6        782.53        813.89        12.93 o                         
  -3   4   6        802.81        803.81        10.70 o                         
  -2   4   6       3877.01       3743.04        43.62 o                         
  -1   4   6        604.51        582.54         8.93 o                         
   0   4   6         89.30         94.98         4.58 o                         
   1   4   6        632.99        629.54         9.58 o                         
   2   4   6       3541.72       3501.87        46.91 o                         
   3   4   6        707.90        692.55        11.37 o                         
   4   4   6        568.06        586.81         8.85 o                         
   5   4   6        167.05        174.33         4.87 o                         
   6   4   6         81.39         94.02         5.41 o                         
   7   4   6        111.63        110.17        10.95 o                         
  -7   5   6         88.45         86.47         7.84 o                         
  -6   5   6        244.50        160.92         7.50 o                         
  -5   5   6        363.88        365.57        10.68 o                         
  -4   5   6        787.95        843.65        16.80 o                         
  -3   5   6        308.00        330.61         6.91 o                         
  -2   5   6       1275.85       1292.29        21.03 o                         
  -1   5   6       2738.79       2660.36        39.86 o                         
   0   5   6       1277.43       1280.37        20.94 o                         
   1   5   6       2562.32       2505.67        37.75 o                         
   2   5   6        987.74        960.43        14.00 o                         
   3   5   6        328.93        340.44         7.50 o                         
   4   5   6        828.06        870.24        15.60 o                         
   5   5   6        337.89        352.68        12.08 o                         
   6   5   6        194.52        160.60        12.76 o                         
   7   5   6         54.28         67.55        14.17 o                         
  -6   6   6         51.65         45.06         5.65 o                         
  -5   6   6        375.43        406.15        16.00 o                         
  -4   6   6        106.24        127.96         8.53 o                         
  -3   6   6       1256.79       1314.98        22.12 o                         
  -2   6   6        177.24        191.22         6.91 o                         
  -1   6   6        297.58        279.10         8.08 o                         
   0   6   6       1845.20       1882.08        27.73 o                         
   1   6   6        307.87        285.75         7.59 o                         
   2   6   6        138.92        140.29         5.15 o                         
   3   6   6       1265.08       1277.97        21.81 o                         
   4   6   6        128.60        136.37         7.99 o                         
   5   6   6        294.23        318.76        14.08 o                         
   6   6   6         78.04         72.58         6.80 o                         
  -5   7   6        147.06        141.81        11.61 o                         
  -4   7   6        314.80        347.79        13.31 o                         
  -3   7   6        150.77        161.53        10.99 o                         
  -2   7   6        454.05        457.36        11.93 o                         
  -1   7   6        569.24        580.96        13.20 o                         
   0   7   6        123.06        126.11         6.24 o                         
   1   7   6        569.02        575.26        12.09 o                         
   2   7   6        367.14        374.99        10.48 o                         
   3   7   6        144.90        156.49         8.28 o                         
   4   7   6        387.49        406.07        13.93 o                         
   5   7   6        113.58        129.93         9.01 o                         
  -4   8   6         44.17         39.95         8.76 o                         
  -3   8   6        304.72        256.93        23.44 o                         
  -2   8   6        210.92        240.81        10.09 o                         
  -1   8   6        416.45        444.30        12.16 o                         
   0   8   6         25.79         33.78         4.96 o                         
   1   8   6        373.69        373.25        10.42 o                         
   2   8   6        139.47        163.15         9.47 o                         
   3   8   6        368.45        384.72        14.45 o                         
   4   8   6         26.91         27.84         6.50 o                         
  -3   9   6        131.55         77.08        14.51 o                         
  -2   9   6         87.53         90.52        11.78 o                         
  -1   9   6         69.57         79.85         6.98 o                         
   0   9   6        631.46        614.29        26.90 o                         
   1   9   6         56.19         61.87         5.97 o                         
   2   9   6         77.49         76.78         6.84 o                         
   3   9   6        126.18         78.90        14.74 o                         
   1   0   7        231.97        302.74         2.55 o                         
   2   0   7       4776.95       4727.85        63.08 o                         
   3   0   7          2.06         13.11         0.91 o                         
   4   0   7       1465.82       1406.42        13.53 o                         
   5   0   7        571.36        603.47         7.78 o                         
   6   0   7          4.43         10.77         2.68 o                         
   7   0   7         18.26         21.21         2.81 o                         
   8   0   7         77.81         66.10         5.59 o                         
  -8   1   7        165.64        148.09         8.25 o                         
  -7   1   7         33.78         39.34         4.19 o                         
  -6   1   7        532.88        591.80         9.52 o                         
  -5   1   7        800.69        863.83        11.95 o                         
  -4   1   7        518.15        505.65         6.46 o                         
  -3   1   7        492.65        495.93         5.63 o                         
  -2   1   7       3258.17       3292.12        46.37 o                         
  -1   1   7      15701.13      16280.09       231.46 o                         
   0   1   7        235.78        223.71         2.43 o                         
   1   1   7      17062.43      17339.99       213.35 o                         
   2   1   7       3729.67       3903.13        67.13 o                         
   3   1   7        584.07        579.42         6.05 o                         
   4   1   7        487.65        462.36         5.59 o                         
   5   1   7        793.93        842.26        11.72 o                         
   6   1   7        460.10        497.19         8.90 o                         
   7   1   7         70.72         70.15         3.65 o                         
   8   1   7        132.72        133.76        18.54 o                         
  -8   2   7         49.32         51.34         7.08 o                         
  -7   2   7         41.72         38.78         3.52 o                         
  -6   2   7        213.15        214.02         6.63 o                         
  -5   2   7       1259.35       1317.09        17.74 o                         
  -4   2   7        863.84        872.88        11.43 o                         
  -3   2   7       1550.63       1524.27        14.59 o                         
  -2   2   7        888.22        961.79        10.26 o                         
  -1   2   7       2328.88       2369.24        26.13 o                         
   0   2   7       5596.35       5647.47        77.76 o                         
   1   2   7       1978.20       1979.97        22.97 o                         
   2   2   7       1433.21       1537.09        19.47 o                         
   3   2   7       1498.56       1478.75        16.16 o                         
   4   2   7        738.87        733.18         8.48 o                         
   5   2   7       1211.56       1250.45        15.97 o                         
   6   2   7        171.06        182.66         6.17 o                         
   7   2   7         45.26         38.19         3.99 o                         
   8   2   7         65.71         59.70         6.42 o                         
  -7   3   7        134.83        113.96         9.09 o                         
  -6   3   7         49.61         57.03         4.43 o                         
  -5   3   7        964.58       1020.64        13.46 o                         
  -4   3   7        346.74        338.86         5.78 o                         
  -3   3   7        100.30         97.70         2.60 o                         
  -2   3   7       1128.46       1126.01        12.48 o                         
  -1   3   7       2787.67       2767.54        36.76 o                         
   0   3   7         21.47         71.33         2.37 o                         
   1   3   7       2723.71       2726.62        33.90 o                         
   2   3   7       1158.98       1169.60        15.88 o                         
   3   3   7         96.53         97.44         2.64 o                         
   4   3   7        328.06        325.95         5.74 o                         
   5   3   7        824.73        854.25        10.58 o                         
   6   3   7         30.40         43.48         4.17 o                         
   7   3   7        204.66        160.03         8.54 o                         
  -7   4   7          2.26          3.00         3.34 o                         
  -6   4   7         96.71         80.66         5.29 o                         
  -5   4   7        482.57        496.16         8.46 o                         
  -4   4   7        558.25        565.49        11.36 o                         
  -3   4   7       1208.12       1218.12        15.39 o                         
  -2   4   7       1633.48       1586.25        19.46 o                         
  -1   4   7        628.77        625.47         9.45 o                         
   0   4   7       1345.07       1352.83        21.21 o                         
   1   4   7        641.05        648.14         9.85 o                         
   2   4   7       1870.15       1868.35        28.96 o                         
   3   4   7       1382.30       1358.91        23.76 o                         
   4   4   7        579.43        567.31         8.68 o                         
   5   4   7        483.31        492.50         8.77 o                         
   6   4   7         88.77         95.63         5.40 o                         
   7   4   7         10.48         13.94         4.36 o                         
  -7   5   7         42.49         33.01         6.05 o                         
  -6   5   7        103.82         92.65         9.65 o                         
  -5   5   7        448.64        423.44        11.07 o                         
  -4   5   7        116.26        131.18         6.23 o                         
  -3   5   7        988.10        967.24        13.82 o                         
  -2   5   7        379.97        384.70        10.37 o                         
  -1   5   7        371.51        379.76         8.62 o                         
   0   5   7       1457.28       1528.01        24.33 o                         
   1   5   7        328.75        340.04         8.18 o                         
   2   5   7        520.09        534.04        13.19 o                         
   3   5   7       1009.03        985.42        15.65 o                         
   4   5   7        178.50        192.60         5.95 o                         
   5   5   7        534.79        555.91        14.70 o                         
   6   5   7        137.29        111.05         8.19 o                         
   7   5   7         65.47         71.12         9.42 o                         
  -6   6   7         14.95         20.61         6.24 o                         
  -5   6   7         51.30         73.75         6.31 o                         
  -4   6   7        780.77        801.64        19.64 o                         
  -3   6   7         25.00         35.12         4.02 o                         
  -2   6   7        453.93        472.02        10.69 o                         
  -1   6   7        298.37        290.70         8.19 o                         
   0   6   7         40.93         51.21         4.08 o                         
   1   6   7        459.84        452.03         9.68 o                         
   2   6   7        454.59        453.81         9.11 o                         
   3   6   7         47.79         60.66         4.74 o                         
   4   6   7        882.61        895.28        18.67 o                         
   5   6   7         79.95         99.51         8.48 o                         
   6   6   7          6.26         11.03         5.30 o                         
  -5   7   7          4.56          7.18         6.91 o                         
  -4   7   7         63.92         74.59         7.76 o                         
  -3   7   7        298.02        281.86        11.81 o                         
  -2   7   7        316.51        322.70         9.51 o                         
  -1   7   7        651.14        673.60        14.40 o                         
   0   7   7        405.95        395.31         9.82 o                         
   1   7   7        602.25        625.11        12.74 o                         
   2   7   7        375.33        375.94        11.79 o                         
   3   7   7        298.30        295.06        11.77 o                         
   4   7   7         32.40         42.26         5.54 o                         
   5   7   7         15.07         24.74         5.80 o                         
  -4   8   7         40.19         45.83        10.36 o                         
  -3   8   7         76.86         77.79         7.97 o                         
  -2   8   7        114.18        114.89         7.27 o                         
  -1   8   7         91.34         87.88         6.05 o                         
   0   8   7        104.86        100.57         6.41 o                         
   1   8   7        100.81        114.22         6.77 o                         
   2   8   7         96.36        103.26         7.05 o                         
   3   8   7         90.11        108.95         7.61 o                         
   4   8   7         14.72         21.42         6.21 o                         
  -3   9   7          6.38          2.04         7.25 o                         
  -2   9   7         89.93         75.65        12.80 o                         
  -1   9   7        550.45        506.73        23.31 o                         
   0   9   7          2.43          8.31         4.72 o                         
   1   9   7        558.65        500.29        18.97 o                         
   2   9   7        139.13        119.61         8.36 o                         
   3   9   7          2.46          3.51         5.59 o                         
   0   0   8       2120.21       2234.96        57.88 o                         
   2   0   8          7.75         19.00         0.67 o                         
   3   0   8       3489.45       3452.88        32.98 o                         
   4   0   8        132.08        154.30         2.45 o                         
   5   0   8       1913.92       2001.97        21.64 o                         
   6   0   8        283.51        317.94         5.49 o                         
   7   0   8          3.35          5.84         2.90 o                         
   8   0   8          5.02          5.42         3.65 o                         
  -8   1   8         67.12         67.86         6.21 o                         
  -7   1   8        219.39        178.54         7.23 o                         
  -6   1   8        165.44        177.41         4.76 o                         
  -5   1   8       3416.82       3556.34        35.94 o                         
  -4   1   8       1126.64       1184.74        13.23 o                         
  -3   1   8        423.69        448.36         4.81 o                         
  -2   1   8        551.72        533.80         4.92 o                         
   0   1   8       7008.12       6806.64       106.14 o                         
   2   1   8        530.78        512.47         5.13 o                         
   3   1   8        511.30        546.05         5.56 o                         
   4   1   8       1150.32       1218.20        12.94 o                         
   5   1   8       3345.47       3477.48        38.41 o                         
   6   1   8        190.16        202.83         4.91 o                         
   7   1   8        281.91        220.82        12.70 o                         
   8   1   8         51.50         58.20         7.50 o                         
  -8   2   8         31.25         21.78         6.20 o                         
  -7   2   8        113.92         90.58         6.24 o                         
  -6   2   8          2.71          7.66         3.24 o                         
  -5   2   8        145.94        166.72         4.05 o                         
  -4   2   8       2228.91       2309.95        26.00 o                         
  -3   2   8       1494.17       1446.10        13.90 o                         
  -2   2   8       6177.00       6394.85        88.35 o                         
   0   2   8        181.12        236.56         3.15 o                         
   2   2   8       6682.73       6999.16        93.13 o                         
   3   2   8       1607.20       1585.92        17.29 o                         
   4   2   8       2387.20       2477.99        26.56 o                         
   5   2   8        169.27        198.38         4.43 o                         
   6   2   8         13.54         19.68         3.48 o                         
   7   2   8         93.24         73.39         4.70 o                         
   8   2   8         57.01         45.30        10.43 o                         
  -7   3   8          1.97          3.59         2.71 o                         
  -6   3   8       1076.99       1049.17        36.30 o                         
  -5   3   8          8.22         17.80         2.83 o                         
  -4   3   8        881.90        826.39        10.46 o                         
  -3   3   8        763.77        739.74         9.78 o                         
  -2   3   8       1498.66       1540.08        16.80 o                         
  -1   3   8        227.61        281.45         4.71 o                         
   0   3   8      11437.23      11318.12       150.08 o                         
   1   3   8        265.07        314.04         5.01 o                         
   2   3   8       1468.65       1494.34        19.50 o                         
   3   3   8        595.46        569.09        10.70 o                         
   4   3   8        850.06        821.27        10.53 o                         
   5   3   8         20.89         28.02         2.14 o                         
   6   3   8       1078.51       1039.81        34.22 o                         
   7   3   8          4.02          5.27         3.26 o                         
  -7   4   8         24.60         27.27         4.17 o                         
  -6   4   8         95.60         90.24         5.37 o                         
  -5   4   8        129.92        158.00         4.58 o                         
  -4   4   8       2521.51       2634.91        36.77 o                         
  -3   4   8        621.48        596.45         8.46 o                         
  -2   4   8       3471.09       3366.46        39.46 o                         
  -1   4   8        211.91        199.72         4.63 o                         
   0   4   8         95.27         92.74         3.96 o                         
   1   4   8        189.71        184.43         4.51 o                         
   2   4   8       3051.40       2990.77        74.53 o                         
   3   4   8        412.87        394.80         8.13 o                         
   4   4   8       2585.22       2684.56        32.38 o                         
   5   4   8        185.84        214.36         5.64 o                         
   6   4   8         81.02         88.41         5.32 o                         
   7   4   8         19.49         17.47         4.52 o                         
  -7   5   8        129.13        102.28         8.20 o                         
  -6   5   8        245.97        192.25        13.48 o                         
  -5   5   8        310.07        300.61         9.04 o                         
  -4   5   8        113.80        115.54         7.14 o                         
  -3   5   8        332.20        306.12         5.95 o                         
  -2   5   8        971.52        961.06        13.99 o                         
  -1   5   8       3162.80       3145.56        46.54 o                         
   0   5   8       2611.95       2521.67        38.01 o                         
   1   5   8       2883.85       2885.75        43.06 o                         
   2   5   8       1197.91       1181.31        20.60 o                         
   3   5   8        404.66        384.96         8.12 o                         
   4   5   8        105.96        112.84         5.08 o                         
   5   5   8        365.88        378.27        11.03 o                         
   6   5   8        242.66        232.72        18.71 o                         
   7   5   8        123.21        147.82        12.36 o                         
  -6   6   8         67.99         66.51         7.36 o                         
  -5   6   8        184.57        187.06        10.27 o                         
  -4   6   8         63.50         96.44         7.49 o                         
  -3   6   8       1226.60       1194.85        18.55 o                         
  -2   6   8        361.19        381.68         9.44 o                         
  -1   6   8        176.68        165.00         6.64 o                         
   0   6   8        594.29        621.54        11.80 o                         
   1   6   8        156.67        154.59         6.02 o                         
   2   6   8        261.86        281.05         6.84 o                         
   3   6   8       1398.24       1376.69        23.22 o                         
   4   6   8         68.85         93.94         6.27 o                         
   5   6   8        253.02        254.78        12.92 o                         
   6   6   8         80.70         88.07         8.74 o                         
  -5   7   8        237.33        236.14        15.69 o                         
  -4   7   8        100.46        125.58         9.10 o                         
  -3   7   8          1.55          7.31         4.40 o                         
  -2   7   8        156.79        167.68         7.45 o                         
  -1   7   8       1762.57       1821.56        30.18 o                         
   0   7   8        137.16        166.66         7.08 o                         
   1   7   8       1534.75       1609.85        25.17 o                         
   2   7   8        181.87        186.43         7.91 o                         
   3   7   8          0.89          2.16         4.11 o                         
   4   7   8         82.65         94.13         6.77 o                         
   5   7   8        299.33        320.98        15.02 o                         
  -4   8   8        258.02        259.47        20.64 o                         
  -3   8   8        468.49        461.79        27.58 o                         
  -2   8   8        213.60        223.75         9.92 o                         
  -1   8   8        173.72        178.99         7.93 o                         
   0   8   8         28.69         27.18         4.82 o                         
   1   8   8        228.18        226.62         8.68 o                         
   2   8   8        223.67        224.61        10.28 o                         
   3   8   8        501.23        496.03        16.13 o                         
   4   8   8        209.83        205.98        16.96 o                         
  -3   9   8         53.91         33.78        11.34 o                         
  -2   9   8         52.80         51.92        11.14 o                         
  -1   9   8         26.24         35.10         5.30 o                         
   0   9   8        234.29        232.62         9.17 o                         
   1   9   8         18.03         26.60         5.40 o                         
   2   9   8         49.05         55.73         6.88 o                         
   3   9   8         63.26         56.90        13.15 o                         
   1   0   9       3124.84       3249.92       112.22 o                         
   2   0   9       2706.65       2413.68        22.43 o                         
   3   0   9        282.68        320.14         3.39 o                         
   4   0   9       1264.46       1237.91        12.11 o                         
   5   0   9         37.56         56.25         2.64 o                         
   6   0   9        233.91        262.16         4.58 o                         
   7   0   9         33.14         44.20         3.93 o                         
   8   0   9         68.28         59.32         6.41 o                         
  -8   1   9        130.13        121.29        13.20 o                         
  -7   1   9        335.09        256.50        11.81 o                         
  -6   1   9        471.24        486.82        10.34 o                         
  -5   1   9        784.27        816.50        10.46 o                         
  -4   1   9         82.02         98.90         2.33 o                         
  -3   1   9        321.99        366.63         3.93 o                         
  -2   1   9         31.12         22.54         0.65 o                         
  -1   1   9         40.22         97.38         2.29 o                         
   0   1   9      12639.61      12054.12       175.91 o                         
   1   1   9         16.86         70.32         1.87 o                         
   2   1   9         46.60         53.59         1.30 o                         
   3   1   9        320.39        364.99         4.07 o                         
   4   1   9        177.65        205.85         3.29 o                         
   5   1   9        629.88        643.72         8.71 o                         
   6   1   9        384.52        410.23         6.60 o                         
   7   1   9        249.24        205.60         7.32 o                         
   8   1   9        105.41         73.45        11.34 o                         
  -8   2   9         60.81         50.03         5.60 o                         
  -7   2   9         17.39         14.79         2.93 o                         
  -6   2   9        136.89        126.33         5.56 o                         
  -5   2   9        875.21        916.65        12.31 o                         
  -4   2   9        738.16        712.11         9.07 o                         
  -3   2   9       2350.42       2316.80        21.74 o                         
  -2   2   9       1432.07       1493.95        14.25 o                         
  -1   2   9        405.43        342.98         6.29 o                         
   0   2   9        469.03        526.68         5.73 o                         
   1   2   9        280.26        218.69         3.48 o                         
   2   2   9       1251.04       1288.13        15.65 o                         
   3   2   9       2466.60       2479.76        25.15 o                         
   4   2   9        803.54        773.79         9.32 o                         
   5   2   9        811.60        834.64        11.43 o                         
   6   2   9        177.02        173.21         6.64 o                         
   7   2   9          9.45         10.64         2.85 o                         
   8   2   9         79.87         65.75        11.11 o                         
  -7   3   9        316.70        262.60        15.54 o                         
  -6   3   9         35.46         42.95         3.99 o                         
  -5   3   9        676.16        718.39        15.15 o                         
  -4   3   9         35.20         38.88         2.01 o                         
  -3   3   9         32.33         37.06         1.75 o                         
  -2   3   9        286.29        289.43         4.65 o                         
  -1   3   9       5740.17       5403.68       185.68 o                         
   0   3   9        212.66        263.04         4.83 o                         
   1   3   9       5795.33       5841.01       202.00 o                         
   2   3   9        280.76        279.00         6.71 o                         
   3   3   9         17.97         22.23         1.60 o                         
   4   3   9         58.85         62.19         2.59 o                         
   5   3   9        675.52        719.35         9.91 o                         
   6   3   9         39.52         48.36         4.23 o                         
   7   3   9        374.11        259.16        10.24 o                         
  -7   4   9        104.75        105.67         5.98 o                         
  -6   4   9         23.70         29.95         3.80 o                         
  -5   4   9        387.01        396.89         7.91 o                         
  -4   4   9        574.58        612.50         8.95 o                         
  -3   4   9       1047.73       1068.43        13.84 o                         
  -2   4   9       1394.49       1360.49        16.97 o                         
  -1   4   9        891.44        918.43        13.87 o                         
   0   4   9          3.06          6.06         2.14 o                         
   1   4   9        990.05       1015.53        14.26 o                         
   2   4   9       1151.02       1130.43        16.92 o                         
   3   4   9       1154.15       1147.01        17.22 o                         
   4   4   9        575.24        614.87         9.43 o                         
   5   4   9        390.27        390.07         7.81 o                         
   6   4   9         42.67         57.64         4.68 o                         
   7   4   9        124.24        122.81         8.48 o                         
  -7   5   9        154.89        130.60        13.49 o                         
  -6   5   9        421.23        328.31        16.69 o                         
  -5   5   9        226.19        229.82         7.23 o                         
  -4   5   9         28.49         28.99         4.93 o                         
  -3   5   9         61.85         74.76         3.17 o                         
  -2   5   9        806.03        790.67        20.90 o                         
  -1   5   9       1223.94       1264.20        20.82 o                         
   0   5   9       2712.29       2705.96        40.58 o                         
   1   5   9       1273.60       1271.39        20.94 o                         
   2   5   9        860.38        847.59        12.73 o                         
   3   5   9         31.24         49.36         3.54 o                         
   4   5   9         19.98         18.63         3.73 o                         
   5   5   9        301.23        326.97         8.87 o                         
   6   5   9        361.37        381.24        19.31 o                         
   7   5   9        159.93        186.15        13.94 o                         
  -6   6   9          0.95          4.82         4.86 o                         
  -5   6   9        154.48        166.13         8.48 o                         
  -4   6   9        763.01        818.01        19.91 o                         
  -3   6   9         17.37         26.63         2.98 o                         
  -2   6   9        675.23        686.96        13.64 o                         
  -1   6   9        325.86        318.90         8.70 o                         
   0   6   9        331.26        336.72         8.21 o                         
   1   6   9        388.52        373.42         8.69 o                         
   2   6   9        500.93        500.30         9.69 o                         
   3   6   9          9.82         21.22         3.85 o                         
   4   6   9        801.75        842.25        17.84 o                         
   5   6   9        125.97        125.74         8.34 o                         
   6   6   9          7.22          7.59         5.00 o                         
  -5   7   9        187.35        182.08        12.60 o                         
  -4   7   9        111.30        119.34         8.85 o                         
  -3   7   9          2.65          5.50         4.33 o                         
  -2   7   9        364.26        352.97         9.98 o                         
  -1   7   9         54.69         73.69         5.75 o                         
   0   7   9       2222.46       2215.30        32.84 o                         
   1   7   9         99.20        132.66         6.67 o                         
   2   7   9        260.47        258.86         8.21 o                         
   3   7   9          5.80          7.10         4.31 o                         
   4   7   9         97.75         98.65         6.89 o                         
   5   7   9        189.88        191.03        18.26 o                         
  -4   8   9         63.70         88.64        18.59 o                         
  -3   8   9        294.02        294.02        15.56 o                         
  -2   8   9        232.08        257.02        12.55 o                         
  -1   8   9        259.03        257.50         8.96 o                         
   0   8   9          1.82          1.28         4.21 o                         
   1   8   9        209.80        207.70         8.38 o                         
   2   8   9        240.78        241.90        10.34 o                         
   3   8   9        266.86        283.61        12.67 o                         
   4   8   9         45.29         41.24         7.60 o                         
  -2   9   9         35.42         29.46        14.40 o                         
  -1   9   9        310.93        256.31        10.13 o                         
   0   9   9        158.52        166.02         8.33 o                         
   1   9   9        393.09        366.67        14.96 o                         
   2   9   9         21.79         24.60         5.96 o                         
   0   0  10        181.95        178.21         2.14 o                         
   1   0  10       1118.86       1162.00         8.80 o                         
   2   0  10        227.08        251.82         2.39 o                         
   3   0  10       5952.94       5800.00       114.35 o                         
   4   0  10        426.25        438.93         5.05 o                         
   5   0  10       1061.88       1088.89        12.50 o                         
   6   0  10        108.48        120.79         3.19 o                         
   7   0  10        272.07        277.51        12.54 o                         
   8   0  10         14.49         12.47         6.80 o                         
  -8   1  10         92.95         84.31        21.54 o                         
  -7   1  10        376.34        317.53        13.77 o                         
  -6   1  10        151.79        169.34         4.73 o                         
  -5   1  10       1061.34       1095.27        13.85 o                         
  -4   1  10        529.34        544.61         6.14 o                         
  -3   1  10        129.90        135.45         2.05 o                         
  -2   1  10       1080.41       1069.45        10.40 o                         
  -1   1  10       3276.12       3292.25        65.75 o                         
   0   1  10       8447.97       8510.57       127.87 o                         
   1   1  10       3948.09       4018.70       138.52 o                         
   2   1  10       1153.98       1132.01        11.43 o                         
   3   1  10        168.45        169.96         3.53 o                         
   4   1  10        636.21        662.46         7.69 o                         
   5   1  10       1005.31       1042.56        12.05 o                         
   6   1  10        149.93        166.97         5.15 o                         
   7   1  10        335.04        256.35         8.79 o                         
   8   1  10        101.66         61.44         9.98 o                         
  -7   2  10         82.57         75.56         6.15 o                         
  -6   2  10        193.36        185.11         8.26 o                         
  -5   2  10        210.10        224.94         4.32 o                         
  -4   2  10       2483.65       2566.46        27.39 o                         
  -3   2  10       2034.19       2013.67        19.02 o                         
  -2   2  10       2279.13       2227.90        20.15 o                         
   0   2  10       1666.07       1787.32        17.53 o                         
   1   2  10       3882.61       4030.71       139.88 o                         
   2   2  10       2642.06       2622.85        30.66 o                         
   3   2  10       1838.44       1860.89        20.08 o                         
   4   2  10       2379.51       2490.87        26.73 o                         
   5   2  10        221.17        244.70         5.05 o                         
   6   2  10        211.52        215.61         6.10 o                         
   7   2  10         88.57         73.94         4.34 o                         
  -7   3  10        106.30        103.11         5.68 o                         
  -6   3  10        854.05        851.96        23.30 o                         
  -5   3  10         77.81         80.52         4.36 o                         
  -4   3  10       1351.81       1300.91        13.38 o                         
  -3   3  10        120.26        107.58         2.42 o                         
  -2   3  10       2777.41       2750.26        27.94 o                         
  -1   3  10        165.97        182.16         3.37 o                         
   0   3  10       4592.48       4275.74        85.99 o                         
   1   3  10        190.52        208.24         3.88 o                         
   2   3  10       2859.00       2831.32        39.23 o                         
   3   3  10        110.00         98.44         2.71 o                         
   4   3  10       1240.30       1194.33        14.56 o                         
   5   3  10         83.63         87.05         3.56 o                         
   6   3  10        995.71        972.12        37.40 o                         
   7   3  10        118.30        100.13        12.95 o                         
  -7   4  10         13.24         15.39         4.24 o                         
  -6   4  10         12.06          9.18         3.40 o                         
  -5   4  10         49.24         66.71         3.36 o                         
  -4   4  10       1264.24       1323.47        16.25 o                         
  -3   4  10        148.89        151.63         3.67 o                         
  -2   4  10       1595.41       1544.73        19.60 o                         
  -1   4  10        526.83        554.39         9.24 o                         
   0   4  10        523.59        584.67        10.71 o                         
   1   4  10        431.28        450.81         7.59 o                         
   2   4  10       1971.00       1948.17        27.36 o                         
   3   4  10        282.24        267.70         6.17 o                         
   4   4  10       1186.49       1239.33        16.27 o                         
   5   4  10         76.23         90.93         4.57 o                         
   6   4  10         16.89         19.66         4.05 o                         
   7   4  10         15.11         15.06         4.52 o                         
  -6   5  10        263.45        187.88         9.18 o                         
  -5   5  10        218.10        224.98         8.09 o                         
  -4   5  10        707.07        735.77        14.91 o                         
  -3   5  10        188.83        182.11         4.57 o                         
  -2   5  10       1105.36       1099.44        16.91 o                         
  -1   5  10       1929.89       1867.59        34.89 o                         
   0   5  10        771.88        792.01        14.40 o                         
   1   5  10       2221.19       2194.52        31.04 o                         
   2   5  10       1155.73       1125.46        20.26 o                         
   3   5  10        174.34        169.02         5.43 o                         
   4   5  10        666.78        671.47        13.29 o                         
   5   5  10        238.61        266.87         8.25 o                         
   6   5  10        256.69        255.33        18.90 o                         
  -6   6  10         89.27         80.94        10.88 o                         
  -5   6  10        346.17        376.83        12.20 o                         
  -4   6  10         29.02         41.33         6.12 o                         
  -3   6  10        835.05        870.70        14.51 o                         
  -2   6  10        161.15        167.75         6.73 o                         
  -1   6  10       1559.04       1559.73        25.68 o                         
   0   6  10        200.62        197.95         6.55 o                         
   1   6  10       1698.89       1703.66        25.53 o                         
   2   6  10        132.86        134.45         4.75 o                         
   3   6  10        967.44        994.62        18.04 o                         
   4   6  10         16.30         23.75         4.33 o                         
   5   6  10        326.76        360.59        14.90 o                         
   6   6  10         82.02         88.51         7.82 o                         
  -5   7  10        441.60        439.88        24.67 o                         
  -4   7  10         20.21         24.19         6.12 o                         
  -3   7  10         17.51         19.45         4.87 o                         
  -2   7  10         32.44         41.87         4.91 o                         
  -1   7  10       1369.91       1416.70        24.62 o                         
   0   7  10         27.02         58.60         4.86 o                         
   1   7  10       1608.16       1653.99        25.78 o                         
   2   7  10         15.47         23.24         4.21 o                         
   3   7  10         29.58         32.93         5.03 o                         
   4   7  10         22.21         23.36         4.93 o                         
   5   7  10        411.78        461.76        17.64 o                         
  -4   8  10        262.45        249.16        26.07 o                         
  -3   8  10        174.63        173.90        16.07 o                         
  -2   8  10        318.03        337.86        11.78 o                         
  -1   8  10        145.80        148.40         7.67 o                         
   0   8  10          1.77         -0.93         4.25 o                         
   1   8  10        151.65        151.94         7.69 o                         
   2   8  10        316.19        321.32        16.60 o                         
   3   8  10        208.53        178.41        19.34 o                         
   4   8  10        286.66        262.17        26.22 o                         
  -2   9  10         73.10         54.58        14.40 o                         
  -1   9  10         14.32         20.70         5.00 o                         
   0   9  10        694.45        685.61        21.21 o                         
   1   9  10         32.34         48.62         6.24 o                         
   2   9  10        113.41        109.93         8.40 o                         
   1   0  11        129.56        140.18         1.54 o                         
   2   0  11       4200.62       3912.06        55.20 o                         
   3   0  11        465.15        443.96         4.16 o                         
   4   0  11       2986.91       3151.20        29.68 o                         
   5   0  11        190.29        205.08         3.55 o                         
   6   0  11         83.58        100.84         3.09 o                         
   7   0  11         22.75         18.94         3.59 o                         
   8   0  11         14.81         11.79         6.12 o                         
  -8   1  11         74.15         47.38         8.62 o                         
  -7   1  11        119.83        122.62         7.86 o                         
  -6   1  11        937.21        989.56        15.41 o                         
  -5   1  11        339.48        337.10         5.67 o                         
  -4   1  11         68.41         74.61         1.84 o                         
  -3   1  11         93.27        103.00         1.69 o                         
  -2   1  11       4518.16       4667.71        71.42 o                         
  -1   1  11       3449.35       3474.85       150.08 o                         
   0   1  11      23230.08      22102.69       293.18 o                         
   1   1  11       2812.99       2766.51        39.10 o                         
   2   1  11       4044.13       4039.69        56.81 o                         
   3   1  11         96.44        107.04         2.35 o                         
   4   1  11        131.40        136.76         2.89 o                         
   5   1  11        384.85        400.16         5.16 o                         
   6   1  11       1029.96       1080.93        14.89 o                         
   7   1  11        123.71        116.60        11.92 o                         
   8   1  11         74.64         48.06         9.30 o                         
  -7   2  11          2.55          6.91         2.92 o                         
  -6   2  11         16.94         19.14         3.48 o                         
  -5   2  11        672.39        701.69         8.79 o                         
  -4   2  11       1439.36       1437.85        15.30 o                         
  -3   2  11       4720.78       4627.84        53.12 o                         
  -2   2  11        581.03        537.35         5.30 o                         
  -1   2  11        394.19        336.93         4.03 o                         
   0   2  11         21.53         22.76         1.06 o                         
   1   2  11        427.21        364.94         5.13 o                         
   2   2  11        480.93        436.26         5.84 o                         
   3   2  11       4738.45       4752.21        49.43 o                         
   4   2  11       1275.40       1281.06        14.54 o                         
   5   2  11        640.38        682.53         9.81 o                         
   6   2  11         16.21         23.92         3.16 o                         
   7   2  11          1.30          4.46         2.37 o                         
  -7   3  11        514.71        501.37        25.75 o                         
  -6   3  11         42.13         54.34         4.22 o                         
  -5   3  11        534.51        537.94        10.54 o                         
  -4   3  11          9.93         18.67         1.33 o                         
  -3   3  11        184.92        184.81         3.05 o                         
  -2   3  11        201.60        227.83         3.73 o                         
  -1   3  11       3704.77       3569.31        55.50 o                         
   0   3  11        427.96        523.22         7.79 o                         
   1   3  11       2865.31       2746.91        32.42 o                         
   2   3  11        233.25        259.27         9.48 o                         
   3   3  11        158.89        161.26         3.40 o                         
   4   3  11          4.59         12.02         1.77 o                         
   5   3  11        630.19        648.62         9.90 o                         
   6   3  11         40.41         51.11         4.35 o                         
   7   3  11        461.48        317.55        17.35 o                         
  -7   4  11         15.95         13.72         4.00 o                         
  -6   4  11        126.84        121.45         6.66 o                         
  -5   4  11        202.05        202.54         5.54 o                         
  -4   4  11          0.53         11.22         1.76 o                         
  -3   4  11       4723.13       4992.04        57.88 o                         
  -2   4  11        229.60        235.01         5.96 o                         
  -1   4  11        669.93        689.95        10.99 o                         
   0   4  11        664.09        711.29        12.53 o                         
   1   4  11        733.30        752.42        11.92 o                         
   2   4  11        365.61        370.37         7.37 o                         
   3   4  11       4491.08       4583.01        83.97 o                         
   4   4  11         14.96         24.91         2.21 o                         
   5   4  11        201.92        210.27         6.07 o                         
   6   4  11        164.39        185.09         8.07 o                         
   7   4  11         12.90         15.72         4.70 o                         
  -6   5  11        258.99        209.37        10.80 o                         
  -5   5  11        186.40        195.87         9.12 o                         
  -4   5  11        133.79        147.28         6.21 o                         
  -3   5  11        420.88        383.31         7.06 o                         
  -2   5  11       2077.88       2089.47        27.37 o                         
  -1   5  11       1313.89       1324.14        21.71 o                         
   0   5  11       3380.96       3369.80        49.78 o                         
   1   5  11       1310.71       1301.01        19.72 o                         
   2   5  11       1904.53       1905.67        25.76 o                         
   3   5  11        387.15        344.79         8.41 o                         
   4   5  11        105.28        128.08         6.16 o                         
   5   5  11        174.70        197.28         7.30 o                         
   6   5  11        247.61        185.11        10.37 o                         
  -6   6  11        107.28         86.83        10.20 o                         
  -5   6  11         94.84        111.84         7.52 o                         
  -4   6  11        956.32        982.20        24.78 o                         
  -3   6  11        163.92        174.26         5.70 o                         
  -2   6  11        785.52        804.97        15.33 o                         
  -1   6  11        244.05        245.65         7.78 o                         
   0   6  11         16.88         29.30         3.74 o                         
   1   6  11        285.15        279.56         7.59 o                         
   2   6  11        820.77        821.12        13.91 o                         
   3   6  11        145.31        155.02         6.70 o                         
   4   6  11        776.76        761.19        15.31 o                         
   5   6  11         99.96        103.10         7.85 o                         
   6   6  11        107.73        113.12         9.39 o                         
  -5   7  11         17.65         28.95         7.96 o                         
  -4   7  11         32.11         32.77         6.41 o                         
  -3   7  11         46.14         52.95         5.72 o                         
  -2   7  11        492.05        481.22        11.79 o                         
  -1   7  11        151.13        151.55         7.56 o                         
   0   7  11       1459.62       1424.60        22.87 o                         
   1   7  11         84.85         96.18         5.74 o                         
   2   7  11        433.46        430.32        10.29 o                         
   3   7  11         30.35         28.48         6.18 o                         
   4   7  11         18.64         15.04         4.48 o                         
   5   7  11         19.94         26.96         5.72 o                         
  -4   8  11        329.54        354.80        29.70 o                         
  -3   8  11        303.40        309.08        16.43 o                         
  -2   8  11        453.06        476.90        14.12 o                         
  -1   8  11        185.54        190.22         8.17 o                         
   0   8  11         63.98         77.85         6.00 o                         
   1   8  11        228.86        226.06         8.62 o                         
   2   8  11        460.58        451.87        13.47 o                         
   3   8  11        263.45        230.78        16.50 o                         
   4   8  11        283.22        249.50        26.42 o                         
  -2   9  11          9.59          9.86         7.08 o                         
  -1   9  11        268.07        243.77        10.28 o                         
   0   9  11         12.04         24.60         5.06 o                         
   1   9  11        205.02        191.79        13.13 o                         
   2   9  11         16.26         18.47         6.05 o                         
   0   0  12        111.12        110.63         1.65 o                         
   1   0  12       5752.18       5969.23        86.03 o                         
   2   0  12       1362.19       1453.08        12.17 o                         
   3   0  12       5183.71       4966.24        56.93 o                         
   4   0  12        407.85        401.66         4.67 o                         
   5   0  12        400.78        397.19         5.37 o                         
   6   0  12        107.42        119.42         3.37 o                         
   7   0  12        255.08        297.46        10.86 o                         
   8   0  12          0.26          1.13         5.89 o                         
  -8   1  12         18.27         19.27         6.35 o                         
  -7   1  12        596.36        423.31        11.95 o                         
  -6   1  12        153.10        166.58         4.74 o                         
  -5   1  12        221.49        242.38         4.74 o                         
  -4   1  12       1085.70       1130.96        10.91 o                         
  -3   1  12         33.57         35.39         1.14 o                         
  -2   1  12        983.81        964.37         8.22 o                         
  -1   1  12       5238.40       4927.81       169.81 o                         
   0   1  12         59.52         62.01         1.23 o                         
   2   1  12        888.85        876.79         9.15 o                         
   3   1  12         28.91         34.65         1.46 o                         
   4   1  12       1069.79       1110.86        12.04 o                         
   5   1  12        387.05        421.63         5.87 o                         
   6   1  12        144.00        155.98         4.15 o                         
   7   1  12        564.28        390.14        13.51 o                         
   8   1  12          3.89         -4.99         4.99 o                         
  -7   2  12         60.12         56.06         4.06 o                         
  -6   2  12        336.50        324.31        10.33 o                         
  -5   2  12        173.18        187.62         3.61 o                         
  -4   2  12       1346.41       1362.91        13.45 o                         
  -3   2  12        539.67        498.31         5.26 o                         
  -1   2  12        856.60        807.89         9.20 o                         
   0   2  12         24.83         48.47         1.79 o                         
   1   2  12        830.82        794.07        10.10 o                         
   2   2  12       6260.57       6482.15       222.63 o                         
   3   2  12        553.52        525.23         6.35 o                         
   4   2  12       1655.68       1690.37        17.87 o                         
   5   2  12        170.90        189.72         4.51 o                         
   6   2  12        354.52        356.17         7.42 o                         
   7   2  12         48.00         35.37         3.44 o                         
  -7   3  12         67.95         80.22         4.96 o                         
  -6   3  12        520.08        498.16        12.31 o                         
  -5   3  12         15.61         17.72         3.14 o                         
  -4   3  12        259.03        244.42         3.48 o                         
  -3   3  12        104.04         89.83         2.21 o                         
  -2   3  12       1836.63       1827.52        18.29 o                         
  -1   3  12        390.14        444.38         6.94 o                         
   0   3  12       6874.43       6766.07       114.78 o                         
   1   3  12        314.42        365.26         6.09 o                         
   2   3  12       1691.63       1678.15        21.85 o                         
   3   3  12        126.77        107.18         2.95 o                         
   4   3  12        151.03        139.86         3.57 o                         
   5   3  12         33.77         41.69         3.09 o                         
   6   3  12        418.40        426.55        18.83 o                         
   7   3  12         66.00         62.80         4.76 o                         
  -7   4  12         83.23         76.01         6.18 o                         
  -6   4  12         98.32        103.56         5.52 o                         
  -5   4  12        212.32        234.80         5.97 o                         
  -4   4  12       2076.87       2177.12        28.08 o                         
  -3   4  12       2030.01       2044.90        26.21 o                         
  -2   4  12       3356.50       3228.67        43.46 o                         
  -1   4  12        520.74        485.03         7.77 o                         
   0   4  12        252.40        290.52         6.84 o                         
   1   4  12        514.83        482.42         7.95 o                         
   2   4  12       3242.33       3086.75        41.89 o                         
   3   4  12       1958.51       1944.39        44.15 o                         
   4   4  12       2066.89       2129.63        26.30 o                         
   5   4  12        212.32        237.05         6.42 o                         
   6   4  12         82.65         98.48         5.62 o                         
   7   4  12         67.55         74.23         7.36 o                         
  -6   5  12        117.37        104.22         6.78 o                         
  -5   5  12        183.83        196.95         8.41 o                         
  -4   5  12         64.64         75.13         3.94 o                         
  -3   5  12        265.27        264.83         5.72 o                         
  -2   5  12        851.99        809.00        12.16 o                         
  -1   5  12       1085.45       1006.71        15.68 o                         
   0   5  12       1656.04       1738.22        27.44 o                         
   1   5  12       1291.45       1244.20        19.04 o                         
   2   5  12       1123.76       1079.46        18.43 o                         
   3   5  12        206.98        210.46         6.04 o                         
   4   5  12         31.75         37.58         4.20 o                         
   5   5  12        165.38        168.80         9.82 o                         
   6   5  12        115.10        114.26         6.84 o                         
  -6   6  12         29.80         28.11         6.80 o                         
  -5   6  12         57.47         64.65         8.31 o                         
  -4   6  12         13.48         23.10         4.34 o                         
  -3   6  12       1540.18       1601.05        23.92 o                         
  -2   6  12         50.02         58.13         4.69 o                         
  -1   6  12        296.18        316.15         8.78 o                         
   0   6  12         58.26         62.35         4.86 o                         
   1   6  12        241.64        261.01         7.38 o                         
   2   6  12         22.12         26.60         3.04 o                         
   3   6  12       1479.90       1517.75        30.60 o                         
   4   6  12         24.96         44.51         4.87 o                         
   5   6  12         46.52         49.63         5.33 o                         
   6   6  12         24.39         38.34         8.01 o                         
  -5   7  12        175.32        204.27        20.40 o                         
  -4   7  12         60.44         70.02         7.39 o                         
  -3   7  12         13.72         24.14         5.05 o                         
  -2   7  12        380.62        381.33        10.48 o                         
  -1   7  12        665.01        686.40        14.66 o                         
   0   7  12        235.33        226.65         7.86 o                         
   1   7  12        522.69        557.36        12.03 o                         
   2   7  12        386.45        374.29         9.63 o                         
   3   7  12         15.48         15.95         4.73 o                         
   4   7  12         53.19         50.92         4.97 o                         
   5   7  12        119.29        135.23        12.59 o                         
  -4   8  12        260.22        296.31        28.34 o                         
  -3   8  12        184.86        178.87        10.45 o                         
  -2   8  12        184.94        204.80        10.49 o                         
  -1   8  12        298.99        316.06        10.51 o                         
   0   8  12        166.51        164.95         7.88 o                         
   1   8  12        270.05        274.45        10.98 o                         
   2   8  12        175.00        173.94         8.41 o                         
   3   8  12        176.40        157.08        13.07 o                         
   4   8  12        239.37        233.64        24.28 o                         
  -2   9  12        258.86        177.52        19.27 o                         
  -1   9  12        136.76        147.17        10.08 o                         
   0   9  12        605.56        587.35        24.06 o                         
   1   9  12        147.13        156.78         8.68 o                         
   2   9  12        300.28        309.43        13.02 o                         
   1   0  13       1723.89       1752.71        13.47 o                         
   3   0  13         75.81         69.84         1.47 o                         
   4   0  13       3196.07       3157.83        28.56 o                         
   5   0  13        333.82        335.38         4.83 o                         
   6   0  13         21.18         31.62         2.36 o                         
   7   0  13         17.17         23.74         5.61 o                         
   8   0  13        169.69        149.86        14.51 o                         
  -8   1  13        161.67        126.28        11.79 o                         
  -7   1  13        144.56        126.92        10.77 o                         
  -6   1  13        586.90        581.17        16.24 o                         
  -5   1  13        653.82        654.88         9.00 o                         
  -4   1  13       1168.73       1162.16        11.67 o                         
  -3   1  13        425.58        428.96         4.46 o                         
  -2   1  13       7342.62       7440.29       108.20 o                         
  -1   1  13       1775.55       1775.12        15.15 o                         
   0   1  13       7174.05       6960.55       123.30 o                         
   1   1  13       2119.52       2104.22        19.69 o                         
   2   1  13       7551.67       7696.89       103.65 o                         
   3   1  13        382.69        386.50         4.99 o                         
   4   1  13       1216.97       1236.38        12.74 o                         
   5   1  13        654.03        669.77         8.42 o                         
   6   1  13        523.35        566.55         9.83 o                         
   7   1  13        162.13        138.82        10.28 o                         
   8   1  13        177.34        114.49        12.24 o                         
  -7   2  13        175.05        131.75         9.70 o                         
  -6   2  13         22.08         24.54         3.36 o                         
  -5   2  13        296.03        316.24         5.32 o                         
  -4   2  13        221.22        237.04         3.65 o                         
  -3   2  13       2505.47       2416.96        21.95 o                         
  -1   2  13       3055.19       3093.29        38.08 o                         
   0   2  13        650.03        798.81        15.10 o                         
   1   2  13       2864.85       2886.57        41.13 o                         
   2   2  13       5912.57       6116.46       210.84 o                         
   3   2  13       2839.63       2787.48        28.33 o                         
   4   2  13        127.74        147.70         3.24 o                         
   5   2  13        213.36        229.61         4.53 o                         
   6   2  13         57.25         64.18         3.67 o                         
   7   2  13        154.26        112.67         5.22 o                         
  -7   3  13        356.27        317.58        10.69 o                         
  -6   3  13          0.47          4.87         3.24 o                         
  -5   3  13       1158.83       1195.52        19.51 o                         
  -4   3  13        387.90        373.31         5.16 o                         
  -3   3  13        292.74        283.23         4.01 o                         
  -2   3  13        558.38        549.62         6.68 o                         
  -1   3  13       3338.21       3290.31        43.81 o                         
   0   3  13        441.25        483.85         7.42 o                         
   1   3  13       3568.22       3447.29        49.36 o                         
   2   3  13        519.67        497.68        10.79 o                         
   3   3  13        227.41        222.52         4.39 o                         
   4   3  13        460.19        444.03         6.75 o                         
   5   3  13       1138.28       1186.47        16.75 o                         
   6   3  13          0.47          8.36         3.57 o                         
   7   3  13        333.33        242.24        13.44 o                         
  -7   4  13        162.66        163.83         9.31 o                         
  -6   4  13          0.18          0.71         3.25 o                         
  -5   4  13        509.66        518.31        10.61 o                         
  -4   4  13        379.55        414.50         7.20 o                         
  -3   4  13       1901.74       1950.41        23.93 o                         
  -2   4  13        757.81        728.49        15.80 o                         
  -1   4  13        841.30        862.90        12.33 o                         
   0   4  13        274.53        272.91         6.62 o                         
   1   4  13       1018.16       1049.52        14.70 o                         
   2   4  13        727.43        699.93        11.63 o                         
   3   4  13       2190.22       2222.07        31.09 o                         
   4   4  13        375.14        401.62         7.57 o                         
   5   4  13        461.12        488.49         9.48 o                         
   6   4  13         12.48         13.42         4.13 o                         
   7   4  13        177.04        190.18        12.83 o                         
  -6   5  13        169.77        157.81         8.16 o                         
  -5   5  13        180.38        178.97         7.45 o                         
  -4   5  13        284.60        284.30         8.69 o                         
  -3   5  13        234.22        254.41         5.69 o                         
  -2   5  13        574.12        576.21        10.14 o                         
  -1   5  13        625.90        669.38        10.54 o                         
   0   5  13       1203.11       1197.82        20.03 o                         
   1   5  13        604.85        646.27        11.48 o                         
   2   5  13        630.87        631.46        12.38 o                         
   3   5  13        236.14        247.89         6.57 o                         
   4   5  13        359.34        361.94         9.31 o                         
   5   5  13        134.84        138.00         6.48 o                         
   6   5  13        142.67        126.10         7.26 o                         
  -6   6  13         44.94         37.86         7.25 o                         
  -5   6  13         64.46         65.48         8.31 o                         
  -4   6  13        658.11        652.94        14.81 o                         
  -3   6  13        159.77        183.68         5.96 o                         
  -2   6  13       2036.27       2026.13        32.24 o                         
  -1   6  13        399.15        365.34         9.46 o                         
   0   6  13         32.08         34.05         4.14 o                         
   1   6  13        519.74        467.40        10.01 o                         
   2   6  13       2168.56       2133.87        33.74 o                         
   3   6  13        148.67        168.63         6.95 o                         
   4   6  13        677.18        648.53        14.43 o                         
   5   6  13         37.13         38.24         5.12 o                         
   6   6  13         37.03         50.86         8.25 o                         
  -5   7  13        149.09        164.59        19.27 o                         
  -4   7  13         37.78         44.44         6.72 o                         
  -3   7  13         37.00         31.94         5.29 o                         
  -2   7  13        186.82        197.48         8.10 o                         
  -1   7  13        353.76        367.75         9.27 o                         
   0   7  13        569.01        564.78        12.08 o                         
   1   7  13        399.91        425.21        10.41 o                         
   2   7  13        180.14        184.66         7.40 o                         
   3   7  13         45.89         40.94         5.32 o                         
   4   7  13         76.70         71.40         6.27 o                         
   5   7  13        160.30        181.62        11.22 o                         
  -4   8  13        254.22        255.50        26.07 o                         
  -3   8  13        199.14        199.54        12.65 o                         
  -2   8  13         78.72         73.92         6.31 o                         
  -1   8  13         98.87        114.82         6.65 o                         
   0   8  13         65.01         78.77         6.12 o                         
   1   8  13        115.81        132.86         7.33 o                         
   2   8  13        100.28         95.33         6.73 o                         
   3   8  13        192.89        185.00        16.02 o                         
   4   8  13        195.21        144.07        21.94 o                         
  -2   9  13         43.84         32.05        14.40 o                         
  -1   9  13        170.28        159.59         8.46 o                         
   0   9  13          2.34          9.30         4.84 o                         
   1   9  13        109.65        105.53         7.54 o                         
   2   9  13         71.19         75.20         8.83 o                         
   0   0  14       5230.46       5066.27       166.49 o                         
   1   0  14        538.79        612.74         5.17 o                         
   2   0  14       1488.32       1511.57        12.73 o                         
   3   0  14       4595.97       4499.19        46.78 o                         
   4   0  14       1886.05       1967.58        18.28 o                         
   5   0  14        447.31        476.24         6.22 o                         
   6   0  14        689.23        706.70        17.28 o                         
   7   0  14          0.66          0.62         4.96 o                         
   8   0  14         22.51         16.32         7.25 o                         
  -7   1  14        142.59        122.55         8.69 o                         
  -6   1  14        208.38        220.42         5.81 o                         
  -5   1  14        394.19        419.43         5.74 o                         
  -4   1  14        519.52        529.11         6.95 o                         
  -3   1  14        344.62        333.88         3.60 o                         
  -2   1  14       3032.05       3084.63        29.57 o                         
  -1   1  14       2173.94       2077.37        18.22 o                         
   0   1  14        694.89        687.16         5.91 o                         
   1   1  14       2429.18       2344.30        23.63 o                         
   2   1  14       3037.10       3144.68        31.65 o                         
   3   1  14        359.13        341.23         5.70 o                         
   4   1  14        822.93        824.17         8.97 o                         
   5   1  14        486.80        514.33         6.94 o                         
   6   1  14        215.28        234.53         5.64 o                         
   7   1  14        175.16        160.72        11.66 o                         
   8   1  14         79.26         70.05        11.79 o                         
  -7   2  14        129.28        120.74         9.81 o                         
  -6   2  14        145.34        147.43         5.42 o                         
  -5   2  14        477.87        494.67         7.73 o                         
  -4   2  14       3434.85       3480.93        33.78 o                         
  -3   2  14       1477.95       1436.78        13.48 o                         
  -2   2  14       5449.94       5409.93        93.28 o                         
   0   2  14       3891.40       4022.00       101.34 o                         
   1   2  14       5692.86       5938.49       205.17 o                         
   2   2  14       5770.73       5805.43       245.76 o                         
   3   2  14       1542.33       1514.74        16.76 o                         
   4   2  14       3366.70       3421.20        38.04 o                         
   5   2  14        488.22        514.55         6.79 o                         
   6   2  14        104.66        114.02         4.57 o                         
   7   2  14        103.41         91.60         4.95 o                         
  -7   3  14         28.64         32.55         4.42 o                         
  -6   3  14        268.42        266.94         7.53 o                         
  -5   3  14        194.40        220.31         6.35 o                         
  -4   3  14         81.15         86.12         2.75 o                         
  -3   3  14       3020.60       2956.46        28.96 o                         
  -2   3  14       1471.31       1432.67        15.32 o                         
  -1   3  14        656.46        676.58         9.81 o                         
   0   3  14       5217.78       5411.16       188.85 o                         
   1   3  14        769.56        789.67        10.59 o                         
   2   3  14       1359.20       1302.33        17.53 o                         
   3   3  14       2558.03       2530.30        30.29 o                         
   4   3  14         97.81        103.39         3.25 o                         
   5   3  14        209.59        234.02         5.73 o                         
   6   3  14        330.31        353.44        12.77 o                         
   7   3  14         35.21         36.12         4.29 o                         
  -7   4  14        109.08        108.41        11.16 o                         
  -6   4  14         86.58         87.62         6.04 o                         
  -5   4  14        210.51        206.42         5.64 o                         
  -4   4  14       1157.73       1206.17        16.61 o                         
  -3   4  14        359.38        350.94         6.10 o                         
  -2   4  14       1212.86       1184.81        17.61 o                         
  -1   4  14       1871.65       1795.19        23.46 o                         
   0   4  14        214.96        175.66         5.36 o                         
   1   4  14       1860.78       1805.81        23.83 o                         
   2   4  14       1172.13       1118.23        17.01 o                         
   3   4  14        308.56        310.87         6.45 o                         
   4   4  14       1274.96       1301.65        18.17 o                         
   5   4  14        168.12        188.78         5.83 o                         
   6   4  14        101.84         99.38         6.95 o                         
   7   4  14         88.04         87.39         7.45 o                         
  -6   5  14        156.52        149.87         7.96 o                         
  -5   5  14        415.08        434.46        17.44 o                         
  -4   5  14        308.98        317.99         6.85 o                         
  -3   5  14        434.86        451.95         8.10 o                         
  -2   5  14        922.25        835.35        13.53 o                         
  -1   5  14       1039.11       1049.92        15.12 o                         
   0   5  14        543.97        561.48        11.40 o                         
   1   5  14        917.80        920.20        14.99 o                         
   2   5  14       1006.88        918.37        16.35 o                         
   3   5  14        489.82        503.85         9.88 o                         
   4   5  14        235.41        239.43         7.72 o                         
   5   5  14        420.20        441.27        11.50 o                         
   6   5  14        128.36         96.86        10.00 o                         
  -6   6  14        114.31         74.81         8.84 o                         
  -5   6  14        173.52        132.70        10.54 o                         
  -4   6  14         98.74        107.59         7.06 o                         
  -3   6  14       1100.96       1128.31        18.01 o                         
  -2   6  14         79.19        103.73         5.02 o                         
  -1   6  14        396.93        389.45         8.89 o                         
   0   6  14        594.03        617.32        12.97 o                         
   1   6  14        277.23        281.49         7.72 o                         
   2   6  14         45.17         68.17         4.64 o                         
   3   6  14       1046.02       1049.08        18.91 o                         
   4   6  14        106.82        114.73         6.54 o                         
   5   6  14        194.19        220.12        10.47 o                         
   6   6  14        117.55        140.19        12.26 o                         
  -5   7  14        108.03        115.17        17.68 o                         
  -4   7  14        246.70        233.78         9.31 o                         
  -3   7  14         11.36         15.59         4.79 o                         
  -2   7  14        263.62        284.22        11.37 o                         
  -1   7  14        953.09        930.22        16.39 o                         
   0   7  14        275.24        288.05         8.71 o                         
   1   7  14        776.90        774.25        14.77 o                         
   2   7  14        203.67        202.44         7.53 o                         
   3   7  14          5.23          3.25         4.40 o                         
   4   7  14        220.51        185.31        14.84 o                         
   5   7  14        168.74        182.66        13.97 o                         
  -4   8  14         97.12        124.01        20.63 o                         
  -3   8  14        298.17        313.66        13.01 o                         
  -2   8  14        529.70        468.93        20.91 o                         
  -1   8  14        186.48        199.11         9.01 o                         
   0   8  14        293.69        280.73         9.45 o                         
   1   8  14        105.76        114.50         6.83 o                         
   2   8  14        467.45        404.41        23.08 o                         
   3   8  14        301.59        295.08        15.63 o                         
   4   8  14        149.48        117.99        12.07 o                         
  -2   9  14         91.18         76.27        19.16 o                         
  -1   9  14         59.64         59.13         6.55 o                         
   0   9  14        191.38        178.42         9.22 o                         
   1   9  14         51.68         56.88         6.85 o                         
   2   9  14        106.85        100.29         9.99 o                         
   1   0  15       1298.73       1211.35        10.10 o                         
   2   0  15       3073.12       2846.68        24.85 o                         
   3   0  15         23.10         41.79         1.40 o                         
   4   0  15       4218.33       4265.09        39.73 o                         
   5   0  15          8.19         16.29         1.80 o                         
   6   0  15          4.49         15.09         2.36 o                         
   7   0  15        275.60        298.26        10.76 o                         
   8   0  15         68.77         66.43        10.43 o                         
  -7   1  15         44.54         40.85         3.26 o                         
  -6   1  15        268.53        269.79         6.46 o                         
  -5   1  15        428.70        428.87         5.87 o                         
  -4   1  15        235.84        234.00         3.62 o                         
  -3   1  15       1863.39       1881.01        15.75 o                         
  -2   1  15        108.20         86.68         1.45 o                         
  -1   1  15       1430.44       1389.87        11.76 o                         
   0   1  15       4452.17       4080.99        81.54 o                         
   1   1  15       1484.90       1446.70        14.29 o                         
   2   1  15         65.38         45.34         1.52 o                         
   3   1  15       1880.12       1903.84        21.04 o                         
   4   1  15        201.44        197.91         3.29 o                         
   5   1  15        417.18        413.95         5.83 o                         
   6   1  15        251.12        273.16         6.04 o                         
   7   1  15         69.76         69.82         6.52 o                         
  -7   2  15         32.44         37.09         3.98 o                         
  -6   2  15        368.73        357.01         7.93 o                         
  -5   2  15        287.82        310.71         5.72 o                         
  -4   2  15        818.91        828.43         9.13 o                         
  -3   2  15        703.23        663.26         6.81 o                         
  -2   2  15       3940.91       4214.40        51.63 o                         
  -1   2  15       3819.48       3794.60        58.94 o                         
   0   2  15       4631.00       5312.99       183.86 o                         
   1   2  15       3202.44       3193.00        39.38 o                         
   2   2  15       4606.55       4878.83        75.71 o                         
   3   2  15        566.74        527.44         6.83 o                         
   4   2  15        825.79        816.93         9.87 o                         
   5   2  15        245.10        256.27         4.45 o                         
   6   2  15        332.06        347.69         9.74 o                         
   7   2  15         27.17         30.50         3.53 o                         
  -7   3  15        223.76        202.83        13.88 o                         
  -6   3  15          9.61         14.09         3.46 o                         
  -5   3  15        580.25        606.96         9.73 o                         
  -4   3  15        196.68        193.34         3.81 o                         
  -3   3  15        791.04        810.80         8.99 o                         
  -2   3  15        479.17        465.23         6.23 o                         
  -1   3  15       3776.93       3716.59        45.92 o                         
   0   3  15        315.33        339.72         5.81 o                         
   1   3  15       3871.91       3815.35        44.62 o                         
   2   3  15        423.42        400.62         6.49 o                         
   3   3  15        898.43        919.33        14.48 o                         
   4   3  15        238.13        240.71         4.29 o                         
   5   3  15        541.06        580.35         9.02 o                         
   6   3  15         11.37         14.54         3.41 o                         
   7   3  15        245.89        215.49        13.74 o                         
  -7   4  15        149.65        142.11        12.33 o                         
  -6   4  15        260.82        184.42        20.12 o                         
  -5   4  15        340.59        344.37         7.48 o                         
  -4   4  15        428.14        419.07         6.90 o                         
  -3   4  15        614.40        634.60         9.31 o                         
  -2   4  15        239.94        233.76         5.13 o                         
  -1   4  15        580.68        571.18         8.90 o                         
   0   4  15       1620.26       1653.00        25.68 o                         
   1   4  15        631.60        640.32        10.83 o                         
   2   4  15        194.49        184.66         5.26 o                         
   3   4  15        725.53        743.48        11.60 o                         
   4   4  15        520.11        505.78         8.82 o                         
   5   4  15        303.32        325.93         7.50 o                         
   6   4  15        278.42        241.80        24.39 o                         
   7   4  15        183.32        196.36        12.14 o                         
  -6   5  15        126.99        122.47         7.50 o                         
  -5   5  15        259.21        266.44        10.73 o                         
  -4   5  15         61.86         76.73         3.87 o                         
  -3   5  15        791.34        813.18        12.45 o                         
  -2   5  15        619.96        624.65        12.31 o                         
  -1   5  15        674.28        693.56        10.88 o                         
   0   5  15        902.34        954.71        18.17 o                         
   1   5  15        620.15        650.30        11.63 o                         
   2   5  15        812.20        813.45        14.96 o                         
   3   5  15        906.29        912.98        16.33 o                         
   4   5  15         71.14         82.22         5.32 o                         
   5   5  15        265.93        277.89         9.30 o                         
   6   5  15        201.90        177.89        12.89 o                         
  -6   6  15         46.11         46.70         8.62 o                         
  -5   6  15        106.29        101.04         7.11 o                         
  -4   6  15        287.06        286.40         9.38 o                         
  -3   6  15         25.41         29.66         3.46 o                         
  -2   6  15       1637.04       1593.54        24.14 o                         
  -1   6  15        567.99        553.20        11.00 o                         
   0   6  15        200.07        195.32         7.45 o                         
   1   6  15        730.95        732.63        13.42 o                         
   2   6  15       1441.07       1421.35        22.17 o                         
   3   6  15         29.65         38.27         4.41 o                         
   4   6  15        331.19        351.74        10.73 o                         
   5   6  15        132.26        146.23         9.02 o                         
   6   6  15         47.26         58.54         8.08 o                         
  -5   7  15         64.13         68.47        14.51 o                         
  -4   7  15        155.83        151.96        11.34 o                         
  -3   7  15        290.09        278.34        10.18 o                         
  -2   7  15        433.78        425.85        11.18 o                         
  -1   7  15         41.52         47.91         4.51 o                         
   0   7  15        460.26        451.85        10.79 o                         
   1   7  15          8.37         15.68         4.12 o                         
   2   7  15        471.25        457.65        11.57 o                         
   3   7  15        313.24        293.82        11.06 o                         
   4   7  15        160.20        156.18        12.53 o                         
   5   7  15         35.27         48.23         7.19 o                         
  -4   8  15         93.78         90.46        19.72 o                         
  -3   8  15        161.48        150.10         8.95 o                         
  -2   8  15        340.64        317.80        12.95 o                         
  -1   8  15        113.34        111.31         6.61 o                         
   0   8  15        342.08        343.23        10.15 o                         
   1   8  15        134.79        123.38         6.89 o                         
   2   8  15        277.57        240.62        18.59 o                         
   3   8  15        160.27        149.11        12.67 o                         
   4   8  15        126.81         93.07         9.17 o                         
  -2   9  15         45.60         45.89        10.82 o                         
  -1   9  15        150.19        149.29        11.24 o                         
   0   9  15          0.29          5.09         4.71 o                         
   1   9  15        237.40        246.10        11.54 o                         
   2   9  15         10.33         10.19         7.40 o                         
   0   0  16      12970.40      12663.31       271.10 o                         
   1   0  16       2702.86       2810.72        31.88 o                         
   2   0  16       3599.44       3568.48        37.27 o                         
   3   0  16       1823.94       1836.61        16.51 o                         
   4   0  16       1417.63       1435.12        14.94 o                         
   5   0  16        541.54        577.43         8.09 o                         
   6   0  16        796.34        821.38        22.90 o                         
   7   0  16         24.19         30.35         5.76 o                         
  -7   1  16        123.33        111.74         8.11 o                         
  -6   1  16        197.37        209.07         5.67 o                         
  -5   1  16        340.21        366.39         5.32 o                         
  -4   1  16       2197.56       2144.05        24.78 o                         
  -3   1  16        313.91        322.64         3.32 o                         
  -2   1  16       3337.35       3292.69        31.63 o                         
  -1   1  16        310.16        252.09         3.77 o                         
   0   1  16       1397.22       1315.95        12.49 o                         
   1   1  16        429.90        362.83         3.91 o                         
   2   1  16       3827.80       3887.39        42.74 o                         
   3   1  16        376.52        397.42         5.00 o                         
   4   1  16       2272.65       2230.94        22.17 o                         
   5   1  16        264.86        275.57         4.60 o                         
   6   1  16        172.27        183.40         4.51 o                         
   7   1  16        139.29        114.74        11.61 o                         
  -7   2  16        107.71        111.90         8.89 o                         
  -6   2  16        257.21        252.44         6.96 o                         
  -5   2  16        717.37        730.89        10.39 o                         
  -4   2  16       1141.53       1094.54        11.16 o                         
  -3   2  16        475.12        435.26         5.46 o                         
  -2   2  16        750.76        743.25         8.14 o                         
  -1   2  16       4391.41       4501.14       110.37 o                         
   0   2  16       1615.64       1409.40        16.01 o                         
   1   2  16       4095.66       4014.60        80.71 o                         
   2   2  16       1153.93       1160.44        13.93 o                         
   3   2  16        379.98        340.77         4.75 o                         
   4   2  16        794.41        760.05         8.96 o                         
   5   2  16        823.64        850.33         8.87 o                         
   6   2  16        280.37        309.33         7.68 o                         
   7   2  16        117.02        115.63         6.07 o                         
  -7   3  16         30.05         32.39         5.50 o                         
  -6   3  16        197.87        222.40         6.92 o                         
  -5   3  16        454.87        482.69         8.32 o                         
  -4   3  16        304.30        308.57         4.75 o                         
  -3   3  16       1798.03       1801.90        18.25 o                         
  -2   3  16        625.76        627.78         7.93 o                         
  -1   3  16       1992.65       1991.84        23.92 o                         
   0   3  16       3666.25       3463.27        45.96 o                         
   1   3  16       2050.67       2074.28        23.73 o                         
   2   3  16        543.00        522.57         7.92 o                         
   3   3  16       1953.56       2010.07        33.11 o                         
   4   3  16        390.13        407.49         6.04 o                         
   5   3  16        461.40        484.69         8.04 o                         
   6   3  16        177.61        199.63         6.33 o                         
   7   3  16         29.60         36.30         4.92 o                         
  -7   4  16         86.43         76.88        10.04 o                         
  -6   4  16         96.91        104.96         6.80 o                         
  -5   4  16        719.85        754.55        12.76 o                         
  -4   4  16        348.15        375.55         6.82 o                         
  -3   4  16        209.10        226.27         4.44 o                         
  -2   4  16        571.22        565.68         9.93 o                         
  -1   4  16       3822.93       3647.46        42.80 o                         
   0   4  16       1084.10       1089.68        16.54 o                         
   1   4  16       3848.14       3748.53        50.35 o                         
   2   4  16        590.27        572.78        10.16 o                         
   3   4  16        335.50        358.14         7.12 o                         
   4   4  16        419.54        434.95         8.03 o                         
   5   4  16        721.50        777.32        20.17 o                         
   6   4  16        132.50        150.39        10.99 o                         
   7   4  16        101.38        102.74        11.05 o                         
  -6   5  16         61.25         65.71         7.36 o                         
  -5   5  16        468.22        499.47        15.41 o                         
  -4   5  16        104.46        123.01         4.52 o                         
  -3   5  16        744.57        730.61        11.55 o                         
  -2   5  16         46.60         46.64         3.39 o                         
  -1   5  16        753.60        755.40        11.67 o                         
   0   5  16        994.85        982.86        17.27 o                         
   1   5  16        506.60        513.27         9.94 o                         
   2   5  16         11.52         14.97         3.29 o                         
   3   5  16        754.66        769.95        14.42 o                         
   4   5  16        142.39        154.24         6.72 o                         
   5   5  16        445.08        490.77        12.34 o                         
   6   5  16         36.86         43.28         5.22 o                         
  -5   6  16        316.82        257.85        12.96 o                         
  -4   6  16        444.85        448.71        14.38 o                         
  -3   6  16        368.00        369.20         8.50 o                         
  -2   6  16        489.09        472.07         9.94 o                         
  -1   6  16        442.00        429.84         9.49 o                         
   0   6  16       1123.08       1131.19        20.16 o                         
   1   6  16        492.12        471.77        10.20 o                         
   2   6  16        551.80        545.17        11.16 o                         
   3   6  16        348.97        338.17         9.28 o                         
   4   6  16        463.70        445.87        14.95 o                         
   5   6  16        268.34        306.05        11.97 o                         
   6   6  16        193.51        125.60        15.64 o                         
  -5   7  16         79.59        102.70        16.55 o                         
  -4   7  16        273.58        261.93        11.86 o                         
  -3   7  16         17.71         21.73         5.05 o                         
  -2   7  16        515.40        501.08        12.28 o                         
  -1   7  16        305.53        303.72         8.58 o                         
   0   7  16        864.93        852.20        15.81 o                         
   1   7  16        397.80        399.77        10.16 o                         
   2   7  16        536.83        520.90        12.47 o                         
   3   7  16         18.64         22.66         4.41 o                         
   4   7  16        385.06        344.89        15.74 o                         
   5   7  16         69.72         71.13         8.00 o                         
  -4   8  16        328.61        419.42        39.67 o                         
  -3   8  16        100.15        103.34         9.88 o                         
  -2   8  16        303.13        285.75        12.49 o                         
  -1   8  16        261.75        278.92        10.15 o                         
   0   8  16        213.49        225.22         9.66 o                         
   1   8  16        307.96        305.12        10.60 o                         
   2   8  16        384.65        336.90        16.50 o                         
   3   8  16         95.97         92.15         6.62 o                         
   4   8  16        317.02        284.40        16.49 o                         
  -2   9  16        197.08        174.95        16.45 o                         
  -1   9  16         95.59        122.68        15.50 o                         
   0   9  16         95.35         97.24         7.38 o                         
   1   9  16         77.74         84.37         7.90 o                         
   2   9  16        173.53        206.91        15.47 o                         
   1   0  17       1384.59       1176.19        10.44 o                         
   2   0  17        409.95        380.68         4.17 o                         
   3   0  17        650.55        658.96         6.87 o                         
   4   0  17       2488.19       2448.63        24.42 o                         
   5   0  17        743.33        741.80         9.38 o                         
   6   0  17        103.72        121.41         4.52 o                         
   7   0  17        111.94        119.42        14.25 o                         
  -7   1  17         59.34         56.29         4.98 o                         
  -6   1  17        293.58        294.31         6.67 o                         
  -5   1  17        760.83        767.95         9.24 o                         
  -4   1  17        177.85        190.30         3.31 o                         
  -3   1  17       2037.53       1929.33        16.62 o                         
  -2   1  17       1496.31       1454.08        12.32 o                         
  -1   1  17         56.01         39.33         1.24 o                         
   0   1  17       2871.87       2787.78        28.02 o                         
   1   1  17         66.67         52.53         1.20 o                         
   2   1  17       1265.48       1241.07        12.18 o                         
   3   1  17       2073.95       2001.59        19.98 o                         
   4   1  17        206.66        213.02         3.57 o                         
   5   1  17        736.39        755.70         9.24 o                         
   6   1  17        301.80        330.20         8.47 o                         
   7   1  17         92.21         91.93         6.51 o                         
  -7   2  17        114.73        107.88         5.96 o                         
  -6   2  17        372.22        373.67         9.55 o                         
  -5   2  17         46.11         61.39         3.29 o                         
  -4   2  17        330.77        344.20         4.28 o                         
  -3   2  17       1510.68       1513.41        14.46 o                         
  -2   2  17        176.47        139.57         2.61 o                         
  -1   2  17       1699.54       1773.45        19.19 o                         
   0   2  17       2998.73       2781.09        30.58 o                         
   1   2  17       1712.88       1801.79        18.70 o                         
   2   2  17        113.25         77.76         2.52 o                         
   3   2  17       1516.34       1528.84        17.57 o                         
   4   2  17        270.36        277.52         4.19 o                         
   5   2  17        111.37        123.22         3.09 o                         
   6   2  17        302.77        343.47        10.86 o                         
   7   2  17        105.97         88.16         5.26 o                         
  -7   3  17         84.79         75.16         6.69 o                         
  -6   3  17        124.26        130.51         5.66 o                         
  -5   3  17         95.91        115.21         4.62 o                         
  -4   3  17       1367.68       1377.69        15.11 o                         
  -3   3  17       1057.34       1058.42        11.37 o                         
  -2   3  17        682.19        661.08         7.83 o                         
  -1   3  17       1216.92       1208.26        15.21 o                         
   0   3  17          5.26         31.04         2.63 o                         
   1   3  17       1422.92       1462.80        17.33 o                         
   2   3  17        488.27        465.37         7.33 o                         
   3   3  17       1056.86       1073.43        14.45 o                         
   4   3  17       1436.53       1463.50        17.33 o                         
   5   3  17         59.06         79.42         3.75 o                         
   6   3  17        137.69        143.08         5.77 o                         
   7   3  17        110.01         97.81         7.26 o                         
  -7   4  17         10.41         16.03         7.92 o                         
  -6   4  17        718.41        655.11        18.93 o                         
  -5   4  17        216.29        242.60         6.31 o                         
  -4   4  17        400.77        407.53         7.23 o                         
  -3   4  17       2534.36       2490.11        30.00 o                         
  -2   4  17        803.41        809.81        13.06 o                         
  -1   4  17        661.93        622.96         9.63 o                         
   0   4  17       3378.58       3414.72        46.12 o                         
   1   4  17        479.89        450.40         8.52 o                         
   2   4  17        698.88        676.71        11.70 o                         
   3   4  17       2375.36       2362.43        30.96 o                         
   4   4  17        486.26        490.61         8.48 o                         
   5   4  17        224.32        258.37         7.83 o                         
   6   4  17        788.74        801.85        47.41 o                         
   7   4  17         17.22         25.59         6.91 o                         
  -6   5  17        159.58        162.53        10.31 o                         
  -5   5  17        304.70        297.24        14.01 o                         
  -4   5  17        317.42        331.04         7.16 o                         
  -3   5  17        589.95        630.47        10.43 o                         
  -2   5  17        219.76        237.76         6.32 o                         
  -1   5  17        781.58        736.14        11.46 o                         
   0   5  17       1446.35       1340.50        22.30 o                         
   1   5  17        766.10        729.16        12.67 o                         
   2   5  17        181.00        189.47         6.01 o                         
   3   5  17        491.55        509.21        10.18 o                         
   4   5  17        234.89        239.03         7.85 o                         
   5   5  17        299.75        320.31         9.91 o                         
   6   5  17        145.80        140.07        11.94 o                         
  -5   6  17        153.73        157.99         8.45 o                         
  -4   6  17        198.07        177.07         7.78 o                         
  -3   6  17          7.98          9.55         3.24 o                         
  -2   6  17        301.13        310.19         7.95 o                         
  -1   6  17       1822.18       1802.96        26.96 o                         
   0   6  17        252.19        233.81         7.18 o                         
   1   6  17       1616.92       1576.93        24.19 o                         
   2   6  17        366.85        365.99         9.00 o                         
   3   6  17          9.05         10.32         3.74 o                         
   4   6  17        206.31        190.68         7.76 o                         
   5   6  17        147.47        161.76         8.33 o                         
   6   6  17         42.03         36.92         9.64 o                         
  -5   7  17         72.54         97.94        16.78 o                         
  -4   7  17         91.59         99.31         9.50 o                         
  -3   7  17        399.95        395.12        15.69 o                         
  -2   7  17         75.08         91.40         6.20 o                         
  -1   7  17        127.04        150.00         6.74 o                         
   0   7  17        700.06        669.83        12.46 o                         
   1   7  17        159.25        173.85         7.44 o                         
   2   7  17         37.18         49.26         4.88 o                         
   3   7  17        365.31        356.86        13.00 o                         
   4   7  17         77.33         81.93         6.78 o                         
   5   7  17        119.32        129.90        13.20 o                         
  -3   8  17         59.71         56.39         6.22 o                         
  -2   8  17          3.43          8.56         4.43 o                         
  -1   8  17        378.63        369.46        17.22 o                         
   0   8  17        114.74        126.43         8.05 o                         
   1   8  17        374.08        344.30        12.31 o                         
   2   8  17         20.49         22.80         4.96 o                         
   3   8  17         67.32         64.20         6.07 o                         
   4   8  17        131.17         91.29        10.13 o                         
  -2   9  17        282.89        224.22        23.80 o                         
  -1   9  17        255.93        242.84        21.65 o                         
   0   9  17         90.40         88.98         7.13 o                         
   1   9  17        281.45        300.31        12.38 o                         
   2   9  17        240.89        243.76        18.22 o                         
   0   0  18       9406.03      10989.77      1074.61 o                         
   1   0  18        551.31        555.71         5.69 o                         
   2   0  18        276.99        224.60         2.99 o                         
   3   0  18         83.10         77.80         1.91 o                         
   4   0  18        543.14        590.89         7.50 o                         
   5   0  18        132.85        147.19         3.54 o                         
   6   0  18        700.74        714.17        22.83 o                         
   7   0  18         48.83         64.21         5.10 o                         
  -7   1  18        104.11         95.16         8.30 o                         
  -6   1  18         86.24         99.84         4.89 o                         
  -5   1  18        957.37        983.47        13.27 o                         
  -4   1  18        895.89        887.55         9.78 o                         
  -3   1  18       1169.42       1169.51        10.46 o                         
  -2   1  18       4266.25       4131.33        39.51 o                         
  -1   1  18       2427.17       2427.59        21.98 o                         
   0   1  18       1167.90       1183.47        11.44 o                         
   1   1  18       2306.33       2251.97        19.75 o                         
   2   1  18       4498.05       4447.94        51.44 o                         
   3   1  18       1360.49       1368.08        14.12 o                         
   4   1  18        708.52        707.70         8.21 o                         
   5   1  18        933.01        927.87        10.95 o                         
   6   1  18         61.09         74.28         3.66 o                         
   7   1  18         87.26         84.24         4.83 o                         
  -7   2  18        200.72        186.64         9.13 o                         
  -6   2  18        330.85        372.06         8.71 o                         
  -5   2  18        590.05        630.03         8.69 o                         
  -4   2  18         74.52         76.28         2.04 o                         
  -3   2  18        211.29        220.67         2.83 o                         
  -2   2  18        289.53        259.78         3.60 o                         
  -1   2  18       5158.03       5065.85       123.83 o                         
   0   2  18       2038.60       1924.41        21.65 o                         
   1   2  18       5873.37       5624.55       142.90 o                         
   2   2  18        200.65        180.92         3.62 o                         
   3   2  18        131.59        139.66         2.82 o                         
   4   2  18         33.08         43.03         2.12 o                         
   5   2  18        550.14        585.17         7.31 o                         
   6   2  18        328.61        368.19         8.22 o                         
   7   2  18        217.74        163.77         8.49 o                         
  -7   3  18          6.85          8.70         4.92 o                         
  -6   3  18         76.55         75.82         4.78 o                         
  -5   3  18        540.29        592.01         9.04 o                         
  -4   3  18        561.22        563.38         6.93 o                         
  -3   3  18       1784.38       1755.30        15.94 o                         
  -2   3  18       1006.53       1037.57        13.48 o                         
  -1   3  18       1148.47       1067.18        13.68 o                         
   0   3  18       1791.47       1766.55        20.48 o                         
   1   3  18       1103.83       1050.32        13.72 o                         
   2   3  18       1050.97       1053.64        13.23 o                         
   3   3  18       1515.82       1480.65        25.52 o                         
   4   3  18        537.93        546.77         7.24 o                         
   5   3  18        638.10        682.10        10.35 o                         
   6   3  18         59.62         70.67         5.47 o                         
   7   3  18         14.48         14.95         4.10 o                         
  -7   4  18        137.21        130.08        14.18 o                         
  -6   4  18         84.61        104.09         6.55 o                         
  -5   4  18        607.42        606.72        12.77 o                         
  -4   4  18         82.43         90.77         3.39 o                         
  -3   4  18        845.42        828.23        11.45 o                         
  -2   4  18         92.82        100.96         3.82 o                         
  -1   4  18       2587.45       2495.64        32.03 o                         
   0   4  18          8.84         27.47         2.71 o                         
   1   4  18       2897.26       2860.58        36.58 o                         
   2   4  18        140.94        155.19         6.96 o                         
   3   4  18        704.54        681.60        11.07 o                         
   4   4  18         75.34         86.70         3.94 o                         
   5   4  18        577.95        606.07        12.51 o                         
   6   4  18         60.00         74.37         7.10 o                         
   7   4  18        177.74        155.98        17.00 o                         
  -6   5  18         51.29         57.80         8.01 o                         
  -5   5  18         58.91         54.77         3.95 o                         
  -4   5  18        906.67        965.80        15.31 o                         
  -3   5  18        549.84        561.03         9.66 o                         
  -2   5  18        469.89        484.69         9.57 o                         
  -1   5  18        666.64        692.83        10.96 o                         
   0   5  18          6.81          8.08         2.82 o                         
   1   5  18        564.33        583.54        10.90 o                         
   2   5  18        514.20        523.23        10.23 o                         
   3   5  18        543.11        556.04        10.89 o                         
   4   5  18        989.79        983.52        18.39 o                         
   5   5  18         40.80         40.49         4.79 o                         
   6   5  18         55.72         57.85         5.04 o                         
  -5   6  18         56.27         59.96         6.35 o                         
  -4   6  18         77.41         86.49         6.04 o                         
  -3   6  18        155.40        159.15         6.02 o                         
  -2   6  18        400.95        428.35         9.50 o                         
  -1   6  18        173.76        191.01         6.70 o                         
   0   6  18       1963.77       1920.36        28.57 o                         
   1   6  18        163.68        178.78         6.65 o                         
   2   6  18        486.25        527.75        11.04 o                         
   3   6  18        112.46        112.93         6.95 o                         
   4   6  18         37.97         44.14         5.04 o                         
   5   6  18         69.47         79.97         6.49 o                         
   6   6  18        230.16        136.93        15.87 o                         
  -5   7  18         54.97         67.11        14.74 o                         
  -4   7  18        343.67        361.20        13.72 o                         
  -3   7  18         31.67         40.02         5.56 o                         
  -2   7  18        647.87        682.13        14.84 o                         
  -1   7  18         17.20         24.64         4.19 o                         
   0   7  18        173.42        174.16         6.72 o                         
   1   7  18         27.65         35.18         4.72 o                         
   2   7  18        746.37        771.27        18.70 o                         
   3   7  18         35.69         38.59         4.75 o                         
   4   7  18        303.02        283.76        11.78 o                         
   5   7  18         38.10         42.62         6.83 o                         
  -3   8  18         47.89         47.03         5.98 o                         
  -2   8  18         19.51         19.01         5.10 o                         
  -1   8  18        350.43        349.30        13.40 o                         
   0   8  18        431.37        419.95        16.01 o                         
   1   8  18        322.06        328.37        12.20 o                         
   2   8  18         61.21         65.18         6.04 o                         
   3   8  18         29.15         30.21         5.17 o                         
   4   8  18        151.16        140.13        13.73 o                         
  -2   9  18        122.99         92.27        17.46 o                         
  -1   9  18         16.99         29.97        10.84 o                         
   0   9  18         28.43         32.31         6.30 o                         
   1   9  18         15.66         25.56         6.86 o                         
   2   9  18        122.98        135.35        19.72 o                         
   1   0  19      15153.58      14794.07       200.49 o                         
   2   0  19        204.82        235.06         3.13 o                         
   3   0  19        961.88       1010.27        10.00 o                         
   4   0  19         28.01         37.82         1.70 o                         
   5   0  19       1870.66       1908.18        21.31 o                         
   6   0  19         56.86         71.09         3.87 o                         
   7   0  19        436.51        448.01        24.37 o                         
  -7   1  19        105.25        107.65         6.29 o                         
  -6   1  19         84.55         91.36         6.07 o                         
  -5   1  19        602.06        631.76         8.81 o                         
  -4   1  19        657.84        665.41         8.17 o                         
  -3   1  19       1422.64       1394.11        12.68 o                         
  -2   1  19       1176.02       1102.47        10.24 o                         
  -1   1  19       1939.11       1958.51        17.96 o                         
   0   1  19        853.98        824.41         8.25 o                         
   1   1  19       2186.64       2220.51        21.67 o                         
   2   1  19       1490.27       1449.54        14.78 o                         
   3   1  19       1633.34       1599.83        18.34 o                         
   4   1  19        730.28        731.54         8.85 o                         
   5   1  19        659.74        683.67         8.69 o                         
   6   1  19        113.58        121.47         4.90 o                         
   7   1  19        113.49        139.29         7.49 o                         
  -7   2  19         50.61         54.99         5.39 o                         
  -6   2  19        338.53        373.06        11.59 o                         
  -5   2  19        414.32        436.72         6.88 o                         
  -4   2  19        530.42        537.71         6.03 o                         
  -3   2  19        961.30        956.45         9.19 o                         
  -2   2  19        500.68        521.18         6.16 o                         
  -1   2  19       3592.23       3689.80        52.58 o                         
   0   2  19       2674.07       2572.06        27.28 o                         
   1   2  19       3759.58       3932.68        41.19 o                         
   2   2  19        507.35        534.09         7.48 o                         
   3   2  19        980.59        994.73        11.28 o                         
   4   2  19        644.95        646.81         8.07 o                         
   5   2  19        388.81        413.66         6.08 o                         
   6   2  19        325.68        346.84         7.59 o                         
   7   2  19         51.90         49.20         3.99 o                         
  -7   3  19         41.72         48.92         6.59 o                         
  -6   3  19         42.43         53.20         5.04 o                         
  -5   3  19        112.08        113.18         3.31 o                         
  -4   3  19       2535.45       2570.66        25.65 o                         
  -3   3  19        258.75        282.36         3.89 o                         
  -2   3  19       4080.92       4109.69        43.41 o                         
  -1   3  19       1019.57       1064.51        14.77 o                         
   0   3  19         87.97         81.18         2.65 o                         
   1   3  19        952.69        991.70        13.12 o                         
   2   3  19       4017.65       4012.55        42.76 o                         
   3   3  19        213.94        238.03         4.81 o                         
   4   3  19       2220.78       2264.26        23.89 o                         
   5   3  19        126.81        131.45         4.40 o                         
   6   3  19         47.88         55.14         4.62 o                         
   7   3  19         34.41         41.18         4.94 o                         
  -6   4  19        463.37        459.80        18.82 o                         
  -5   4  19         28.46         34.66         2.47 o                         
  -4   4  19        342.22        350.51         5.91 o                         
  -3   4  19         51.41         53.50         2.15 o                         
  -2   4  19       2431.65       2377.10        29.12 o                         
  -1   4  19       1503.40       1411.30        19.15 o                         
   0   4  19        543.56        520.77         9.51 o                         
   1   4  19       1358.47       1291.73        17.97 o                         
   2   4  19       2294.64       2291.02        34.61 o                         
   3   4  19         22.79         26.10         2.83 o                         
   4   4  19        348.40        359.49         7.63 o                         
   5   4  19         38.47         44.15         4.12 o                         
   6   4  19        387.26        372.76        18.69 o                         
   7   4  19         80.81         76.40        13.83 o                         
  -6   5  19         94.52        106.59         9.67 o                         
  -5   5  19        149.29        141.17         7.40 o                         
  -4   5  19        684.11        717.03        12.17 o                         
  -3   5  19        731.52        754.24        12.14 o                         
  -2   5  19       1021.74        995.76        16.10 o                         
  -1   5  19        222.48        225.65         6.39 o                         
   0   5  19         10.21         19.12         3.03 o                         
   1   5  19        234.26        243.27         6.70 o                         
   2   5  19       1073.85       1042.00        17.75 o                         
   3   5  19        808.65        813.04        14.20 o                         
   4   5  19        621.51        621.06        14.10 o                         
   5   5  19        144.61        164.93         7.80 o                         
   6   5  19         92.66         98.98         6.03 o                         
  -5   6  19        111.78        119.92         7.81 o                         
  -4   6  19        102.25        109.65         6.79 o                         
  -3   6  19         69.94         80.37         4.85 o                         
  -2   6  19        334.50        328.55         8.30 o                         
  -1   6  19       1858.86       1873.34        27.96 o                         
   0   6  19         54.29         76.08         4.82 o                         
   1   6  19       1900.05       1927.64        28.77 o                         
   2   6  19        335.97        322.91         8.85 o                         
   3   6  19         51.81         55.13         4.63 o                         
   4   6  19        121.10        134.02         6.96 o                         
   5   6  19        107.26        113.85         9.30 o                         
  -5   7  19        268.92        292.00        23.58 o                         
  -4   7  19          6.58         11.66         4.21 o                         
  -3   7  19        693.05        724.08        17.06 o                         
  -2   7  19         61.44         73.39         5.97 o                         
  -1   7  19        570.20        563.49        14.65 o                         
   0   7  19        373.54        359.40         8.97 o                         
   1   7  19        695.34        656.61        13.49 o                         
   2   7  19         68.44         72.35         5.37 o                         
   3   7  19        626.54        611.21        17.29 o                         
   4   7  19         21.66         26.49         5.16 o                         
   5   7  19        246.20        250.06        15.23 o                         
  -3   8  19        111.58        100.93         7.51 o                         
  -2   8  19        152.64        139.22         9.38 o                         
  -1   8  19        111.28        115.01         7.69 o                         
   0   8  19         78.54         91.13         6.23 o                         
   1   8  19        103.20        115.53         7.27 o                         
   2   8  19         87.63         77.43         6.28 o                         
   3   8  19        126.53        128.05         7.50 o                         
  -1   9  19         81.13         74.32        13.72 o                         
   0   9  19          9.48         17.39         6.90 o                         
   1   9  19         85.51         94.66        10.73 o                         
   0   0  20       5391.30       5283.29       167.95 o                         
   1   0  20       1598.14       1815.53        20.47 o                         
   2   0  20       2550.40       2451.24        22.40 o                         
   3   0  20        107.59        120.07         2.18 o                         
   4   0  20          5.14         12.00         1.34 o                         
   5   0  20        105.21        128.92         4.04 o                         
   6   0  20        886.65        894.78        30.44 o                         
   7   0  20         33.00         50.13         4.96 o                         
  -7   1  20         26.35         34.55         4.77 o                         
  -6   1  20          0.73          0.50         2.09 o                         
  -5   1  20        214.59        218.01         4.97 o                         
  -4   1  20       1440.31       1421.63        15.53 o                         
  -3   1  20       1984.62       1987.27        18.29 o                         
  -2   1  20       3697.67       3639.71        36.49 o                         
  -1   1  20        849.79        861.45         8.82 o                         
   0   1  20        522.96        527.48         9.02 o                         
   1   1  20        642.26        641.41         6.98 o                         
   2   1  20       3560.28       3528.37        35.71 o                         
   3   1  20       1916.10       1913.51        20.58 o                         
   4   1  20       1384.54       1371.06        14.56 o                         
   5   1  20        230.97        227.69         4.70 o                         
   6   1  20          8.09          7.12         2.80 o                         
   7   1  20         34.03         40.56         4.03 o                         
  -7   2  20        315.75        295.62         9.97 o                         
  -6   2  20        246.44        273.35         8.10 o                         
  -5   2  20        246.73        261.51         4.72 o                         
  -4   2  20         64.82         61.04         1.95 o                         
  -3   2  20        495.12        501.95         5.44 o                         
  -2   2  20        700.59        695.06         8.17 o                         
  -1   2  20       2672.92       2565.67        30.30 o                         
   0   2  20       1941.56       1826.81        19.75 o                         
   1   2  20       2368.09       2273.91        23.43 o                         
   2   2  20        641.85        631.08         8.55 o                         
   3   2  20        570.54        569.95         9.21 o                         
   4   2  20         40.12         37.68         2.08 o                         
   5   2  20        210.53        223.88         4.64 o                         
   6   2  20        259.78        284.73         6.84 o                         
   7   2  20        231.17        209.41        12.47 o                         
  -7   3  20          1.04          4.96         6.18 o                         
  -6   3  20         12.30         14.88         3.71 o                         
  -5   3  20        649.45        660.69        14.54 o                         
  -4   3  20         11.90         26.74         1.73 o                         
  -3   3  20       6622.74       6551.30        71.44 o                         
  -2   3  20        602.22        639.28         8.64 o                         
  -1   3  20        732.08        663.76        10.11 o                         
   0   3  20          2.26          6.08         1.17 o                         
   1   3  20        703.44        632.33         9.16 o                         
   2   3  20        679.75        697.31        10.19 o                         
   3   3  20       6704.10       6661.07        96.63 o                         
   4   3  20         17.91         33.05         2.32 o                         
   5   3  20        608.04        628.93         9.80 o                         
   6   3  20         16.70         16.83         3.66 o                         
   7   3  20          3.80         10.01         4.25 o                         
  -6   4  20         31.72         31.83         5.74 o                         
  -5   4  20        275.64        271.57         6.93 o                         
  -4   4  20        144.24        150.57         3.70 o                         
  -3   4  20        445.57        426.02         6.77 o                         
  -2   4  20        317.57        303.79         6.00 o                         
  -1   4  20       1692.03       1687.65        21.12 o                         
   0   4  20        791.43        717.44        11.14 o                         
   1   4  20       1709.42       1734.35        23.28 o                         
   2   4  20        248.49        233.42         5.34 o                         
   3   4  20        523.66        505.63         9.11 o                         
   4   4  20        126.66        132.38         5.13 o                         
   5   4  20        331.71        334.46         8.27 o                         
   6   4  20         37.58         44.64         5.12 o                         
   7   4  20        211.39        202.45        19.72 o                         
  -6   5  20         13.30         14.51         6.80 o                         
  -5   5  20         63.88         67.01         5.42 o                         
  -4   5  20        634.50        679.18        13.15 o                         
  -3   5  20        604.77        627.68        10.41 o                         
  -2   5  20       1003.82        981.90        13.68 o                         
  -1   5  20        311.57        334.08         7.80 o                         
   0   5  20          7.62          5.23         2.77 o                         
   1   5  20        413.39        433.07         8.42 o                         
   2   5  20        904.82        896.97        15.08 o                         
   3   5  20        599.75        630.90        11.99 o                         
   4   5  20        624.65        643.77        13.48 o                         
   5   5  20         87.03        101.26         5.65 o                         
   6   5  20         28.49         28.35         4.56 o                         
  -5   6  20         25.35         32.73         3.83 o                         
  -4   6  20         63.03         53.48         5.33 o                         
  -3   6  20         63.84         76.98         4.89 o                         
  -2   6  20        227.37        247.42         7.39 o                         
  -1   6  20         10.34         33.85         3.94 o                         
   0   6  20       1328.60       1331.43        21.15 o                         
   1   6  20         23.50         50.55         4.06 o                         
   2   6  20        196.83        200.14         7.07 o                         
   3   6  20         67.50         71.02         5.10 o                         
   4   6  20         70.95         68.90         5.37 o                         
   5   6  20         23.16         28.09         5.12 o                         
  -5   7  20         24.14         28.34        12.02 o                         
  -4   7  20        315.54        282.85        10.18 o                         
  -3   7  20        161.62        184.49         8.73 o                         
  -2   7  20        649.41        649.41        18.86 o                         
  -1   7  20        343.49        320.55        10.20 o                         
   0   7  20         70.72         82.19         5.25 o                         
   1   7  20        352.55        325.32         8.58 o                         
   2   7  20        460.75        466.99        12.09 o                         
   3   7  20        161.50        126.69        15.33 o                         
   4   7  20        334.07        263.20        12.97 o                         
   5   7  20         28.30         35.36         6.22 o                         
  -3   8  20         20.40         17.21         5.56 o                         
  -2   8  20         36.62         29.63         5.50 o                         
  -1   8  20        391.55        378.68        16.82 o                         
   0   8  20        459.73        457.95        15.88 o                         
   1   8  20        370.12        385.87        11.49 o                         
   2   8  20         46.05         55.04         5.64 o                         
   3   8  20         13.02         20.23         4.75 o                         
  -1   9  20         14.24         33.24        13.73 o                         
   0   9  20          0.35         -0.86         9.76 o                         
   1   9  20         29.23         38.03        10.09 o                         
   1   0  21       7756.22       8218.08       279.54 o                         
   2   0  21        195.80        218.33         3.25 o                         
   3   0  21        138.02        149.15         2.63 o                         
   4   0  21         51.15         63.08         2.10 o                         
   5   0  21        516.69        527.78         8.35 o                         
   6   0  21          2.05         11.33         2.88 o                         
   7   0  21        630.73        722.72        23.86 o                         
  -7   1  21        141.44        122.80         6.79 o                         
  -6   1  21         84.56         75.15         5.04 o                         
  -5   1  21        427.36        445.26         7.87 o                         
  -4   1  21        524.06        541.14         6.95 o                         
  -3   1  21       4103.50       3987.53        38.43 o                         
  -2   1  21        907.53        859.71         8.87 o                         
  -1   1  21       4252.83       4301.96        49.70 o                         
   0   1  21        516.44        569.74         7.18 o                         
   1   1  21       4267.36       4259.77        52.28 o                         
   2   1  21        905.87        879.16        10.07 o                         
   3   1  21       4215.74       4105.83        43.50 o                         
   4   1  21        557.77        578.92         8.03 o                         
   5   1  21        276.51        295.76         5.76 o                         
   6   1  21         84.43         89.28         7.02 o                         
   7   1  21        136.64        123.26         6.77 o                         
  -7   2  21        151.28        154.30         7.80 o                         
  -6   2  21        534.85        553.91        14.72 o                         
  -5   2  21        139.72        140.15         3.95 o                         
  -4   2  21       1060.11       1053.86        11.01 o                         
  -3   2  21        837.91        852.13         8.42 o                         
  -2   2  21       1301.86       1254.44        13.64 o                         
  -1   2  21       1251.77       1219.54        14.38 o                         
   0   2  21       4859.46       4674.51        61.02 o                         
   1   2  21       1322.17       1288.44        13.90 o                         
   2   2  21       1186.57       1131.67        12.05 o                         
   3   2  21        890.62        893.28        11.63 o                         
   4   2  21        989.01        963.91        11.22 o                         
   5   2  21        222.58        226.43         4.71 o                         
   6   2  21        595.71        628.57        12.10 o                         
   7   2  21        160.45        151.51         6.47 o                         
  -7   3  21         19.54         26.32         8.01 o                         
  -6   3  21          6.42          6.01         4.15 o                         
  -5   3  21         26.25         34.41         2.29 o                         
  -4   3  21        729.83        701.54         8.33 o                         
  -3   3  21         62.42        119.24         3.09 o                         
  -2   3  21       3760.43       3830.34        40.66 o                         
  -1   3  21         66.45         80.31         3.33 o                         
   0   3  21        223.08        203.01         3.85 o                         
   1   3  21         82.80         97.22         3.12 o                         
   2   3  21       3951.58       4155.11        48.82 o                         
   3   3  21         68.32        122.59         3.76 o                         
   4   3  21        803.92        800.37        10.46 o                         
   5   3  21         20.65         30.11         2.83 o                         
   6   3  21          5.08          7.04         3.32 o                         
   7   3  21         21.94         19.04         7.03 o                         
  -6   4  21        440.19        346.47        29.88 o                         
  -5   4  21         73.72         92.13         4.63 o                         
  -4   4  21        377.24        386.99         6.16 o                         
  -3   4  21         86.92         93.33         3.30 o                         
  -2   4  21        548.05        547.72         8.62 o                         
  -1   4  21        579.98        566.70         8.21 o                         
   0   4  21       2416.18       2538.32        30.81 o                         
   1   4  21        710.12        704.44        11.12 o                         
   2   4  21        641.49        648.10         9.97 o                         
   3   4  21        101.27        105.39         4.15 o                         
   4   4  21        315.85        333.05         7.43 o                         
   5   4  21         71.87         93.26         5.19 o                         
   6   4  21        426.80        460.11        15.05 o                         
  -6   5  21         27.83         32.28         9.39 o                         
  -5   5  21        142.82        150.30         7.75 o                         
  -4   5  21        359.28        357.12         8.94 o                         
  -3   5  21        935.82        986.48        14.72 o                         
  -2   5  21       1205.92       1178.21        15.94 o                         
  -1   5  21        197.37        210.35         6.32 o                         
   0   5  21          1.61          4.38         2.79 o                         
   1   5  21        118.33        128.93         5.01 o                         
   2   5  21       1214.14       1212.65        17.77 o                         
   3   5  21        991.53       1043.05        19.27 o                         
   4   5  21        300.84        290.52         8.04 o                         
   5   5  21        148.67        153.89         6.47 o                         
   6   5  21         20.92         27.12         4.59 o                         
  -5   6  21         66.69         66.04         7.10 o                         
  -4   6  21          9.51          7.70         4.25 o                         
  -3   6  21         68.38         69.75         4.78 o                         
  -2   6  21         35.09         38.98         4.72 o                         
  -1   6  21       1498.95       1515.09        23.52 o                         
   0   6  21        352.56        320.52         8.56 o                         
   1   6  21       1489.04       1498.75        21.75 o                         
   2   6  21         46.78         50.78         4.55 o                         
   3   6  21         65.96         57.64         4.84 o                         
   4   6  21         10.06         10.96         4.24 o                         
   5   6  21         81.11         95.17         6.01 o                         
  -4   7  21         82.03         91.02         6.89 o                         
  -3   7  21        691.43        687.63        16.22 o                         
  -2   7  21        116.75        132.49         7.59 o                         
  -1   7  21        733.08        667.79        21.48 o                         
   0   7  21         57.04         68.22         4.91 o                         
   1   7  21        760.83        714.07        14.30 o                         
   2   7  21         91.40        104.71         5.54 o                         
   3   7  21        709.04        667.76        18.30 o                         
   4   7  21        114.18        123.42         7.87 o                         
  -3   8  21         45.86         39.16         8.04 o                         
  -2   8  21        201.46        187.21         9.12 o                         
  -1   8  21         43.26         43.32         5.70 o                         
   0   8  21        199.45        206.90         8.96 o                         
   1   8  21         17.13         18.94         4.06 o                         
   2   8  21        297.75        251.78        13.82 o                         
   3   8  21         44.37         45.89         4.85 o                         
  -1   9  21        154.28        146.91        24.48 o                         
   0   9  21         22.57         26.98        11.38 o                         
   1   9  21        157.93        195.36        18.89 o                         
   0   0  22       1207.46       1016.93        13.43 o                         
   1   0  22          1.67         24.21         1.94 o                         
   2   0  22       1795.22       1835.99        17.71 o                         
   3   0  22        123.07        128.29         2.52 o                         
   4   0  22         60.38         73.39         2.28 o                         
   5   0  22          2.91          4.67         2.27 o                         
   6   0  22        505.83        500.88        15.98 o                         
   7   0  22         34.97         34.72         4.11 o                         
  -7   1  22         25.08         28.65         4.69 o                         
  -6   1  22        165.65        169.09         9.77 o                         
  -5   1  22        646.52        681.19        11.15 o                         
  -4   1  22       1389.34       1366.34        17.77 o                         
  -3   1  22       1188.31       1186.54        12.40 o                         
  -2   1  22       2697.89       2688.54        24.48 o                         
  -1   1  22       1353.95       1420.13        15.07 o                         
   0   1  22         32.19         33.64         1.24 o                         
   1   1  22       1413.93       1452.48        15.29 o                         
   2   1  22       2050.31       2042.33        21.25 o                         
   3   1  22       1012.03       1004.06        11.48 o                         
   4   1  22       1457.69       1439.90        16.77 o                         
   5   1  22        559.56        575.34         9.15 o                         
   6   1  22        176.70        155.13         9.36 o                         
   7   1  22         24.42         26.63         4.43 o                         
  -7   2  22        200.70        192.79        10.37 o                         
  -6   2  22         39.06         48.72         5.47 o                         
  -5   2  22         53.99         63.28         3.11 o                         
  -4   2  22         81.79         80.11         2.39 o                         
  -3   2  22        827.40        837.32         8.97 o                         
  -2   2  22        578.40        548.12         7.18 o                         
  -1   2  22       1638.51       1553.43        17.17 o                         
   0   2  22       2148.10       2103.87        21.63 o                         
   1   2  22       1614.52       1522.09        16.92 o                         
   2   2  22        703.70        687.14         8.14 o                         
   3   2  22        822.76        834.68        10.88 o                         
   4   2  22         39.64         43.44         2.11 o                         
   5   2  22        127.23        135.45         4.18 o                         
   6   2  22         47.57         57.69         3.58 o                         
   7   2  22        178.00        169.24         8.25 o                         
  -7   3  22          1.18         -3.99         6.47 o                         
  -6   3  22         10.37         11.45         4.30 o                         
  -5   3  22        666.66        710.36        11.32 o                         
  -4   3  22        618.58        602.12         7.75 o                         
  -3   3  22       2900.27       2857.28        28.35 o                         
  -2   3  22       1761.39       1701.16        19.18 o                         
  -1   3  22       1102.46       1059.41        14.96 o                         
   0   3  22        957.57        951.94        11.82 o                         
   1   3  22       1063.54       1018.28        12.82 o                         
   2   3  22       1702.28       1650.17        20.81 o                         
   3   3  22       3344.79       3281.47        49.45 o                         
   4   3  22        596.67        608.04         9.60 o                         
   5   3  22        694.84        745.03        12.18 o                         
   6   3  22         12.43         15.23         3.45 o                         
   7   3  22          2.85         12.92         6.12 o                         
  -6   4  22         67.58         63.74         7.62 o                         
  -5   4  22        245.72        273.34         7.06 o                         
  -4   4  22        183.22        186.96         4.74 o                         
  -3   4  22        259.33        245.26         5.29 o                         
  -2   4  22        741.60        770.35        11.18 o                         
  -1   4  22       1133.53       1116.15        14.13 o                         
   0   4  22        623.94        688.00        10.13 o                         
   1   4  22       1210.95       1174.03        16.72 o                         
   2   4  22        795.38        807.75        11.81 o                         
   3   4  22        251.81        244.68         6.16 o                         
   4   4  22        191.04        194.07         5.94 o                         
   5   4  22        264.42        284.42         8.02 o                         
   6   4  22         70.15         82.78         7.99 o                         
  -6   5  22         11.47          9.97         8.62 o                         
  -5   5  22         62.66         62.06         5.32 o                         
  -4   5  22        605.09        635.61        14.12 o                         
  -3   5  22        292.77        311.16         7.82 o                         
  -2   5  22        681.18        654.34        10.10 o                         
  -1   5  22        117.37        126.85         4.59 o                         
   0   5  22          8.44         22.15         3.33 o                         
   1   5  22        120.46        124.48         5.01 o                         
   2   5  22        728.82        718.89        11.98 o                         
   3   5  22        333.50        342.62         7.33 o                         
   4   5  22        517.06        530.87        11.09 o                         
   5   5  22        110.48        111.51         5.79 o                         
   6   5  22         24.00         31.51         7.10 o                         
  -5   6  22         48.13         52.56         5.42 o                         
  -4   6  22        162.50        144.82         7.61 o                         
  -3   6  22         41.23         44.65         4.28 o                         
  -2   6  22        491.44        507.18        11.59 o                         
  -1   6  22        168.14        171.54         6.68 o                         
   0   6  22       2287.72       2239.77        32.82 o                         
   1   6  22        164.00        180.81         6.38 o                         
   2   6  22        490.26        477.49         9.74 o                         
   3   6  22         25.05         23.87         3.84 o                         
   4   6  22        208.97        209.19         8.28 o                         
   5   6  22         40.15         49.49         5.08 o                         
  -4   7  22        291.00        266.85        10.99 o                         
  -3   7  22        150.41        183.86         8.54 o                         
  -2   7  22        432.42        428.58        15.91 o                         
  -1   7  22         74.02         87.25         6.47 o                         
   0   7  22        181.16        174.99         6.95 o                         
   1   7  22         68.65         86.59         5.38 o                         
   2   7  22        476.10        469.88        14.08 o                         
   3   7  22        144.57        125.52        10.93 o                         
   4   7  22        305.23        274.14        17.58 o                         
  -3   8  22          1.04         -4.87         5.12 o                         
  -2   8  22        188.54        165.58         9.56 o                         
  -1   8  22        183.56        163.90        13.37 o                         
   0   8  22        100.50        100.07         6.60 o                         
   1   8  22         81.49         81.76         5.43 o                         
   2   8  22        199.73        197.94        12.02 o                         
   3   8  22          1.87          0.11         3.79 o                         
   0   9  22          0.31          9.53         9.44 o                         
   1   0  23       3184.46       2930.72        29.79 o                         
   2   0  23        990.33       1011.89        10.38 o                         
   3   0  23         71.10         69.25         2.08 o                         
   4   0  23        895.05        879.73         9.55 o                         
   5   0  23        953.50        992.08        13.67 o                         
   6   0  23        382.76        404.77        11.78 o                         
   7   0  23        151.78        131.30         8.63 o                         
  -7   1  23         12.31         11.51         3.87 o                         
  -6   1  23         36.50         39.16         3.24 o                         
  -5   1  23        401.16        433.03         8.35 o                         
  -4   1  23       1222.61       1178.31        13.91 o                         
  -3   1  23       4215.49       4183.29        42.02 o                         
  -2   1  23        742.20        727.76         7.52 o                         
  -1   1  23        872.84        860.31         9.71 o                         
   0   1  23         24.15         25.77         1.15 o                         
   1   1  23        897.18        877.56         9.76 o                         
   2   1  23        493.35        480.73         6.14 o                         
   3   1  23       4216.65       4155.30        44.08 o                         
   4   1  23       1428.18       1397.19        15.57 o                         
   5   1  23        430.27        463.88         8.01 o                         
   6   1  23         13.45         13.16         2.66 o                         
   7   1  23         14.27         11.14         3.68 o                         
  -7   2  23         82.08         86.31         7.31 o                         
  -6   2  23        453.51        460.36        19.95 o                         
  -5   2  23        239.36        262.15         5.55 o                         
  -4   2  23          3.67          7.91         1.45 o                         
  -3   2  23        282.22        258.20         3.69 o                         
  -2   2  23        652.53        624.07         8.02 o                         
  -1   2  23        956.47        965.92        11.29 o                         
   0   2  23       4325.13       4141.90        45.45 o                         
   1   2  23        806.59        817.59         9.82 o                         
   2   2  23        718.64        713.35         8.14 o                         
   3   2  23        169.47        155.29         3.22 o                         
   4   2  23         28.84         35.78         2.03 o                         
   5   2  23        323.84        364.73         6.53 o                         
   6   2  23        449.27        505.89        12.45 o                         
   7   2  23         76.38         74.67         4.69 o                         
  -7   3  23         97.54         65.29        13.38 o                         
  -6   3  23         72.07         69.23         6.03 o                         
  -5   3  23         67.84         76.02         3.33 o                         
  -4   3  23       2015.82       2011.14        21.54 o                         
  -3   3  23        466.31        520.98         7.04 o                         
  -2   3  23       2630.37       2646.51        28.82 o                         
  -1   3  23        236.53        240.45         5.34 o                         
   0   3  23        126.53        162.32         4.98 o                         
   1   3  23        195.69        205.79         4.33 o                         
   2   3  23       2118.88       2158.66        26.57 o                         
   3   3  23        496.42        552.25         7.93 o                         
   4   3  23       2131.80       2183.15        28.93 o                         
   5   3  23         57.26         62.48         3.97 o                         
   6   3  23         51.50         51.99         4.09 o                         
   7   3  23        118.99         84.34        29.70 o                         
  -6   4  23        504.44        393.80        25.17 o                         
  -5   4  23          6.11          9.07         2.65 o                         
  -4   4  23        265.96        278.92         5.69 o                         
  -3   4  23         34.82         47.02         2.84 o                         
  -2   4  23        678.20        681.58        10.28 o                         
  -1   4  23        228.02        203.16         4.33 o                         
   0   4  23       3802.76       3672.81        43.61 o                         
   1   4  23        424.84        405.94         7.70 o                         
   2   4  23        780.07        778.47        11.52 o                         
   3   4  23         72.15         83.65         4.15 o                         
   4   4  23        250.92        261.80         6.74 o                         
   5   4  23          8.07         13.06         3.50 o                         
   6   4  23        439.07        423.90        15.56 o                         
  -6   5  23          4.20         14.06        12.02 o                         
  -5   5  23        190.10        142.16        26.64 o                         
  -4   5  23        246.28        256.07         7.78 o                         
  -3   5  23       1114.37       1096.08        17.80 o                         
  -2   5  23        747.77        738.76        12.21 o                         
  -1   5  23        640.05        616.59        10.34 o                         
   0   5  23         24.11         17.69         3.25 o                         
   1   5  23        699.08        679.83        11.50 o                         
   2   5  23        764.95        765.84        12.61 o                         
   3   5  23       1101.51       1123.10        16.76 o                         
   4   5  23        270.45        290.55         8.13 o                         
   5   5  23        203.30        221.88         7.91 o                         
   6   5  23         12.97         10.38         7.05 o                         
  -5   6  23        161.89        156.99         9.46 o                         
  -4   6  23         41.74         40.03         5.23 o                         
  -3   6  23         55.27         64.09         4.78 o                         
  -2   6  23        199.38        209.59         7.18 o                         
  -1   6  23       1036.10       1028.62        17.48 o                         
   0   6  23         34.84         60.92         5.82 o                         
   1   6  23        998.82        986.26        15.77 o                         
   2   6  23        172.00        175.14         6.31 o                         
   3   6  23         89.71         92.48         5.15 o                         
   4   6  23         53.56         51.70         4.25 o                         
   5   6  23        155.54        172.74         7.25 o                         
  -4   7  23         23.48         33.40         5.34 o                         
  -3   7  23        805.42        781.82        20.89 o                         
  -2   7  23        115.95        134.71         8.25 o                         
  -1   7  23        159.09        164.86         8.13 o                         
   0   7  23        231.87        207.04         7.83 o                         
   1   7  23         97.44        109.51         5.78 o                         
   2   7  23        120.54        143.08         6.95 o                         
   3   7  23        809.81        793.59        18.18 o                         
   4   7  23          9.89         17.71         3.96 o                         
  -3   8  23         36.55         41.26        11.79 o                         
  -2   8  23         22.39         25.55         4.73 o                         
  -1   8  23        443.74        421.87        15.96 o                         
   0   8  23        274.48        282.46        11.59 o                         
   1   8  23        380.97        365.47        10.54 o                         
   2   8  23         60.40         75.14         5.83 o                         
   3   8  23         46.57         54.40         5.51 o                         
   0   9  23         54.31         79.49        14.43 o                         
   0   0  24       3794.94       3824.29        50.27 o                         
   1   0  24        308.93        317.92         4.35 o                         
   2   0  24       2158.18       2100.08        20.18 o                         
   3   0  24        902.30        860.61         9.22 o                         
   4   0  24         45.17         63.57         2.29 o                         
   5   0  24        232.60        239.21         5.87 o                         
   6   0  24        381.56        405.82        12.60 o                         
   7   0  24          2.23          1.06         2.48 o                         
  -7   1  24         73.32         78.19         6.11 o                         
  -6   1  24        109.06        108.33         4.55 o                         
  -5   1  24        361.06        383.85         7.92 o                         
  -4   1  24        709.17        730.21         8.05 o                         
  -3   1  24        432.77        456.73         5.96 o                         
  -2   1  24       1441.01       1413.80        13.50 o                         
  -1   1  24       1595.20       1623.71        17.16 o                         
   0   1  24        685.29        727.10        10.78 o                         
   1   1  24       1615.40       1634.63        18.05 o                         
   2   1  24       1407.04       1371.47        14.86 o                         
   3   1  24        253.65        265.01         4.59 o                         
   4   1  24        758.31        771.60         9.17 o                         
   5   1  24        295.19        316.27         7.17 o                         
   6   1  24        112.19        100.90         4.74 o                         
   7   1  24         82.01         72.81         5.34 o                         
  -7   2  24        193.23        160.91        10.33 o                         
  -6   2  24         39.89         44.30         5.14 o                         
  -5   2  24        424.45        465.72         7.84 o                         
  -4   2  24        312.41        297.35         4.41 o                         
  -3   2  24        387.92        361.94         4.96 o                         
  -2   2  24        393.39        380.13         5.68 o                         
  -1   2  24       2786.80       2737.66        29.30 o                         
   0   2  24        269.78        223.73         3.65 o                         
   1   2  24       2569.75       2527.91        27.20 o                         
   2   2  24        383.39        378.32         5.23 o                         
   3   2  24        290.79        273.71         4.35 o                         
   4   2  24        438.36        417.76         5.81 o                         
   5   2  24        482.98        523.07         8.72 o                         
   6   2  24         16.02         19.07         3.05 o                         
   7   2  24        232.91        169.61        20.26 o                         
  -7   3  24         37.52         29.70        11.56 o                         
  -6   3  24        139.66        137.44        10.04 o                         
  -5   3  24        408.14        444.93         7.64 o                         
  -4   3  24        286.17        296.66         5.23 o                         
  -3   3  24        280.71        310.36         5.39 o                         
  -2   3  24        664.45        651.62         9.15 o                         
  -1   3  24       1078.36       1010.38        14.52 o                         
   0   3  24       3556.16       3474.87        41.00 o                         
   1   3  24       1141.34       1064.93        12.71 o                         
   2   3  24        701.75        711.79        10.41 o                         
   3   3  24        202.24        227.84         4.90 o                         
   4   3  24        363.11        389.12         7.77 o                         
   5   3  24        332.95        358.61         7.35 o                         
   6   3  24        139.95        122.41        12.47 o                         
   7   3  24         26.52         14.97         9.41 o                         
  -6   4  24         87.29         95.52         7.74 o                         
  -5   4  24        414.35        425.74        11.21 o                         
  -4   4  24        332.62        341.32         6.40 o                         
  -3   4  24         93.88         89.75         3.32 o                         
  -2   4  24        932.96        930.21        13.14 o                         
  -1   4  24       1088.55       1046.98        14.55 o                         
   0   4  24        547.11        558.84         8.09 o                         
   1   4  24        817.10        781.22        11.52 o                         
   2   4  24        793.71        794.45        11.78 o                         
   3   4  24         61.88         62.36         3.52 o                         
   4   4  24        416.95        433.83         8.79 o                         
   5   4  24        398.86        425.16        12.72 o                         
   6   4  24         72.01         84.80         6.54 o                         
  -6   5  24         93.11        108.37        17.46 o                         
  -5   5  24        478.20        528.55        18.26 o                         
  -4   5  24        581.25        575.68        12.80 o                         
  -3   5  24        239.84        258.75         7.43 o                         
  -2   5  24        654.88        614.56        10.83 o                         
  -1   5  24        663.04        607.61        10.56 o                         
   0   5  24       1460.79       1392.05        21.55 o                         
   1   5  24        745.51        705.49        11.87 o                         
   2   5  24        660.46        638.71        10.57 o                         
   3   5  24        307.64        320.63         7.20 o                         
   4   5  24        521.20        530.17        10.32 o                         
   5   5  24        500.86        524.20        14.87 o                         
   6   5  24         75.17         70.51        14.51 o                         
  -5   6  24         71.55         75.19         6.00 o                         
  -4   6  24         43.68         43.19         5.30 o                         
  -3   6  24        128.59        139.61         6.33 o                         
  -2   6  24        334.06        356.49         9.23 o                         
  -1   6  24         19.06         30.79         4.06 o                         
   0   6  24        890.01        891.32        16.89 o                         
   1   6  24         34.83         45.34         4.13 o                         
   2   6  24        271.06        279.85         7.51 o                         
   3   6  24        233.49        241.50         7.98 o                         
   4   6  24         32.27         39.38         4.43 o                         
   5   6  24         37.80         47.85         5.06 o                         
  -4   7  24        353.84        335.72        11.42 o                         
  -3   7  24         37.29         52.61         5.06 o                         
  -2   7  24        479.12        505.18        13.97 o                         
  -1   7  24        230.36        216.70         8.90 o                         
   0   7  24         20.84         28.52         4.30 o                         
   1   7  24        267.45        263.35         8.98 o                         
   2   7  24        456.46        449.05        11.96 o                         
   3   7  24         12.32         28.00         4.03 o                         
   4   7  24        274.21        288.93        11.26 o                         
  -3   8  24        327.02        206.99        19.72 o                         
  -2   8  24         55.85         54.23         5.54 o                         
  -1   8  24        333.19        226.25        14.42 o                         
   0   8  24         18.73         32.02         4.95 o                         
   1   8  24        330.51        350.47        12.80 o                         
   2   8  24         40.73         39.94         5.03 o                         
   3   8  24        366.53        327.62        29.55 o                         
   1   0  25       3078.84       2998.62        29.39 o                         
   2   0  25         43.12         38.12         1.63 o                         
   3   0  25          5.56          7.81         1.37 o                         
   4   0  25       1100.37       1049.63        12.72 o                         
   5   0  25        769.71        802.85        12.91 o                         
   6   0  25         12.71         14.25         3.42 o                         
   7   0  25        219.29        200.68        12.96 o                         
  -7   1  25         28.21         28.13         4.90 o                         
  -6   1  25         87.77         93.97         5.84 o                         
  -5   1  25        393.75        414.30         8.30 o                         
  -4   1  25        720.34        764.20         8.84 o                         
  -3   1  25       1707.09       1724.48        17.56 o                         
  -2   1  25       1432.22       1365.97        14.24 o                         
  -1   1  25        789.35        745.59         8.72 o                         
   0   1  25        587.65        581.58         6.34 o                         
   1   1  25        812.88        770.51         9.35 o                         
   2   1  25       1591.15       1533.19        16.47 o                         
   3   1  25       1510.36       1540.39        17.53 o                         
   4   1  25        711.27        736.83         8.90 o                         
   5   1  25        430.01        450.32         8.32 o                         
   6   1  25         61.02         55.83         3.88 o                         
   7   1  25         16.33         21.93         4.24 o                         
  -7   2  25        103.38         87.51         9.62 o                         
  -6   2  25        302.18        256.46        23.23 o                         
  -5   2  25        473.33        503.08         9.18 o                         
  -4   2  25        206.02        209.14         3.66 o                         
  -3   2  25        191.19        189.67         3.81 o                         
  -2   2  25        605.89        599.98         7.95 o                         
  -1   2  25       1780.68       1729.27        19.13 o                         
   0   2  25       3236.67       3201.39        33.90 o                         
   1   2  25       1609.56       1593.30        17.80 o                         
   2   2  25        686.38        687.67         7.98 o                         
   3   2  25        151.03        163.93         3.45 o                         
   4   2  25        249.88        262.51         4.47 o                         
   5   2  25        479.04        498.09         9.65 o                         
   6   2  25        403.47        441.25        11.67 o                         
   7   2  25         83.27         76.17         6.94 o                         
  -7   3  25         56.15         52.37        14.51 o                         
  -6   3  25         40.21         35.72         5.21 o                         
  -5   3  25        285.67        280.15         6.56 o                         
  -4   3  25       1905.24       1958.16        22.05 o                         
  -3   3  25        242.59        221.02         4.18 o                         
  -2   3  25       3976.44       3965.05        44.38 o                         
  -1   3  25       1364.28       1352.36        16.37 o                         
   0   3  25        298.29        268.29         5.08 o                         
   1   3  25       1071.97       1052.49        12.64 o                         
   2   3  25       4466.94       4563.83        50.82 o                         
   3   3  25        219.42        203.09         4.60 o                         
   4   3  25       1789.35       1858.86        25.21 o                         
   5   3  25        273.83        272.83         6.71 o                         
   6   3  25         43.18         41.58         4.69 o                         
   7   3  25         47.92         26.19         5.63 o                         
  -6   4  25        158.50        157.01         9.80 o                         
  -5   4  25        374.48        381.73         9.80 o                         
  -4   4  25        177.74        183.51         4.85 o                         
  -3   4  25        325.34        333.45         6.63 o                         
  -2   4  25        542.87        514.59         8.62 o                         
  -1   4  25        539.54        541.88         9.00 o                         
   0   4  25       3006.28       2986.74        34.05 o                         
   1   4  25        539.35        544.43         8.51 o                         
   2   4  25        484.07        445.83         7.94 o                         
   3   4  25        248.22        258.11         6.04 o                         
   4   4  25        110.03        111.34         5.09 o                         
   5   4  25        349.83        359.07        15.95 o                         
   6   4  25        142.97        146.87         8.26 o                         
  -5   5  25        385.97        414.19        16.16 o                         
  -4   5  25        101.67        121.07         6.14 o                         
  -3   5  25        784.47        793.37        14.15 o                         
  -2   5  25        394.92        384.90         8.22 o                         
  -1   5  25        405.40        383.69         9.28 o                         
   0   5  25        683.16        687.23        12.66 o                         
   1   5  25        419.91        431.06         8.72 o                         
   2   5  25        377.52        372.46         7.69 o                         
   3   5  25        773.62        764.84        14.48 o                         
   4   5  25         91.29        116.11         5.52 o                         
   5   5  25        411.03        413.70        17.15 o                         
   6   5  25        160.40        123.10        16.32 o                         
  -5   6  25        395.57        363.76        20.87 o                         
  -4   6  25        210.54        190.17         8.31 o                         
  -3   6  25        178.52        185.70         7.68 o                         
  -2   6  25        231.27        233.95         7.73 o                         
  -1   6  25        506.42        500.15        11.05 o                         
   0   6  25          0.11         10.30         3.78 o                         
   1   6  25        572.03        558.47        14.07 o                         
   2   6  25        267.93        275.18         7.17 o                         
   3   6  25        131.12        133.14         5.98 o                         
   4   6  25        214.17        188.82        10.60 o                         
   5   6  25        419.41        410.02        20.42 o                         
  -4   7  25         99.79        102.23         8.52 o                         
  -3   7  25        262.07        283.58        11.52 o                         
  -2   7  25        427.88        445.78        13.08 o                         
  -1   7  25         35.49         37.40         5.38 o                         
   0   7  25        426.24        393.25        10.90 o                         
   1   7  25         39.37         41.82         4.38 o                         
   2   7  25        394.89        384.60        14.73 o                         
   3   7  25        317.91        317.74        10.33 o                         
   4   7  25         87.16         81.99         7.76 o                         
  -3   8  25         28.17         24.94         9.98 o                         
  -2   8  25        220.20        206.41        10.36 o                         
  -1   8  25        325.11        298.10        20.56 o                         
   0   8  25        550.68        558.54        15.78 o                         
   1   8  25        328.58        329.76        14.63 o                         
   2   8  25        251.86        232.00        12.58 o                         
   3   8  25          8.47         11.49         4.34 o                         
   0   0  26       2664.77       2560.52        34.34 o                         
   1   0  26        212.36        222.58         3.81 o                         
   2   0  26       1481.48       1510.94        15.57 o                         
   3   0  26       2208.22       2272.25        22.81 o                         
   4   0  26        249.17        250.71         5.20 o                         
   5   0  26        238.22        239.88         6.33 o                         
   6   0  26        513.08        368.83        12.01 o                         
   7   0  26         76.85         67.74         4.85 o                         
  -7   1  26        117.55        109.84        11.52 o                         
  -6   1  26         83.96         84.90         8.26 o                         
  -5   1  26        611.59        651.24        11.15 o                         
  -4   1  26       1087.34       1084.05        11.87 o                         
  -3   1  26        138.35        157.33         3.43 o                         
  -2   1  26       1184.47       1139.74        12.66 o                         
  -1   1  26       1235.34       1183.11        12.99 o                         
   0   1  26       1831.71       1988.98        19.05 o                         
   1   1  26       1227.55       1169.69        14.12 o                         
   2   1  26       1161.72       1113.37        12.75 o                         
   3   1  26        120.81        134.93         3.43 o                         
   4   1  26        988.90       1013.59        12.66 o                         
   5   1  26        562.11        584.22        10.44 o                         
   6   1  26         91.18         86.36         4.69 o                         
   7   1  26        134.20        105.33        15.08 o                         
  -7   2  26         77.02         56.11         8.25 o                         
  -6   2  26        134.18         91.47         7.46 o                         
  -5   2  26        691.94        725.68        11.89 o                         
  -4   2  26        617.94        645.79         8.37 o                         
  -3   2  26        366.68        338.85         4.94 o                         
  -2   2  26       1302.10       1281.92        14.87 o                         
  -1   2  26       3064.89       2987.66        39.76 o                         
   0   2  26       1544.72       1448.56        18.43 o                         
   1   2  26       3116.94       3053.24        32.77 o                         
   2   2  26       1360.07       1328.80        14.70 o                         
   3   2  26        337.33        322.07         5.06 o                         
   4   2  26        646.66        660.48         9.28 o                         
   5   2  26        525.50        524.24        11.21 o                         
   6   2  26        138.72        110.06        11.39 o                         
   7   2  26         73.41         60.14        11.56 o                         
  -6   3  26        359.87        282.55        17.44 o                         
  -5   3  26         60.80         71.94         3.55 o                         
  -4   3  26        269.56        264.15         4.74 o                         
  -3   3  26        705.94        720.22         9.47 o                         
  -2   3  26         90.44         95.51         3.50 o                         
  -1   3  26        198.68        198.80         4.01 o                         
   0   3  26       3436.59       3292.06        39.05 o                         
   1   3  26        327.75        328.36         5.38 o                         
   2   3  26         24.34         37.66         2.49 o                         
   3   3  26        754.64        783.62        10.31 o                         
   4   3  26        228.22        232.29         5.33 o                         
   5   3  26         31.94         39.84         3.45 o                         
   6   3  26        409.08        425.97        32.87 o                         
  -6   4  26         23.92         24.58         6.30 o                         
  -5   4  26        213.45        227.03         7.30 o                         
  -4   4  26        786.41        809.67        11.44 o                         
  -3   4  26        208.19        218.33         5.50 o                         
  -2   4  26        210.92        212.56         5.39 o                         
  -1   4  26        706.33        716.89        11.01 o                         
   0   4  26        206.25        198.99         4.03 o                         
   1   4  26        803.81        798.61        11.26 o                         
   2   4  26        339.02        338.04         6.82 o                         
   3   4  26        228.02        238.30         5.84 o                         
   4   4  26        707.72        714.25        12.18 o                         
   5   4  26        210.49        222.87         7.47 o                         
   6   4  26         13.25         14.03         4.42 o                         
  -5   5  26        106.13         94.77        18.54 o                         
  -4   5  26        288.38        255.76         8.09 o                         
  -3   5  26        328.88        319.99         8.26 o                         
  -2   5  26        386.42        376.00         8.21 o                         
  -1   5  26        120.54        118.19         5.63 o                         
   0   5  26        650.12        669.54        11.21 o                         
   1   5  26         54.76         60.49         4.04 o                         
   2   5  26        293.77        292.81         6.88 o                         
   3   5  26        321.56        314.35         7.25 o                         
   4   5  26        282.67        261.40         7.20 o                         
   5   5  26         86.60         97.69         5.77 o                         
   6   5  26        289.40        193.84        18.82 o                         
  -5   6  26         38.78         47.25         8.39 o                         
  -4   6  26         17.06         17.06         4.41 o                         
  -3   6  26        738.18        747.73        15.41 o                         
  -2   6  26        442.90        434.32        12.22 o                         
  -1   6  26        301.26        303.05         8.62 o                         
   0   6  26        882.68        860.91        15.64 o                         
   1   6  26        314.43        306.46         7.98 o                         
   2   6  26        381.83        382.25         8.43 o                         
   3   6  26        688.32        666.44        15.95 o                         
   4   6  26         12.50         14.74         3.50 o                         
   5   6  26         54.26         62.55         7.31 o                         
  -4   7  26        129.57        150.08        21.31 o                         
  -3   7  26          3.05          9.88         4.23 o                         
  -2   7  26        168.05        184.79         9.32 o                         
  -1   7  26        383.16        388.02        12.75 o                         
   0   7  26        184.15        186.72         7.27 o                         
   1   7  26        456.68        466.06        14.04 o                         
   2   7  26        127.29        139.46         7.14 o                         
   3   7  26          4.99         10.08         3.77 o                         
   4   7  26        134.14        161.13        10.12 o                         
  -3   8  26        127.36         86.60        14.96 o                         
  -2   8  26         38.70         37.97         6.58 o                         
  -1   8  26        160.10        149.70        10.61 o                         
   0   8  26          9.41         19.43         4.75 o                         
   1   8  26        291.78        250.24        15.62 o                         
   2   8  26         16.53         18.75         4.92 o                         
   3   8  26         93.57         95.18         8.57 o                         
   1   0  27        163.60        134.25         3.08 o                         
   2   0  27       1548.45       1513.90        15.64 o                         
   3   0  27        397.84        412.34         5.57 o                         
   4   0  27        423.59        440.12         7.20 o                         
   5   0  27        192.98        209.32         6.30 o                         
   6   0  27          8.77         12.10         3.29 o                         
   7   0  27        126.52        115.83         6.46 o                         
  -7   1  27         41.14         32.54         6.64 o                         
  -6   1  27        419.87        284.92        15.48 o                         
  -5   1  27        531.07        564.64        10.20 o                         
  -4   1  27        535.48        507.39         6.75 o                         
  -3   1  27        681.94        679.77         8.40 o                         
  -2   1  27       1180.44       1223.31        13.54 o                         
  -1   1  27        292.64        297.87         4.50 o                         
   0   1  27       9414.01       9499.80       227.64 o                         
   1   1  27        397.15        401.09         6.01 o                         
   2   1  27       1110.36       1123.01        15.26 o                         
   3   1  27        557.17        559.17         7.77 o                         
   4   1  27        456.21        440.82         6.99 o                         
   5   1  27        584.47        606.18        17.10 o                         
   6   1  27        477.92        316.01        15.92 o                         
   7   1  27         50.93         46.94        11.90 o                         
  -7   2  27         62.20         48.39         7.61 o                         
  -6   2  27        125.84        105.46         7.98 o                         
  -5   2  27        183.93        200.56         7.57 o                         
  -4   2  27        507.83        493.97         7.33 o                         
  -3   2  27       1040.93       1014.32        11.16 o                         
  -2   2  27       2402.38       2403.85        26.31 o                         
  -1   2  27       1772.37       1679.50        19.82 o                         
   0   2  27       1997.34       1899.64        21.99 o                         
   1   2  27       2071.79       1991.55        23.02 o                         
   2   2  27       2642.63       2682.02        27.92 o                         
   3   2  27       1141.36       1147.36        13.14 o                         
   4   2  27        458.93        451.52         7.35 o                         
   5   2  27        167.61        188.21         6.17 o                         
   6   2  27        112.36         88.52         7.78 o                         
   7   2  27         75.42         70.05         7.48 o                         
  -6   3  27         86.10         92.94         7.02 o                         
  -5   3  27        302.32        298.32         7.08 o                         
  -4   3  27        129.87        127.79         3.45 o                         
  -3   3  27         25.29         31.14         2.06 o                         
  -2   3  27        262.66        261.24         5.04 o                         
  -1   3  27       3033.05       3021.27        32.54 o                         
   0   3  27         15.38         24.48         2.03 o                         
   1   3  27       3154.33       3218.94        36.31 o                         
   2   3  27        207.68        210.64         4.60 o                         
   3   3  27         15.10         20.37         2.26 o                         
   4   3  27        271.78        281.53         5.90 o                         
   5   3  27        292.78        292.22         8.00 o                         
   6   3  27         82.01         88.64         7.60 o                         
  -6   4  27         76.17         76.82         7.79 o                         
  -5   4  27        445.53        459.18         9.83 o                         
  -4   4  27        279.18        293.03         6.04 o                         
  -3   4  27       1405.91       1407.97        18.77 o                         
  -2   4  27        439.83        426.30         7.80 o                         
  -1   4  27        922.16        985.75        14.11 o                         
   0   4  27        910.64        908.49        12.25 o                         
   1   4  27        814.45        859.07        13.06 o                         
   2   4  27        431.97        421.70         7.80 o                         
   3   4  27       1226.87       1236.51        17.05 o                         
   4   4  27        337.48        347.71         7.89 o                         
   5   4  27        406.88        419.87        13.69 o                         
   6   4  27         81.28         84.29         6.31 o                         
  -5   5  27         45.10         36.49         5.88 o                         
  -4   5  27         57.93         67.42         5.06 o                         
  -3   5  27        551.18        535.11        11.08 o                         
  -2   5  27        578.23        574.14        10.61 o                         
  -1   5  27        645.36        650.26        12.42 o                         
   0   5  27        580.86        604.36        10.45 o                         
   1   5  27        588.49        566.10        10.43 o                         
   2   5  27        459.13        456.27         8.74 o                         
   3   5  27        461.82        459.37         9.62 o                         
   4   5  27         91.10        107.31         5.29 o                         
   5   5  27        101.40        110.65         6.73 o                         
   6   5  27        206.16        158.47        17.91 o                         
  -5   6  27        202.65        222.15        26.64 o                         
  -4   6  27        270.32        254.37        12.61 o                         
  -3   6  27         15.83         20.60         3.89 o                         
  -2   6  27        392.87        387.42        11.20 o                         
  -1   6  27        648.01        618.38        12.59 o                         
   0   6  27         57.49         75.01         5.18 o                         
   1   6  27        574.63        559.98        11.03 o                         
   2   6  27        466.34        466.00         9.38 o                         
   3   6  27         14.82         18.86         3.75 o                         
   4   6  27        280.55        273.86        14.68 o                         
   5   6  27        198.53        217.07        12.80 o                         
  -4   7  27        156.24        184.77        21.99 o                         
  -3   7  27         41.31         46.95         5.87 o                         
  -2   7  27        219.04        204.19         8.50 o                         
  -1   7  27        212.53        229.52        12.18 o                         
   0   7  27        374.86        331.95         9.77 o                         
   1   7  27        200.09        216.46         9.20 o                         
   2   7  27        201.69        189.42         8.13 o                         
   3   7  27         91.74         89.45         5.78 o                         
   4   7  27        154.38        132.62        10.54 o                         
  -2   8  27        356.85        325.91        20.20 o                         
  -1   8  27         56.84         53.37         5.99 o                         
   0   8  27        363.56        308.07        13.90 o                         
   1   8  27         40.42         35.07         5.45 o                         
   2   8  27        397.87        407.92        13.45 o                         
   0   0  28       3986.19       3938.95        52.04 o                         
   1   0  28        157.06        176.41         3.52 o                         
   2   0  28          4.07         12.99         2.12 o                         
   3   0  28       4305.05       4292.02        41.71 o                         
   4   0  28         32.65         38.64         2.82 o                         
   5   0  28        759.03        774.54        13.59 o                         
   6   0  28         28.10         27.19         3.82 o                         
   7   0  28         42.28         41.12         4.53 o                         
  -7   1  28        154.32         99.94         9.64 o                         
  -6   1  28        454.60        301.67        10.84 o                         
  -5   1  28        173.27        173.54         6.05 o                         
  -4   1  28        423.64        430.50         6.35 o                         
  -3   1  28        416.55        411.07         5.65 o                         
  -2   1  28        381.37        358.39         5.29 o                         
  -1   1  28       1870.96       1815.22        18.38 o                         
   0   1  28         66.21        102.81         8.27 o                         
   1   1  28       2071.14       2051.67        25.05 o                         
   2   1  28        390.81        359.89         5.47 o                         
   3   1  28        483.13        475.36         6.98 o                         
   4   1  28        450.83        455.79         7.20 o                         
   5   1  28         82.30         85.81         4.22 o                         
   6   1  28        346.83        233.67         9.52 o                         
   7   1  28        125.96        112.14        12.32 o                         
  -7   2  28        110.19         97.30        10.55 o                         
  -6   2  28         74.45         65.17         6.62 o                         
  -5   2  28         38.53         42.25         3.71 o                         
  -4   2  28        620.98        626.52         8.23 o                         
  -3   2  28        790.61        726.00         8.52 o                         
  -2   2  28       2235.06       2209.32        24.42 o                         
  -1   2  28        171.06        168.89         3.92 o                         
   0   2  28        295.16        322.90         4.82 o                         
   1   2  28        147.51        145.66         3.39 o                         
   2   2  28       2188.70       2177.72        24.73 o                         
   3   2  28        821.97        775.98         9.56 o                         
   4   2  28        532.67        554.31         9.45 o                         
   5   2  28         97.95        107.30         5.04 o                         
   6   2  28         73.09         67.75         5.36 o                         
   7   2  28        134.75         95.02        19.84 o                         
  -6   3  28        245.83        249.81        21.52 o                         
  -5   3  28         80.54         78.17         4.79 o                         
  -4   3  28        106.98        114.14         4.00 o                         
  -3   3  28        442.20        446.98         7.11 o                         
  -2   3  28        914.55        889.81        10.70 o                         
  -1   3  28         48.78         60.27         2.39 o                         
   0   3  28        871.18        817.36        11.47 o                         
   1   3  28         17.30         26.53         2.12 o                         
   2   3  28       1147.53       1133.33        14.49 o                         
   3   3  28        430.75        458.08         7.10 o                         
   4   3  28        110.19        120.37         4.57 o                         
   5   3  28         69.26         81.53         4.86 o                         
   6   3  28        239.75        259.23        10.75 o                         
  -6   4  28         25.11         24.79         6.68 o                         
  -5   4  28         52.00         72.23         4.75 o                         
  -4   4  28       1150.71       1168.70        16.48 o                         
  -3   4  28        166.86        184.39         5.30 o                         
  -2   4  28        729.78        710.80        11.05 o                         
  -1   4  28       1062.58       1022.39        14.61 o                         
   0   4  28        187.77        186.54         5.08 o                         
   1   4  28       1063.45       1016.57        12.93 o                         
   2   4  28        827.44        799.79        11.32 o                         
   3   4  28        197.91        205.18         5.60 o                         
   4   4  28       1252.20       1273.17        17.61 o                         
   5   4  28         45.80         58.49         4.88 o                         
   6   4  28         28.99         28.11         6.98 o                         
  -5   5  28         39.87         34.28         4.95 o                         
  -4   5  28         43.37         47.72         4.73 o                         
  -3   5  28         25.79         34.85         4.19 o                         
  -2   5  28        519.00        504.63         9.92 o                         
  -1   5  28        743.83        723.89        13.44 o                         
   0   5  28        701.22        703.47        13.18 o                         
   1   5  28        756.24        732.45        11.80 o                         
   2   5  28        622.75        627.42        10.73 o                         
   3   5  28         19.13         25.49         3.41 o                         
   4   5  28         80.25         87.73         4.73 o                         
   5   5  28         69.63         70.79         5.90 o                         
  -5   6  28         58.28         70.99         7.90 o                         
  -4   6  28          8.99         13.48         4.64 o                         
  -3   6  28        362.39        364.87        12.71 o                         
  -2   6  28         56.63         73.36         5.38 o                         
  -1   6  28        458.67        456.05        14.60 o                         
   0   6  28        174.12        164.89         6.99 o                         
   1   6  28        390.86        389.93         9.09 o                         
   2   6  28        100.81        109.82         5.26 o                         
   3   6  28        320.83        322.92         9.98 o                         
   4   6  28          5.22         12.33         3.62 o                         
   5   6  28         89.38         96.99         9.62 o                         
  -4   7  28         18.34         22.22        13.83 o                         
  -3   7  28         37.60         42.08         5.05 o                         
  -2   7  28          1.63          5.49         3.69 o                         
  -1   7  28        379.28        355.91        17.74 o                         
   0   7  28         11.63         18.74         3.99 o                         
   1   7  28        440.12        415.97        13.22 o                         
   2   7  28          9.67         13.54         4.05 o                         
   3   7  28         66.32         66.88         4.95 o                         
   4   7  28         23.59         29.40         6.11 o                         
  -2   8  28        153.11        177.71        13.58 o                         
  -1   8  28         53.53         59.17         8.21 o                         
   0   8  28        700.43        660.76        19.50 o                         
   1   8  28         16.51         21.15         5.22 o                         
   2   8  28        199.57        238.80        12.82 o                         
   1   0  29        482.83        481.48         6.53 o                         
   2   0  29       4636.62       4526.84        45.64 o                         
   3   0  29        149.42        134.76         3.13 o                         
   4   0  29       1701.12       1706.50        20.61 o                         
   5   0  29        135.61        161.65         5.68 o                         
   6   0  29         66.07         50.80         4.53 o                         
   7   0  29         50.40         41.66         4.63 o                         
  -7   1  29        109.16         70.88         8.58 o                         
  -6   1  29        397.17        295.22        16.41 o                         
  -5   1  29        274.99        272.63         7.74 o                         
  -4   1  29        146.53        157.53         4.31 o                         
  -3   1  29         54.05         65.36         2.66 o                         
  -2   1  29        473.85        451.42         6.61 o                         
  -1   1  29       1331.42       1308.56        13.71 o                         
   0   1  29       2077.98       2040.60        20.46 o                         
   1   1  29       1251.34       1238.01        15.04 o                         
   2   1  29        447.48        419.97         6.15 o                         
   3   1  29         60.51         75.30         2.54 o                         
   4   1  29         98.70        108.07         4.19 o                         
   5   1  29        244.42        244.07         7.73 o                         
   6   1  29        419.39        284.71        10.79 o                         
   7   1  29        127.88         83.29         8.50 o                         
  -7   2  29          1.95         -1.96         4.77 o                         
  -6   2  29         70.47         65.48         4.93 o                         
  -5   2  29        285.19        296.17         7.20 o                         
  -4   2  29        428.25        427.82         6.68 o                         
  -3   2  29       2269.83       2215.89        24.78 o                         
  -2   2  29       1435.25       1454.09        16.84 o                         
  -1   2  29         11.57         16.57         2.04 o                         
   0   2  29        486.39        453.19         9.42 o                         
   1   2  29         60.58         65.86         2.53 o                         
   2   2  29       1503.13       1530.86        17.77 o                         
   3   2  29       2272.97       2256.96        26.68 o                         
   4   2  29        395.87        415.26         7.62 o                         
   5   2  29        367.80        374.05        11.11 o                         
   6   2  29         54.28         47.63         4.75 o                         
   7   2  29          3.05         -6.12         6.12 o                         
  -6   3  29         19.62         26.25         5.27 o                         
  -5   3  29        414.30        406.55         9.58 o                         
  -4   3  29        261.60        269.76         5.55 o                         
  -3   3  29         55.17         63.07         2.97 o                         
  -2   3  29          3.44         12.38         2.23 o                         
  -1   3  29       2141.36       2074.40        24.35 o                         
   0   3  29          0.93          5.85         1.82 o                         
   1   3  29       2458.87       2509.33        27.65 o                         
   2   3  29         23.76         35.10         2.41 o                         
   3   3  29         35.07         41.79         2.62 o                         
   4   3  29        215.43        229.65         5.22 o                         
   5   3  29        472.69        476.08        13.18 o                         
   6   3  29         16.59         22.68         4.15 o                         
  -6   4  29          7.30         17.83        10.23 o                         
  -5   4  29         48.19         50.51         3.82 o                         
  -4   4  29         22.22         36.47         3.55 o                         
  -3   4  29       1944.58       1964.94        25.19 o                         
  -2   4  29        436.04        439.82         8.17 o                         
  -1   4  29        464.17        521.29         9.11 o                         
   0   4  29        209.63        201.82         4.53 o                         
   1   4  29        429.04        466.36         7.39 o                         
   2   4  29        327.78        339.02         6.28 o                         
   3   4  29       1852.39       1894.41        22.05 o                         
   4   4  29         58.16         79.07         3.97 o                         
   5   4  29         40.96         40.85         4.37 o                         
   6   4  29         14.49         12.39         7.66 o                         
  -5   5  29        264.36        201.38        21.47 o                         
  -4   5  29        276.81        290.14        12.17 o                         
  -3   5  29         35.76         41.61         4.39 o                         
  -2   5  29        411.22        404.57         8.83 o                         
  -1   5  29        819.66        795.71        14.39 o                         
   0   5  29        609.33        627.92        12.33 o                         
   1   5  29        779.13        758.02        11.30 o                         
   2   5  29        433.20        447.02         8.77 o                         
   3   5  29         31.70         36.97         3.90 o                         
   4   5  29        222.80        243.68         7.09 o                         
   5   5  29        196.21        184.98         7.67 o                         
  -5   6  29         54.22         57.58        12.92 o                         
  -4   6  29        295.52        267.60        11.33 o                         
  -3   6  29         67.17         71.00         6.28 o                         
  -2   6  29        835.54        808.24        16.50 o                         
  -1   6  29         74.41         77.39         5.34 o                         
   0   6  29        134.47        125.88         6.56 o                         
   1   6  29         75.53         79.13         4.80 o                         
   2   6  29        805.99        789.45        14.11 o                         
   3   6  29         52.72         55.05         4.44 o                         
   4   6  29        352.37        363.89        11.86 o                         
   5   6  29         38.49         38.29         6.72 o                         
  -4   7  29         31.13         47.84        15.87 o                         
  -3   7  29        107.01         94.81        12.53 o                         
  -2   7  29         64.27         57.14         5.01 o                         
  -1   7  29         50.95         58.77         5.86 o                         
   0   7  29        672.78        642.34        13.87 o                         
   1   7  29         59.41         79.66         5.99 o                         
   2   7  29         94.25         94.89         5.56 o                         
   3   7  29        113.60        113.92         5.92 o                         
   4   7  29         56.89         61.59        26.07 o                         
  -2   8  29        296.36        317.12        18.70 o                         
  -1   8  29         77.56         85.48         9.18 o                         
   0   8  29        337.54        354.89        12.16 o                         
   1   8  29         64.33         64.20         6.62 o                         
   2   8  29        313.84        301.74        13.04 o                         
   0   0  30         11.41         12.68         1.71 o                         
   1   0  30       1108.46       1074.67        12.32 o                         
   2   0  30          6.07         27.06         2.89 o                         
   3   0  30        474.21        471.03         6.27 o                         
   4   0  30         56.57         74.71         3.51 o                         
   5   0  30        421.83        426.26        11.30 o                         
   6   0  30         37.33         31.56         4.28 o                         
   7   0  30         39.04         31.17         4.51 o                         
  -7   1  30        179.56        117.85         9.81 o                         
  -6   1  30         41.18         43.75         4.29 o                         
  -5   1  30         44.17         57.12         4.60 o                         
  -4   1  30         22.85         34.54         3.49 o                         
  -3   1  30        126.02        118.96         3.52 o                         
  -2   1  30        102.78        114.60         3.19 o                         
  -1   1  30       2258.94       2244.54        22.48 o                         
   0   1  30        114.93        159.59         2.93 o                         
   1   1  30       2146.63       2125.97        24.54 o                         
   2   1  30        103.43        111.44         3.09 o                         
   3   1  30        163.21        148.28         3.37 o                         
   4   1  30         25.38         33.86         3.06 o                         
   5   1  30        142.87        156.95         5.47 o                         
   6   1  30         65.18         65.86         5.19 o                         
   7   1  30        187.47        129.00         9.53 o                         
  -6   2  30        151.30        131.04        10.54 o                         
  -5   2  30        681.16        658.72        19.52 o                         
  -4   2  30        706.14        716.51         9.69 o                         
  -3   2  30        228.84        226.16         4.26 o                         
  -2   2  30       1353.87       1363.61        15.99 o                         
  -1   2  30       1165.53       1087.03        13.75 o                         
   0   2  30         19.97         26.95         1.57 o                         
   1   2  30        970.73        915.22        10.51 o                         
   2   2  30       1328.45       1326.87        15.77 o                         
   3   2  30        358.63        355.55         6.68 o                         
   4   2  30        665.37        678.84        10.39 o                         
   5   2  30        649.68        659.45        16.14 o                         
   6   2  30        163.00        130.40         8.67 o                         
  -6   3  30        149.40        120.50         7.54 o                         
  -5   3  30         35.59         35.33         3.87 o                         
  -4   3  30         75.55         90.46         3.83 o                         
  -3   3  30          8.13         14.24         2.31 o                         
  -2   3  30       1043.35       1026.14        12.94 o                         
  -1   3  30         96.42         94.88         3.12 o                         
   0   3  30        634.63        642.80         9.67 o                         
   1   3  30         86.25         94.40         3.23 o                         
   2   3  30        829.17        794.05        10.96 o                         
   3   3  30         12.80         19.45         2.23 o                         
   4   3  30        135.69        140.07         4.99 o                         
   5   3  30         33.99         38.71         4.18 o                         
   6   3  30        157.27        158.29         9.60 o                         
  -6   4  30         17.89         29.02        16.10 o                         
  -5   4  30         81.97         87.73         5.83 o                         
  -4   4  30        398.50        416.28         8.00 o                         
  -3   4  30        268.60        289.17         6.67 o                         
  -2   4  30       1510.11       1442.71        19.43 o                         
  -1   4  30         73.89         89.27         4.09 o                         
   0   4  30         26.74         34.70         3.10 o                         
   1   4  30         77.10         82.57         3.40 o                         
   2   4  30       1428.23       1365.79        16.75 o                         
   3   4  30        342.37        368.71         6.65 o                         
   4   4  30        449.79        470.22        10.08 o                         
   5   4  30         47.07         55.41         4.74 o                         
   6   4  30         34.67         39.24         7.95 o                         
  -5   5  30         39.96         29.25         5.21 o                         
  -4   5  30        205.92        220.70         8.72 o                         
  -3   5  30        147.27        150.91         6.52 o                         
  -2   5  30        125.84        121.28         5.54 o                         
  -1   5  30       1605.08       1612.88        24.95 o                         
   0   5  30        347.44        334.35         8.72 o                         
   1   5  30       1520.27       1510.53        19.35 o                         
   2   5  30        111.30        112.56         4.57 o                         
   3   5  30        149.11        155.57         5.94 o                         
   4   5  30        238.49        251.42         7.92 o                         
   5   5  30         48.91         51.93         5.08 o                         
  -5   6  30        134.20        154.39        17.46 o                         
  -4   6  30          6.96         12.65         4.74 o                         
  -3   6  30        546.23        591.18        16.82 o                         
  -2   6  30         31.15         44.99         4.65 o                         
  -1   6  30        215.59        209.56         8.68 o                         
   0   6  30         16.43         20.68         4.31 o                         
   1   6  30        244.33        228.89         6.15 o                         
   2   6  30         38.59         50.25         4.27 o                         
   3   6  30        552.64        562.39        13.27 o                         
   4   6  30         16.25         20.08         4.76 o                         
   5   6  30        146.34        145.55        13.68 o                         
  -3   7  30         49.33         49.45         6.07 o                         
  -2   7  30          8.17         11.37         3.86 o                         
  -1   7  30        481.85        280.18        15.36 o                         
   0   7  30        184.59        216.29         8.65 o                         
   1   7  30        452.45        450.23        12.07 o                         
   2   7  30         17.11         17.66         4.05 o                         
   3   7  30         48.31         54.49         5.07 o                         
  -2   8  30        142.84        169.69        13.38 o                         
  -1   8  30        248.09        247.11        15.67 o                         
   0   8  30         33.86         46.64         5.97 o                         
   1   8  30        252.55        272.25        13.57 o                         
   2   8  30        140.47        146.11        11.06 o                         
   1   0  31        250.37        278.49         4.71 o                         
   2   0  31       2485.34       2454.15        25.61 o                         
   3   0  31         14.18         11.08         1.65 o                         
   4   0  31       1677.51       1742.22        21.17 o                         
   5   0  31         17.05         27.00         3.61 o                         
   6   0  31          5.33          7.31         3.70 o                         
   7   0  31         20.40         12.79         5.74 o                         
  -7   1  31         18.27          8.08         2.58 o                         
  -6   1  31        587.87        514.11        25.73 o                         
  -5   1  31        110.04        114.43         5.66 o                         
  -4   1  31        130.23        129.38         3.96 o                         
  -3   1  31         89.04         90.64         3.32 o                         
  -2   1  31       1304.79       1286.79        14.38 o                         
  -1   1  31        657.07        644.84         7.64 o                         
   0   1  31       3738.50       3646.41        35.86 o                         
   1   1  31        654.10        649.30         8.92 o                         
   2   1  31       1127.06       1089.93        13.70 o                         
   3   1  31        100.60         99.96         2.95 o                         
   4   1  31        109.83        116.19         4.47 o                         
   5   1  31        171.93        182.11         5.92 o                         
   6   1  31        605.74        478.41        28.58 o                         
   7   1  31         30.91         17.55         4.90 o                         
  -6   2  31         28.59         30.02         4.00 o                         
  -5   2  31        612.29        582.79        20.94 o                         
  -4   2  31        379.04        390.49         6.51 o                         
  -3   2  31       2713.57       2623.30        27.48 o                         
  -2   2  31        817.94        837.91        10.73 o                         
  -1   2  31       1781.11       1723.42        20.61 o                         
   0   2  31        381.32        379.28         7.09 o                         
   1   2  31       1512.15       1487.15        16.14 o                         
   2   2  31        745.40        789.12        10.53 o                         
   3   2  31       2759.98       2738.88        31.92 o                         
   4   2  31        389.41        415.64         7.80 o                         
   5   2  31        594.72        605.38        18.26 o                         
   6   2  31         24.84         32.97         3.70 o                         
  -6   3  31         34.38         43.40         3.85 o                         
  -5   3  31        386.47        364.26        18.57 o                         
  -4   3  31        128.32        135.75         4.69 o                         
  -3   3  31         61.71         66.55         3.16 o                         
  -2   3  31        373.14        352.32         6.28 o                         
  -1   3  31       1939.74       1878.17        24.31 o                         
   0   3  31        452.20        466.66         7.78 o                         
   1   3  31       1962.66       1965.59        22.28 o                         
   2   3  31        352.37        338.58         5.78 o                         
   3   3  31         92.71         99.26         4.02 o                         
   4   3  31        141.50        151.90         5.99 o                         
   5   3  31        399.95        417.18        17.28 o                         
   6   3  31         25.97         37.65         4.61 o                         
  -5   4  31        447.41        453.46        14.32 o                         
  -4   4  31        256.47        259.01         6.74 o                         
  -3   4  31       2171.67       2177.15        26.29 o                         
  -2   4  31        345.40        337.68         6.88 o                         
  -1   4  31        305.42        300.15         6.21 o                         
   0   4  31         11.41         12.83         2.77 o                         
   1   4  31        378.17        365.56         6.48 o                         
   2   4  31        445.33        443.27         7.42 o                         
   3   4  31       2252.64       2265.06        27.02 o                         
   4   4  31        181.57        197.62         6.55 o                         
   5   4  31        370.80        366.69        11.67 o                         
   6   4  31          1.70         -4.08         8.16 o                         
  -5   5  31        138.25        113.97         8.18 o                         
  -4   5  31          3.77          4.16         3.69 o                         
  -3   5  31          9.54         14.25         3.65 o                         
  -2   5  31         53.01         54.86         4.24 o                         
  -1   5  31        807.94        850.83        16.90 o                         
   0   5  31        796.78        829.35        14.11 o                         
   1   5  31        722.49        745.12        11.27 o                         
   2   5  31         79.35         76.98         4.08 o                         
   3   5  31         16.39         23.10         3.24 o                         
   4   5  31          6.80          7.60         3.93 o                         
   5   5  31        131.50        137.72         6.91 o                         
  -4   6  31        519.53        461.72        14.95 o                         
  -3   6  31        124.41        146.33         9.67 o                         
  -2   6  31        845.97        821.73        16.91 o                         
  -1   6  31         24.85         23.74         4.09 o                         
   0   6  31          4.02          5.49         3.80 o                         
   1   6  31         31.00         31.47         3.37 o                         
   2   6  31        847.83        815.78        14.58 o                         
   3   6  31        125.39        122.66         6.56 o                         
   4   6  31        489.88        496.60        17.44 o                         
  -3   7  31         10.51         14.83         5.30 o                         
  -2   7  31        170.59        154.97        14.03 o                         
  -1   7  31         45.08         50.21         6.37 o                         
   0   7  31       1093.67       1087.72        21.92 o                         
   1   7  31         49.74         59.12         4.77 o                         
   2   7  31        239.37        238.28         8.02 o                         
   3   7  31         16.62         20.02         4.35 o                         
  -1   8  31        121.98        117.10         9.85 o                         
   0   8  31          9.51         19.37         5.47 o                         
   1   8  31        140.72        139.07        13.72 o                         
   0   0  32        169.94        187.98         4.52 o                         
   1   0  32        613.71        628.14         8.47 o                         
   2   0  32          2.47         18.88         3.11 o                         
   3   0  32       1640.91       1702.86        17.85 o                         
   4   0  32         64.68         88.87         3.83 o                         
   5   0  32        158.98        153.01         7.18 o                         
   6   0  32        128.70        113.22         7.07 o                         
  -6   1  32        234.23        181.52        12.83 o                         
  -5   1  32        401.60        418.38         9.54 o                         
  -4   1  32         82.44         93.13         3.63 o                         
  -3   1  32        180.06        181.55         4.25 o                         
  -2   1  32        192.85        205.69         4.12 o                         
  -1   1  32       2618.43       2569.96        26.69 o                         
   0   1  32        310.66        383.15         5.12 o                         
   1   1  32       2442.37       2386.59        27.44 o                         
   2   1  32        167.70        176.81         4.06 o                         
   3   1  32        149.81        149.60         3.48 o                         
   4   1  32         55.27         66.62         3.63 o                         
   5   1  32        459.13        482.33        10.01 o                         
   6   1  32        285.16        246.47        15.36 o                         
  -6   2  32         50.27         46.98         4.16 o                         
  -5   2  32          2.04          9.10         3.41 o                         
  -4   2  32        721.82        714.88         9.84 o                         
  -3   2  32        657.55        670.99         8.65 o                         
  -2   2  32        438.25        437.49         6.81 o                         
  -1   2  32        108.15        137.95         3.93 o                         
   0   2  32       1552.80       1481.56        18.06 o                         
   1   2  32         44.94         70.16         2.64 o                         
   2   2  32        363.53        377.15         6.69 o                         
   3   2  32        747.92        768.21        11.82 o                         
   4   2  32        680.14        692.96        11.22 o                         
   5   2  32          6.35         10.30         3.35 o                         
   6   2  32         25.49         24.49         3.56 o                         
  -6   3  32        474.88        406.14        26.47 o                         
  -5   3  32          5.35          9.72         3.77 o                         
  -4   3  32        369.39        381.70         7.28 o                         
  -3   3  32         95.22        103.20         3.78 o                         
  -2   3  32        268.08        259.54         5.45 o                         
  -1   3  32         79.85         98.91         3.04 o                         
   0   3  32       2506.25       2424.34        29.84 o                         
   1   3  32         98.83        128.06         3.67 o                         
   2   3  32        219.78        225.79         4.67 o                         
   3   3  32        105.06        114.77         4.22 o                         
   4   3  32        367.26        388.21         8.69 o                         
   5   3  32          7.00         13.74         3.50 o                         
   6   3  32        402.18        403.78        15.46 o                         
  -5   4  32        142.93        129.30        13.53 o                         
  -4   4  32        583.32        608.61        12.03 o                         
  -3   4  32        120.99        147.58         5.02 o                         
  -2   4  32        601.76        581.27         9.52 o                         
  -1   4  32        677.71        633.42        10.05 o                         
   0   4  32         76.89         86.98         4.20 o                         
   1   4  32        641.01        598.32         8.90 o                         
   2   4  32        526.76        510.01         8.18 o                         
   3   4  32        127.62        160.05         4.94 o                         
   4   4  32        559.78        582.55        11.96 o                         
   5   4  32        148.30        172.37         7.71 o                         
   6   4  32         23.60         11.56        10.66 o                         
  -5   5  32         97.25         90.90         8.87 o                         
  -4   5  32         53.22         53.31         4.48 o                         
  -3   5  32        272.24        267.35         9.54 o                         
  -2   5  32        134.62        134.55         6.56 o                         
  -1   5  32        483.48        477.91        12.22 o                         
   0   5  32        183.71        187.84         6.70 o                         
   1   5  32        460.01        451.07         8.14 o                         
   2   5  32         81.76         90.05         4.29 o                         
   3   5  32        294.10        296.88         7.52 o                         
   4   5  32         34.52         42.45         4.98 o                         
   5   5  32         61.22         66.29         5.57 o                         
  -4   6  32         61.26         63.26         6.13 o                         
  -3   6  32        734.06        758.56        19.98 o                         
  -2   6  32        128.58        142.35         8.56 o                         
  -1   6  32        236.11        234.01         9.36 o                         
   0   6  32        152.87        165.18         7.78 o                         
   1   6  32        267.67        286.67         8.50 o                         
   2   6  32        162.30        180.94         6.40 o                         
   3   6  32        598.41        594.16        11.67 o                         
   4   6  32         63.81         75.11         5.93 o                         
  -3   7  32         67.00         64.48         9.03 o                         
  -2   7  32         15.69         20.32         4.37 o                         
  -1   7  32        315.49        215.13        18.00 o                         
   0   7  32        729.19        739.37        18.45 o                         
   1   7  32        237.05        247.73         9.02 o                         
   2   7  32         14.40         18.72         4.35 o                         
   3   7  32         59.67         56.83         6.99 o                         
  -1   8  32         38.32         36.77         6.88 o                         
   0   8  32        136.99        174.31        13.68 o                         
   1   8  32         38.27         42.72         6.65 o                         
   1   0  33        206.20        196.64         4.26 o                         
   2   0  33       1506.99       1465.37        16.20 o                         
   3   0  33         11.61         21.87         1.92 o                         
   4   0  33       1409.99       1490.69        18.63 o                         
   5   0  33        258.62        256.86         8.13 o                         
   6   0  33          6.23          7.92         3.62 o                         
  -6   1  33        415.05        324.15        13.53 o                         
  -5   1  33         65.79         68.91         4.52 o                         
  -4   1  33        278.13        286.11         5.74 o                         
  -3   1  33        101.57         87.37         3.42 o                         
  -2   1  33        501.79        491.75         6.85 o                         
  -1   1  33        645.92        637.79         9.09 o                         
   0   1  33       3584.94       3565.13        34.90 o                         
   1   1  33        640.71        621.91         8.78 o                         
   2   1  33        446.02        436.99         6.90 o                         
   3   1  33         43.59         38.71         2.41 o                         
   4   1  33        262.27        265.35         6.07 o                         
   5   1  33         75.02         74.99         4.26 o                         
   6   1  33        350.61        309.88        12.85 o                         
  -6   2  33         73.38         59.41         4.73 o                         
  -5   2  33        310.57        315.05        12.80 o                         
  -4   2  33        233.08        246.75         5.28 o                         
  -3   2  33       1693.37       1689.05        19.56 o                         
  -2   2  33        887.89        877.97        11.30 o                         
  -1   2  33       1967.13       1923.72        22.90 o                         
   0   2  33       1263.92       1223.09        13.77 o                         
   1   2  33       1991.04       1973.65        23.29 o                         
   2   2  33        766.55        769.20        10.92 o                         
   3   2  33       1574.60       1587.03        21.02 o                         
   4   2  33        227.51        241.19         6.35 o                         
   5   2  33        336.59        345.02         8.18 o                         
   6   2  33         51.54         51.00         4.18 o                         
  -6   3  33          9.03         17.09         4.03 o                         
  -5   3  33        331.18        322.37        14.69 o                         
  -4   3  33         56.49         59.46         3.32 o                         
  -3   3  33        172.65        166.44         4.58 o                         
  -2   3  33        112.04        114.30         4.10 o                         
  -1   3  33       2322.96       2279.62        25.43 o                         
   0   3  33         82.62        121.77         4.84 o                         
   1   3  33       2626.37       2650.45        29.37 o                         
   2   3  33        121.96        126.27         3.45 o                         
   3   3  33        191.04        184.70         5.10 o                         
   4   3  33         54.65         55.34         4.46 o                         
   5   3  33        348.31        369.85        11.84 o                         
   6   3  33          7.61         15.28         5.27 o                         
  -5   4  33        517.05        397.36        16.44 o                         
  -4   4  33        320.28        327.27         8.07 o                         
  -3   4  33        658.18        684.32        11.32 o                         
  -2   4  33        378.36        370.86         7.41 o                         
  -1   4  33        924.91        919.87        13.16 o                         
   0   4  33         93.84        111.54         4.71 o                         
   1   4  33        988.62        994.40        13.02 o                         
   2   4  33        368.58        380.30         6.90 o                         
   3   4  33        748.56        763.75        10.77 o                         
   4   4  33        377.78        392.70        11.38 o                         
   5   4  33        612.64        605.22        30.51 o                         
  -5   5  33        171.21        167.88        11.56 o                         
  -4   5  33        376.21        363.27        12.03 o                         
  -3   5  33         41.55         39.69         4.27 o                         
  -2   5  33        361.96        383.71        10.77 o                         
  -1   5  33        348.36        340.16         8.50 o                         
   0   5  33       1454.69       1430.05        25.47 o                         
   1   5  33        331.71        319.24         6.78 o                         
   2   5  33        332.59        340.52         7.22 o                         
   3   5  33         26.98         26.35         3.54 o                         
   4   5  33        327.27        341.37        13.17 o                         
   5   5  33        129.05         99.76        10.78 o                         
  -4   6  33        235.95        204.00        10.73 o                         
  -3   6  33         75.71         74.54         7.54 o                         
  -2   6  33        429.29        446.23        13.45 o                         
  -1   6  33        172.92        173.42         9.82 o                         
   0   6  33         10.58         10.34         3.73 o                         
   1   6  33        152.94        147.37         6.15 o                         
   2   6  33        415.19        435.52         9.79 o                         
   3   6  33         81.78         95.62         7.09 o                         
   4   6  33        193.21        205.27         9.53 o                         
  -3   7  33        106.95         81.58        10.84 o                         
  -2   7  33        268.47        250.97        10.71 o                         
  -1   7  33        113.51         94.81         9.08 o                         
   0   7  33        350.32        363.03        12.94 o                         
   1   7  33         79.95         93.14         5.57 o                         
   2   7  33        260.55        246.38         9.41 o                         
   3   7  33        143.62        115.39        12.82 o                         
  -1   8  33         97.54        108.69         9.45 o                         
   0   8  33         87.08         88.33        10.17 o                         
   1   8  33         81.33         90.74        11.60 o                         
   0   0  34        396.00        390.25         7.24 o                         
   1   0  34        916.98        886.23        11.24 o                         
   2   0  34         24.64         42.69         2.24 o                         
   3   0  34       2433.27       2445.05        25.89 o                         
   4   0  34         45.29         61.22         3.57 o                         
   5   0  34        215.26        235.98         7.92 o                         
   6   0  34         92.46         77.96         6.24 o                         
  -6   1  34        165.14        147.86        12.97 o                         
  -5   1  34        330.02        357.97        10.23 o                         
  -4   1  34        469.66        466.57         8.66 o                         
  -3   1  34         74.15         94.04         3.56 o                         
  -2   1  34        668.20        644.33         8.39 o                         
  -1   1  34       1670.17       1648.20        19.87 o                         
   0   1  34       2559.60       2567.46        26.75 o                         
   1   1  34       1565.54       1543.15        17.83 o                         
   2   1  34        658.65        635.03         9.10 o                         
   3   1  34         87.40        106.18         3.90 o                         
   4   1  34        505.32        500.30         8.52 o                         
   5   1  34        300.20        329.09         8.96 o                         
   6   1  34        125.69        120.02         6.79 o                         
  -6   2  34         86.19         85.00         8.21 o                         
  -5   2  34        428.99        427.31        11.41 o                         
  -4   2  34        797.05        787.01        10.68 o                         
  -3   2  34        424.04        437.60         7.08 o                         
  -2   2  34        273.06        267.73         5.31 o                         
  -1   2  34        439.51        423.53         7.04 o                         
   0   2  34        122.97        132.70         3.95 o                         
   1   2  34        386.47        391.03         6.48 o                         
   2   2  34        354.38        373.36         6.83 o                         
   3   2  34        437.38        459.30         8.58 o                         
   4   2  34        775.12        776.37        12.31 o                         
   5   2  34        440.89        458.64        13.52 o                         
   6   2  34         74.57         69.63         5.00 o                         
  -6   3  34        368.83        379.58        20.27 o                         
  -5   3  34         12.08         11.03         4.00 o                         
  -4   3  34         83.90         86.06         3.82 o                         
  -3   3  34         76.26         92.58         3.74 o                         
  -2   3  34        279.63        282.61         6.00 o                         
  -1   3  34        134.26        144.85         3.66 o                         
   0   3  34       2790.15       2746.05        35.95 o                         
   1   3  34        119.76        142.95         3.95 o                         
   2   3  34        431.17        427.67         7.03 o                         
   3   3  34         65.96         78.91         3.77 o                         
   4   3  34         71.51         75.45         4.83 o                         
   5   3  34         27.57         30.92         3.89 o                         
   6   3  34        356.57        315.04        22.04 o                         
  -5   4  34        297.65        227.48        18.65 o                         
  -4   4  34         66.79         74.02         4.82 o                         
  -3   4  34         52.15         63.60         3.85 o                         
  -2   4  34        747.99        715.26        11.86 o                         
  -1   4  34         71.28         82.54         4.20 o                         
   0   4  34          0.30          7.89         2.88 o                         
   1   4  34        110.44        118.67         4.07 o                         
   2   4  34        881.99        862.70        11.86 o                         
   3   4  34         54.39         76.11         4.16 o                         
   4   4  34         70.98         76.42         5.40 o                         
   5   4  34        232.75        218.05         8.85 o                         
  -5   5  34        122.68        148.50        19.95 o                         
  -4   5  34        219.19        210.72         8.11 o                         
  -3   5  34         50.28         57.96         4.43 o                         
  -2   5  34        202.12        192.20         7.35 o                         
  -1   5  34        771.98        758.22        12.70 o                         
   0   5  34        745.77        784.55        15.49 o                         
   1   5  34        853.39        823.52        13.10 o                         
   2   5  34        222.73        216.74         6.00 o                         
   3   5  34         50.73         57.92         4.41 o                         
   4   5  34        185.28        191.81         8.44 o                         
   5   5  34        117.55        112.12         8.93 o                         
  -4   6  34         56.08         50.34         8.76 o                         
  -3   6  34        454.81        316.10        34.65 o                         
  -2   6  34         93.93         94.61         6.42 o                         
  -1   6  34         16.12         20.21         4.48 o                         
   0   6  34         69.27         67.11         4.63 o                         
   1   6  34         30.37         35.14         4.08 o                         
   2   6  34         80.88         93.50         5.14 o                         
   3   6  34        458.44        447.04        12.33 o                         
   4   6  34         41.83         59.42         6.58 o                         
  -3   7  34         77.95         48.74        12.47 o                         
  -2   7  34         70.54         75.95         7.14 o                         
  -1   7  34        375.77        283.76        14.46 o                         
   0   7  34          4.63         14.93         4.16 o                         
   1   7  34        491.32        495.67        13.82 o                         
   2   7  34         83.94        102.66         5.92 o                         
   3   7  34         69.51         78.56        11.57 o                         
   1   0  35        895.48        881.76        11.26 o                         
   2   0  35       1005.99        978.51        11.59 o                         
   3   0  35         61.99         63.87         3.16 o                         
   4   0  35        427.72        445.48         8.85 o                         
   5   0  35        674.08        718.48        15.50 o                         
   6   0  35         72.54         71.88         5.55 o                         
  -6   1  35        184.60        135.23         7.75 o                         
  -5   1  35         97.18        102.29         5.41 o                         
  -4   1  35        269.76        269.66         6.03 o                         
  -3   1  35        655.86        638.04         8.88 o                         
  -2   1  35        818.00        744.48         9.40 o                         
  -1   1  35       1063.75       1034.62        13.43 o                         
   0   1  35         27.31         59.47         2.27 o                         
   1   1  35       1154.29       1137.82        14.61 o                         
   2   1  35        821.83        747.32        10.34 o                         
   3   1  35        594.48        588.30         8.69 o                         
   4   1  35        331.29        351.86         7.22 o                         
   5   1  35         90.57         90.89         4.56 o                         
   6   1  35        289.45        238.62        12.20 o                         
  -6   2  35        116.99        124.64         6.97 o                         
  -5   2  35        221.41        242.07         8.53 o                         
  -4   2  35        343.18        350.95         6.79 o                         
  -3   2  35        329.56        347.97         6.30 o                         
  -2   2  35        126.54        128.82         4.28 o                         
  -1   2  35        165.01        177.55         4.60 o                         
   0   2  35       2541.47       2455.36        27.12 o                         
   1   2  35        281.90        301.16         5.59 o                         
   2   2  35        132.36        137.13         4.55 o                         
   3   2  35        289.69        307.57         7.04 o                         
   4   2  35        286.30        301.53         6.93 o                         
   5   2  35        232.70        255.15         8.42 o                         
   6   2  35        108.69        101.82         6.17 o                         
  -6   3  35         34.92         48.80         5.88 o                         
  -5   3  35        312.30        232.00        20.98 o                         
  -4   3  35        397.37        409.39         7.60 o                         
  -3   3  35        122.64        114.92         4.51 o                         
  -2   3  35        567.66        588.13         9.26 o                         
  -1   3  35       1814.95       1793.01        21.89 o                         
   0   3  35         23.35         40.43         3.59 o                         
   1   3  35       1647.66       1659.13        19.45 o                         
   2   3  35        556.28        588.78         8.72 o                         
   3   3  35        119.52        118.99         5.23 o                         
   4   3  35        437.66        433.83        12.30 o                         
   5   3  35        304.06        329.37        12.15 o                         
   6   3  35         27.95         40.34         7.16 o                         
  -5   4  35        101.20         92.78         5.38 o                         
  -4   4  35         66.60         69.23         5.19 o                         
  -3   4  35        267.32        281.99         7.06 o                         
  -2   4  35        517.47        510.23         9.08 o                         
  -1   4  35        238.33        251.00         6.36 o                         
   0   4  35       1317.25       1345.77        17.97 o                         
   1   4  35        161.09        172.05         4.72 o                         
   2   4  35        561.05        566.70         8.92 o                         
   3   4  35        264.76        280.67         7.67 o                         
   4   4  35         80.70         84.06         7.15 o                         
   5   4  35        165.75        170.74         8.04 o                         
  -4   5  35        142.08        137.86         7.74 o                         
  -3   5  35        101.61        119.71         6.20 o                         
  -2   5  35        289.58        272.35         7.54 o                         
  -1   5  35        138.82        138.49         5.55 o                         
   0   5  35       1259.96       1285.97        21.69 o                         
   1   5  35        182.23        187.20         5.43 o                         
   2   5  35        248.34        243.11         6.20 o                         
   3   5  35        107.55        133.23         6.69 o                         
   4   5  35        109.83        113.00         6.40 o                         
   5   5  35        208.78        220.91        14.73 o                         
  -4   6  35        335.69        332.26        18.89 o                         
  -3   6  35         42.56         51.66         5.04 o                         
  -2   6  35        329.24        342.92        10.96 o                         
  -1   6  35        109.05        123.81         7.86 o                         
   0   6  35          4.28          5.33         3.40 o                         
   1   6  35         90.93        101.64         5.44 o                         
   2   6  35        239.09        255.81         9.35 o                         
   3   6  35         45.47         59.23         7.85 o                         
   4   6  35        367.65        399.70        21.99 o                         
  -3   7  35        196.71        120.84        16.32 o                         
  -2   7  35         78.07         73.88         8.21 o                         
  -1   7  35         91.59         95.02         7.79 o                         
   0   7  35        444.69        424.09        13.16 o                         
   1   7  35        138.01        151.69         6.71 o                         
   2   7  35         70.95         73.03         6.86 o                         
   3   7  35        204.75        224.90        26.87 o                         
   0   0  36       1275.50       1291.30        18.90 o                         
   1   0  36        279.01        280.99         4.99 o                         
   2   0  36        953.26        926.50        11.14 o                         
   3   0  36        364.20        387.04         6.65 o                         
   4   0  36         27.24         31.28         3.65 o                         
   5   0  36        428.20        463.33        11.86 o                         
   6   0  36         14.13         11.74         4.27 o                         
  -6   1  36        195.43        185.00         9.48 o                         
  -5   1  36        177.26        182.62         6.48 o                         
  -4   1  36        378.17        387.86         7.31 o                         
  -3   1  36        135.00        142.58         4.17 o                         
  -2   1  36       1104.58       1077.86        12.69 o                         
  -1   1  36       1025.56        999.90        13.13 o                         
   0   1  36         25.49         46.08         2.09 o                         
   1   1  36       1057.28       1068.24        13.96 o                         
   2   1  36       1065.82       1029.39        13.39 o                         
   3   1  36        158.27        172.55         4.74 o                         
   4   1  36        404.95        407.55         8.20 o                         
   5   1  36        168.90        163.05         6.63 o                         
   6   1  36        268.06        247.39        10.12 o                         
  -6   2  36         47.52         55.21         5.62 o                         
  -5   2  36        108.11        112.33         5.94 o                         
  -4   2  36        180.51        183.52         4.87 o                         
  -3   2  36        313.37        321.80         6.12 o                         
  -2   2  36        604.78        608.51         9.30 o                         
  -1   2  36         55.14         63.59         2.79 o                         
   0   2  36         11.96         33.86         3.63 o                         
   1   2  36         95.74        102.70         3.49 o                         
   2   2  36        622.15        635.86         9.74 o                         
   3   2  36        274.58        275.59         6.78 o                         
   4   2  36        201.92        218.02         6.99 o                         
   5   2  36         69.45         82.07         4.89 o                         
   6   2  36         83.78         79.04         7.20 o                         
  -6   3  36         66.36         91.36        15.19 o                         
  -5   3  36        110.41         81.30         7.69 o                         
  -4   3  36         12.95         20.40         3.01 o                         
  -3   3  36        197.90        185.88         5.48 o                         
  -2   3  36        708.96        689.49        10.41 o                         
  -1   3  36        445.31        442.16         8.43 o                         
   0   3  36        957.76        915.62        14.44 o                         
   1   3  36        370.95        366.01         5.97 o                         
   2   3  36        738.70        726.84        10.21 o                         
   3   3  36        285.62        283.46         7.26 o                         
   4   3  36         28.13         35.17         4.47 o                         
   5   3  36         96.12         99.34         6.23 o                         
   6   3  36         56.73         57.22         9.75 o                         
  -5   4  36         96.88         83.89         5.55 o                         
  -4   4  36        191.57        199.38         7.44 o                         
  -3   4  36        128.47        142.93         5.66 o                         
  -2   4  36        432.82        426.02         8.82 o                         
  -1   4  36        751.03        721.70        11.40 o                         
   0   4  36         58.11         70.86         4.19 o                         
   1   4  36        845.08        798.72        11.24 o                         
   2   4  36        436.06        444.60         7.50 o                         
   3   4  36        107.31        125.32         5.69 o                         
   4   4  36        151.82        152.23         7.82 o                         
   5   4  36        171.52        157.44         6.92 o                         
  -4   5  36        123.70        123.93         9.79 o                         
  -3   5  36        125.33        146.13         7.32 o                         
  -2   5  36        126.79        142.19         6.53 o                         
  -1   5  36        475.85        446.36        11.63 o                         
   0   5  36        406.02        408.55         9.98 o                         
   1   5  36        361.98        353.55         7.31 o                         
   2   5  36        116.65        118.21         4.85 o                         
   3   5  36         71.80         81.50         5.36 o                         
   4   5  36        132.70        129.69         6.78 o                         
   5   5  36        112.78        120.53        13.32 o                         
  -4   6  36          1.79          3.15         5.87 o                         
  -3   6  36        188.93        165.26         9.56 o                         
  -2   6  36        149.07        146.88         7.75 o                         
  -1   6  36        133.91        154.42         8.67 o                         
   0   6  36        263.02        255.84         8.49 o                         
   1   6  36        213.58        224.77         8.08 o                         
   2   6  36        166.28        166.74         7.10 o                         
   3   6  36        267.20        255.09        11.41 o                         
   4   6  36          0.99          6.38         5.24 o                         
  -2   7  36        167.26        180.58        10.58 o                         
  -1   7  36        256.67        234.46        11.43 o                         
   0   7  36          2.82         13.75         4.11 o                         
   1   7  36        243.56        245.32         8.87 o                         
   2   7  36        214.86        219.42        12.52 o                         
   1   0  37        415.21        396.95         6.53 o                         
   2   0  37        641.02        655.43         8.58 o                         
   3   0  37         34.00         38.33         2.82 o                         
   4   0  37        275.39        270.02         7.00 o                         
   5   0  37        324.37        333.70         9.51 o                         
   6   0  37        183.20        166.49         7.54 o                         
  -6   1  37        353.18        354.89        13.63 o                         
  -5   1  37         39.13         46.49         4.44 o                         
  -4   1  37         38.93         52.40         3.62 o                         
  -3   1  37       1519.10       1512.36        17.79 o                         
  -2   1  37        442.96        426.43         6.51 o                         
  -1   1  37        468.64        471.74         8.21 o                         
   0   1  37       2660.22       2601.80        27.28 o                         
   1   1  37        544.30        549.84         8.56 o                         
   2   1  37        506.45        486.25         8.43 o                         
   3   1  37       1495.98       1503.69        18.06 o                         
   4   1  37         26.48         33.58         3.74 o                         
   5   1  37         40.85         41.08         3.78 o                         
   6   1  37        317.43        257.14        13.21 o                         
  -6   2  37        123.55        117.39         9.30 o                         
  -5   2  37        160.55        165.08         7.66 o                         
  -4   2  37        106.08        118.37         4.47 o                         
  -3   2  37        385.19        395.00         7.26 o                         
  -2   2  37        627.59        613.85         9.41 o                         
  -1   2  37        306.32        301.18         5.44 o                         
   0   2  37        780.09        735.79         9.82 o                         
   1   2  37        428.20        418.67         7.70 o                         
   2   2  37        547.12        543.91         8.85 o                         
   3   2  37        354.94        367.51         7.22 o                         
   4   2  37        129.37        136.36         5.65 o                         
   5   2  37        110.89        101.62         6.48 o                         
   6   2  37        176.07        132.21        11.10 o                         
  -5   3  37        145.84        123.36         9.29 o                         
  -4   3  37        642.15        647.99        10.99 o                         
  -3   3  37        196.54        190.17         5.61 o                         
  -2   3  37        825.86        840.40        12.09 o                         
  -1   3  37        906.64        877.63        13.31 o                         
   0   3  37          7.48         18.81         3.06 o                         
   1   3  37        880.03        851.50        10.74 o                         
   2   3  37        978.20       1004.83        13.08 o                         
   3   3  37        159.28        165.66         5.98 o                         
   4   3  37        555.07        566.73        12.96 o                         
   5   3  37        116.81        119.22         5.90 o                         
  -5   4  37         58.01         56.76         5.72 o                         
  -4   4  37        119.09        133.79         6.10 o                         
  -3   4  37        259.66        270.28         7.89 o                         
  -2   4  37        331.64        293.26         7.01 o                         
  -1   4  37        111.10        126.42         5.22 o                         
   0   4  37        916.98        918.58        13.64 o                         
   1   4  37        154.28        175.10         4.84 o                         
   2   4  37        291.11        289.48         5.80 o                         
   3   4  37        259.73        260.38         7.83 o                         
   4   4  37        108.60        121.18         6.60 o                         
   5   4  37         28.65         29.26         5.07 o                         
  -4   5  37        345.45        292.97        12.76 o                         
  -3   5  37        328.91        334.58        11.10 o                         
  -2   5  37        358.06        353.52         9.17 o                         
  -1   5  37        192.32        201.92         6.97 o                         
   0   5  37         96.82        107.06         5.50 o                         
   1   5  37        178.55        185.42         6.39 o                         
   2   5  37        338.38        341.60         7.72 o                         
   3   5  37        307.96        313.79         9.44 o                         
   4   5  37        346.53        319.98        15.83 o                         
  -3   6  37         81.36         90.02         8.12 o                         
  -2   6  37        240.97        255.70        10.16 o                         
  -1   6  37        268.06        271.00        11.54 o                         
   0   6  37        140.54        147.01         7.15 o                         
   1   6  37        336.92        366.23         9.82 o                         
   2   6  37        207.33        224.95        12.07 o                         
   3   6  37         94.21        111.27         7.11 o                         
  -2   7  37         40.29         55.47         8.24 o                         
  -1   7  37        394.53        356.51        16.35 o                         
   0   7  37        252.40        234.84         8.55 o                         
   1   7  37        433.07        450.88        15.22 o                         
   2   7  37         25.89         33.48         9.55 o                         
   0   0  38       1496.36       1507.91        23.95 o                         
   1   0  38         84.31        126.05         3.98 o                         
   2   0  38        293.59        307.09         5.26 o                         
   3   0  38        359.02        373.32         6.43 o                         
   4   0  38          6.20         12.62         3.44 o                         
   5   0  38         61.49         61.98         5.48 o                         
   6   0  38        167.48        193.08        13.48 o                         
  -6   1  38          0.38          0.31         6.92 o                         
  -5   1  38        173.38        193.69         8.07 o                         
  -4   1  38        233.73        240.90         7.16 o                         
  -3   1  38        211.31        234.58         5.45 o                         
  -2   1  38        271.09        292.51         5.54 o                         
  -1   1  38         10.34         20.74         2.76 o                         
   0   1  38        530.21        564.96         7.47 o                         
   1   1  38         16.26         34.45         2.83 o                         
   2   1  38        238.24        257.42         6.02 o                         
   3   1  38        194.70        222.03         5.36 o                         
   4   1  38        224.90        219.89         6.43 o                         
   5   1  38        192.17        202.80         7.76 o                         
   6   1  38          1.79         -1.36         5.99 o                         
  -6   2  38        127.12        175.25        20.63 o                         
  -5   2  38         62.61         63.57         5.36 o                         
  -4   2  38        284.01        292.22         6.06 o                         
  -3   2  38         51.30         55.26         3.44 o                         
  -2   2  38        448.19        433.01         7.61 o                         
  -1   2  38        279.11        289.29         5.34 o                         
   0   2  38        988.96        934.37        11.91 o                         
   1   2  38        320.77        335.41         6.84 o                         
   2   2  38        481.80        466.77         8.16 o                         
   3   2  38         39.11         45.45         3.50 o                         
   4   2  38        369.03        384.73         9.04 o                         
   5   2  38         44.55         53.67         4.37 o                         
   6   2  38         86.80         71.99        10.02 o                         
  -5   3  38        131.87        136.85         6.58 o                         
  -4   3  38         55.36         71.47         4.54 o                         
  -3   3  38       1180.79       1127.09        16.34 o                         
  -2   3  38        397.96        404.65         8.08 o                         
  -1   3  38        193.43        191.62         5.89 o                         
   0   3  38        236.44        236.01         6.27 o                         
   1   3  38        155.76        154.39         3.93 o                         
   2   3  38        442.71        461.44         8.44 o                         
   3   3  38       1155.18       1127.17        16.64 o                         
   4   3  38         61.86         72.66         5.42 o                         
   5   3  38        121.49        130.77         6.13 o                         
  -5   4  38         51.47         54.81         7.68 o                         
  -4   4  38         81.13         95.92         5.82 o                         
  -3   4  38        297.98        311.38         8.43 o                         
  -2   4  38        280.64        294.37         7.65 o                         
  -1   4  38        483.53        455.80         8.87 o                         
   0   4  38        101.35        123.32         5.30 o                         
   1   4  38        270.14        262.22         5.59 o                         
   2   4  38        206.31        220.44         5.82 o                         
   3   4  38        275.83        277.01         8.04 o                         
   4   4  38         83.43        107.15         7.72 o                         
   5   4  38        115.75        122.45         9.01 o                         
  -4   5  38        122.11        144.47         8.59 o                         
  -3   5  38        266.42        272.26        14.43 o                         
  -2   5  38        276.91        273.06         8.37 o                         
  -1   5  38        165.68        178.29         6.76 o                         
   0   5  38        320.70        308.04         8.51 o                         
   1   5  38        134.97        149.48         5.99 o                         
   2   5  38        220.91        213.63         7.51 o                         
   3   5  38        216.58        220.56         8.18 o                         
   4   5  38        166.74        175.42         8.42 o                         
  -3   6  38         55.24         58.85         6.96 o                         
  -2   6  38        389.31        387.74        12.54 o                         
  -1   6  38        212.39        233.38        10.24 o                         
   0   6  38        290.63        274.01         8.84 o                         
   1   6  38        176.04        185.94         7.00 o                         
   2   6  38        348.63        342.37        12.88 o                         
   3   6  38         73.55         79.96         7.31 o                         
  -2   7  38        350.41        331.03        31.11 o                         
  -1   7  38          7.90         12.51         5.31 o                         
   0   7  38        196.52        211.84        11.00 o                         
   1   7  38          2.29          5.91         5.51 o                         
   2   7  38        381.34        431.96        21.28 o                         
   1   0  39       3340.20       3334.75        36.35 o                         
   2   0  39        759.56        720.92        10.00 o                         
   3   0  39          3.16         11.58         2.56 o                         
   4   0  39         54.09         58.33         4.04 o                         
   5   0  39         95.41         99.29         6.34 o                         
   6   0  39          1.05         13.74         8.94 o                         
  -6   1  39         47.68         62.99        13.17 o                         
  -5   1  39        226.13        241.89         8.11 o                         
  -4   1  39        416.09        443.92         9.69 o                         
  -3   1  39       1187.18       1180.41        17.13 o                         
  -2   1  39        730.02        707.19        10.23 o                         
  -1   1  39        889.44        866.78        12.79 o                         
   0   1  39        559.84        548.14         7.82 o                         
   1   1  39        873.96        854.10        11.93 o                         
   2   1  39        784.69        761.26        11.09 o                         
   3   1  39       1216.20       1231.51        15.47 o                         
   4   1  39        422.59        436.98         9.19 o                         
   5   1  39        186.73        211.49         7.79 o                         
   6   1  39         32.45         35.50         8.97 o                         
  -5   2  39        198.75        194.88        10.29 o                         
  -4   2  39        225.39        231.67         6.45 o                         
  -3   2  39        235.43        237.98         7.10 o                         
  -2   2  39        291.76        289.20         6.24 o                         
  -1   2  39        762.61        755.65        10.21 o                         
   0   2  39       1012.30        976.10        13.27 o                         
   1   2  39        749.87        738.98        10.88 o                         
   2   2  39        309.48        303.84         6.57 o                         
   3   2  39        227.75        246.99         6.19 o                         
   4   2  39        193.94        216.40         7.16 o                         
   5   2  39        177.10        185.29        13.86 o                         
  -5   3  39         34.09         38.32         4.52 o                         
  -4   3  39        841.80        850.80        14.34 o                         
  -3   3  39         40.45         51.46         3.76 o                         
  -2   3  39       2053.91       1989.97        25.75 o                         
  -1   3  39        205.89        205.32         6.23 o                         
   0   3  39         35.24         43.30         3.68 o                         
   1   3  39        153.98        154.69         3.93 o                         
   2   3  39       1950.99       1944.89        24.20 o                         
   3   3  39         60.91         88.51         4.97 o                         
   4   3  39        844.98        864.20        16.06 o                         
   5   3  39         34.73         41.54         4.50 o                         
  -5   4  39         36.63         42.88         7.89 o                         
  -4   4  39        160.54        174.09         7.25 o                         
  -3   4  39        109.59        122.16         6.17 o                         
  -2   4  39        322.81        306.36         8.61 o                         
  -1   4  39        186.51        172.11         5.86 o                         
   0   4  39        918.43        967.62        15.18 o                         
   1   4  39        264.37        251.97         5.52 o                         
   2   4  39        369.09        356.43         7.91 o                         
   3   4  39        126.51        133.18         6.30 o                         
   4   4  39        156.58        157.08         8.37 o                         
   5   4  39         64.94         71.63         8.21 o                         
  -4   5  39        174.80        182.23        13.17 o                         
  -3   5  39        230.68        228.27         8.73 o                         
  -2   5  39        517.41        512.67        12.18 o                         
  -1   5  39        257.48        256.07         7.75 o                         
   0   5  39        740.49        685.12        13.42 o                         
   1   5  39        274.87        280.38         7.63 o                         
   2   5  39        498.40        510.59        11.26 o                         
   3   5  39        242.19        240.47         8.59 o                         
   4   5  39        193.38        199.09         9.78 o                         
  -3   6  39         58.62         56.36         6.63 o                         
  -2   6  39         36.54         39.46         4.77 o                         
  -1   6  39        645.44        640.46        15.95 o                         
   0   6  39        169.73        176.95         6.96 o                         
   1   6  39        533.07        537.65        16.96 o                         
   2   6  39         64.67         70.42         7.74 o                         
   3   6  39         74.32         82.80         8.31 o                         
  -1   7  39        283.96        300.93        15.85 o                         
   0   7  39         17.15         19.07         5.14 o                         
   1   7  39        196.53        205.13        18.71 o                         
   0   0  40       3167.84       3207.73        51.82 o                         
   1   0  40        377.69        440.03         7.17 o                         
   2   0  40        405.66        402.21         6.89 o                         
   3   0  40         36.15         39.81         3.08 o                         
   4   0  40         74.52         88.65         4.52 o                         
   5   0  40         74.01         84.51         5.52 o                         
  -6   1  40          7.28          3.63        12.92 o                         
  -5   1  40          7.38         11.69         3.94 o                         
  -4   1  40        526.99        523.75        10.83 o                         
  -3   1  40        206.81        223.50         5.84 o                         
  -2   1  40        571.19        599.86         9.19 o                         
  -1   1  40        175.61        191.82         5.41 o                         
   0   1  40        388.41        367.42         6.01 o                         
   1   1  40        248.74        258.47         5.76 o                         
   2   1  40        630.48        657.59        10.15 o                         
   3   1  40        161.19        184.68         5.36 o                         
   4   1  40        548.65        545.20        10.27 o                         
   5   1  40          4.24         12.49         3.22 o                         
  -5   2  40        446.68        439.60        20.60 o                         
  -4   2  40         49.51         60.69         4.04 o                         
  -3   2  40          0.95          7.75         3.01 o                         
  -2   2  40        187.85        174.73         5.15 o                         
  -1   2  40        633.30        622.64         8.91 o                         
   0   2  40        155.78        168.37         4.71 o                         
   1   2  40        698.62        696.30        10.52 o                         
   2   2  40        162.98        160.03         5.19 o                         
   3   2  40          0.52          7.23         3.00 o                         
   4   2  40         63.22         75.79         4.89 o                         
   5   2  40        444.62        479.02        25.50 o                         
  -5   3  40        287.80        258.47        14.81 o                         
  -4   3  40         75.53         98.86         5.07 o                         
  -3   3  40        784.48        776.44        12.65 o                         
  -2   3  40         84.67         88.98         4.27 o                         
  -1   3  40         95.92         97.35         4.80 o                         
   0   3  40        174.83        184.04         5.35 o                         
   1   3  40        107.29        106.24         3.86 o                         
   2   3  40         64.78         74.00         4.10 o                         
   3   3  40        936.53        941.86        14.77 o                         
   4   3  40         87.32        111.27         5.97 o                         
   5   3  40        208.65        202.65         7.59 o                         
  -5   4  40        214.98        231.69        14.48 o                         
  -4   4  40         44.39         43.70         4.38 o                         
  -3   4  40          7.80         16.09         3.66 o                         
  -2   4  40         71.92         87.64         5.65 o                         
  -1   4  40        776.63        734.05        15.69 o                         
   0   4  40        782.47        783.89        12.62 o                         
   1   4  40        806.42        780.67        11.25 o                         
   2   4  40         71.58         85.46         4.76 o                         
   3   4  40          4.06          7.59         3.82 o                         
   4   4  40         31.21         30.19         4.93 o                         
   5   4  40        149.42        150.58        20.24 o                         
  -4   5  40        181.10        122.26        13.94 o                         
  -3   5  40        345.61        343.65        12.19 o                         
  -2   5  40        407.85        407.25        10.24 o                         
  -1   5  40         35.18         37.41         3.90 o                         
   0   5  40         17.86         21.27         3.79 o                         
   1   5  40         88.69         95.13         5.24 o                         
   2   5  40        402.63        405.50        10.90 o                         
   3   5  40        288.43        298.59         9.14 o                         
   4   5  40        111.10        132.10         8.35 o                         
  -3   6  40         93.30         98.62        11.15 o                         
  -2   6  40         57.36         63.56         5.32 o                         
  -1   6  40         18.61         27.36         4.57 o                         
   0   6  40        420.90        432.91        11.32 o                         
   1   6  40          9.62         22.13         4.73 o                         
   2   6  40         39.87         46.88         6.50 o                         
   3   6  40         98.29        119.19        12.63 o                         
  -1   7  40         14.79         16.26         6.15 o                         
   0   7  40         33.87         47.91         8.25 o                         
   1   7  40         14.77          1.81        12.92 o                         
   1   0  41       2059.41       1996.66        22.94 o                         
   2   0  41          8.27         17.00         2.68 o                         
   3   0  41          2.94          6.14         2.65 o                         
   4   0  41         17.82         27.19         3.97 o                         
   5   0  41        426.14        447.90        14.43 o                         
  -5   1  41        377.82        407.84        10.00 o                         
  -4   1  41        220.40        240.25         6.94 o                         
  -3   1  41        696.39        691.70        10.92 o                         
  -2   1  41        502.36        477.93         8.65 o                         
  -1   1  41        972.46        923.15        13.62 o                         
   0   1  41        170.69        165.53         4.37 o                         
   1   1  41        771.96        730.41        11.55 o                         
   2   1  41        470.22        456.14         8.10 o                         
   3   1  41        644.73        642.55         9.70 o                         
   4   1  41        191.87        211.33         6.70 o                         
   5   1  41        378.98        383.60        20.63 o                         
  -5   2  41        118.24        122.72         7.14 o                         
  -4   2  41        111.46        117.88         5.63 o                         
  -3   2  41         93.18         99.88         4.61 o                         
  -2   2  41        322.34        314.34         6.61 o                         
  -1   2  41        247.42        265.10         5.28 o                         
   0   2  41        375.80        376.90         7.04 o                         
   1   2  41        251.86        275.79         6.19 o                         
   2   2  41        353.45        355.24         7.23 o                         
   3   2  41        110.44        114.48         4.84 o                         
   4   2  41         87.26         93.91         5.20 o                         
   5   2  41        112.35        123.75         8.17 o                         
  -5   3  41         10.96         17.76         6.73 o                         
  -4   3  41        853.24        858.99        21.79 o                         
  -3   3  41         32.72         41.61         3.69 o                         
  -2   3  41        740.64        718.90        11.75 o                         
  -1   3  41         61.01         72.45         4.47 o                         
   0   3  41         89.14        108.59         4.45 o                         
   1   3  41         52.22         64.20         3.33 o                         
   2   3  41        782.03        776.02        12.00 o                         
   3   3  41         28.45         36.37         4.16 o                         
   4   3  41        931.76        958.98        21.96 o                         
   5   3  41         10.91         18.53         5.29 o                         
  -4   4  41        161.93        188.01         8.12 o                         
  -3   4  41         24.29         26.38         3.91 o                         
  -2   4  41        233.34        199.73         7.93 o                         
  -1   4  41        409.47        432.40        10.29 o                         
   0   4  41       1905.83       1890.18        25.85 o                         
   1   4  41        429.58        448.67         7.75 o                         
   2   4  41        196.12        173.06         6.16 o                         
   3   4  41         23.94         29.20         4.14 o                         
   4   4  41        155.64        175.44         7.85 o                         
  -4   5  41        116.69         81.92        10.33 o                         
  -3   5  41        339.65        324.77        16.66 o                         
  -2   5  41         61.76         66.33         4.57 o                         
  -1   5  41        138.85        121.58         9.78 o                         
   0   5  41         31.57         37.04         4.28 o                         
   1   5  41        132.54        148.50         7.93 o                         
   2   5  41        101.93        112.68         7.67 o                         
   3   5  41        352.60        369.96        14.24 o                         
   4   5  41        181.15        194.89        17.97 o                         
  -3   6  41         59.38         79.77        10.68 o                         
  -2   6  41        164.32        151.54         9.92 o                         
  -1   6  41        539.65        515.68        17.23 o                         
   0   6  41          3.37         14.73         4.43 o                         
   1   6  41        567.68        553.18        27.59 o                         
   2   6  41        174.49        175.12        10.73 o                         
   3   6  41         66.32         78.44        15.87 o                         
   0   7  41         41.92         31.89         7.72 o                         
   0   0  42       2347.38       2374.24        39.69 o                         
   1   0  42        869.85        878.02        12.30 o                         
   2   0  42        328.90        311.52         6.18 o                         
   3   0  42          8.87         10.04         2.75 o                         
   4   0  42         63.82         86.95         5.39 o                         
   5   0  42         74.10         84.14         5.51 o                         
  -5   1  42        141.48        144.48         6.47 o                         
  -4   1  42        511.72        545.28        11.25 o                         
  -3   1  42        161.77        173.97         5.49 o                         
  -2   1  42        525.22        530.46        10.10 o                         
  -1   1  42        492.20        489.10         8.88 o                         
   0   1  42         42.81         54.70         3.03 o                         
   1   1  42        407.61        407.60         8.06 o                         
   2   1  42        513.82        528.47         8.96 o                         
   3   1  42        172.35        183.30         5.27 o                         
   4   1  42        612.44        647.93        12.05 o                         
   5   1  42        140.47        138.61         8.69 o                         
  -5   2  42        178.97        177.07         8.04 o                         
  -4   2  42         42.16         44.41         3.83 o                         
  -3   2  42         57.87         61.69         4.38 o                         
  -2   2  42         84.86         82.67         4.06 o                         
  -1   2  42       1318.27       1272.52        15.67 o                         
   0   2  42        839.96        798.68        11.64 o                         
   1   2  42       1241.28       1247.13        16.54 o                         
   2   2  42         50.23         55.98         3.79 o                         
   3   2  42         79.17         83.33         4.32 o                         
   4   2  42         54.59         62.61         4.64 o                         
   5   2  42        247.54        267.24         8.77 o                         
  -5   3  42        230.00        264.26        15.65 o                         
  -4   3  42         16.19         26.21         4.33 o                         
  -3   3  42        485.89        474.96        10.22 o                         
  -2   3  42        252.01        232.82         6.37 o                         
  -1   3  42        333.57        310.22         7.89 o                         
   0   3  42         33.76         36.87         3.39 o                         
   1   3  42        379.62        373.92         7.57 o                         
   2   3  42        262.08        248.63         6.50 o                         
   3   3  42        412.85        415.19         9.83 o                         
   4   3  42         21.00         31.53         4.56 o                         
   5   3  42        245.22        267.07        16.55 o                         
  -4   4  42         20.07         28.23         5.07 o                         
  -3   4  42          5.79          9.77         3.70 o                         
  -2   4  42         13.60         13.35         3.55 o                         
  -1   4  42        716.48        722.17        13.83 o                         
   0   4  42         25.45         45.18         4.08 o                         
   1   4  42        776.82        759.20        12.48 o                         
   2   4  42         28.99         34.80         4.05 o                         
   3   4  42         12.03         17.65         4.01 o                         
   4   4  42          9.96         15.94         4.52 o                         
  -3   5  42        174.86        161.11         8.76 o                         
  -2   5  42        126.57        125.46         6.30 o                         
  -1   5  42         60.99         62.14         5.38 o                         
   0   5  42         11.82         16.90         3.70 o                         
   1   5  42         56.82         69.30         6.44 o                         
   2   5  42        140.70        139.68         7.47 o                         
   3   5  42        203.61        201.33         9.86 o                         
  -2   6  42        257.44        206.25        21.15 o                         
  -1   6  42        159.39        159.10         7.80 o                         
   0   6  42        780.35        782.00        18.03 o                         
   1   6  42        146.53        157.34         8.27 o                         
   2   6  42        323.54        328.39        16.23 o                         
   1   0  43        956.25        922.38        12.82 o                         
   2   0  43        154.64        149.90         4.76 o                         
   3   0  43         13.86         15.67         2.91 o                         
   4   0  43         67.13         72.90         4.69 o                         
   5   0  43         22.61         23.24         4.53 o                         
  -5   1  43         43.26         52.58         4.96 o                         
  -4   1  43        133.94        151.20         6.56 o                         
  -3   1  43        789.90        768.84        13.28 o                         
  -2   1  43          5.16         13.48         3.30 o                         
  -1   1  43         28.43         36.52         3.48 o                         
   0   1  43         60.98         67.49         3.19 o                         
   1   1  43          0.77         10.01         3.04 o                         
   2   1  43          4.37          9.27         2.83 o                         
   3   1  43        765.14        755.16        10.52 o                         
   4   1  43         92.55        106.93         6.46 o                         
   5   1  43         90.22        105.21         7.67 o                         
  -5   2  43         94.44        101.24        11.14 o                         
  -4   2  43        214.94        204.37         7.18 o                         
  -3   2  43         38.06         31.39         3.56 o                         
  -2   2  43        223.04        209.39         5.67 o                         
  -1   2  43        424.46        420.73         7.71 o                         
   0   2  43       1100.46       1086.81        15.85 o                         
   1   2  43        387.94        403.59         8.39 o                         
   2   2  43        229.14        223.94         6.12 o                         
   3   2  43         19.62         22.62         3.42 o                         
   4   2  43        243.01        240.23         7.76 o                         
   5   2  43        116.06        130.17         7.56 o                         
  -5   3  43         67.78        106.95        11.52 o                         
  -4   3  43        274.98        285.05         9.37 o                         
  -3   3  43         69.60         67.11         4.06 o                         
  -2   3  43        331.78        350.09         8.33 o                         
  -1   3  43        272.52        261.48         6.28 o                         
   0   3  43          5.29          8.20         2.99 o                         
   1   3  43        252.88        253.47         6.13 o                         
   2   3  43        294.40        311.03         7.29 o                         
   3   3  43         60.78         68.43         4.94 o                         
   4   3  43        262.52        263.43         8.16 o                         
   5   3  43         71.10         81.53        10.76 o                         
  -4   4  43         77.26        109.59         8.95 o                         
  -3   4  43        171.84        149.84         7.99 o                         
  -2   4  43         68.66         74.20         6.22 o                         
  -1   4  43        290.93        329.79         9.32 o                         
   0   4  43        868.04        803.24        13.19 o                         
   1   4  43        290.22        316.10         7.99 o                         
   2   4  43         39.10         43.54         4.21 o                         
   3   4  43        172.25        173.28         7.39 o                         
   4   4  43         77.38         89.90         7.09 o                         
  -3   5  43        217.62        205.84        15.73 o                         
  -2   5  43        114.28        130.40         6.55 o                         
  -1   5  43        154.20        127.66         7.22 o                         
   0   5  43         68.24         78.60         4.64 o                         
   1   5  43        154.77        145.17         7.24 o                         
   2   5  43        159.48        178.48         9.17 o                         
   3   5  43        222.95        222.34        11.59 o                         
  -2   6  43          9.49         14.50         4.87 o                         
  -1   6  43        360.25        367.82        12.80 o                         
   0   6  43          5.35         12.29         5.45 o                         
   1   6  43        457.59        489.01        18.72 o                         
   2   6  43         20.52         31.99         7.82 o                         
   0   0  44        831.19        818.77        16.59 o                         
   1   0  44         13.10         46.34         3.37 o                         
   2   0  44        671.48        656.10        10.16 o                         
   3   0  44        240.93        252.41         6.50 o                         
   4   0  44        172.93        188.65         7.25 o                         
   5   0  44        138.77        148.35         8.84 o                         
  -5   1  44         30.79         34.51         7.58 o                         
  -4   1  44        502.02        514.30        11.07 o                         
  -3   1  44        208.49        237.08         7.99 o                         
  -2   1  44        233.58        250.40         7.32 o                         
  -1   1  44        111.30        121.11         5.00 o                         
   0   1  44         87.90        103.48         3.71 o                         
   1   1  44        100.40        109.82         4.77 o                         
   2   1  44        304.83        320.88         6.57 o                         
   3   1  44        247.03        268.77         6.04 o                         
   4   1  44        373.97        371.27         9.38 o                         
   5   1  44         68.42         69.62         6.42 o                         
  -5   2  44         43.98         52.66         9.90 o                         
  -4   2  44        173.68        159.68         6.51 o                         
  -3   2  44         99.67         99.76         5.45 o                         
  -2   2  44        301.87        299.11         7.21 o                         
  -1   2  44        593.83        594.48        10.13 o                         
   0   2  44        236.68        240.69         6.46 o                         
   1   2  44        618.34        616.68        10.88 o                         
   2   2  44        246.81        256.01         6.32 o                         
   3   2  44        104.51        108.26         4.62 o                         
   4   2  44        211.52        192.31         6.92 o                         
   5   2  44         25.92         33.74         5.89 o                         
  -4   3  44         41.83         45.87         4.85 o                         
  -3   3  44        807.13        771.75        18.40 o                         
  -2   3  44         25.01         36.75         3.71 o                         
  -1   3  44        204.87        194.54         5.86 o                         
   0   3  44         32.22         34.36         3.50 o                         
   1   3  44        221.93        213.93         6.49 o                         
   2   3  44         13.68         24.52         3.60 o                         
   3   3  44        724.18        722.38        13.48 o                         
   4   3  44         52.11         59.04         5.16 o                         
  -4   4  44         53.28         65.63        10.29 o                         
  -3   4  44         81.54         84.78         6.20 o                         
  -2   4  44         67.52         75.48         5.48 o                         
  -1   4  44        529.60        519.59        11.73 o                         
   0   4  44         13.57         24.90         3.43 o                         
   1   4  44        527.59        510.28        10.11 o                         
   2   4  44         48.02         52.97         4.40 o                         
   3   4  44         72.95         77.77         5.25 o                         
   4   4  44         40.88         49.60         7.01 o                         
  -3   5  44         81.21         67.39        13.11 o                         
  -2   5  44        284.25        276.14        15.92 o                         
  -1   5  44         51.38         52.73         4.65 o                         
   0   5  44        138.86        126.50         6.34 o                         
   1   5  44         90.65         99.00         5.91 o                         
   2   5  44        361.37        350.10        13.03 o                         
   3   5  44         86.21        108.86        10.35 o                         
  -2   6  44        256.75        278.01        14.69 o                         
  -1   6  44         38.32         45.15         6.36 o                         
   0   6  44        155.88        194.64        12.82 o                         
   1   6  44         43.78         57.21         8.00 o                         
   2   6  44        210.27        228.32        16.09 o                         
   1   0  45       2077.99       2049.71        24.61 o                         
   2   0  45        727.34        685.14        10.52 o                         
   3   0  45         21.92         27.44         3.57 o                         
   4   0  45         19.05         19.48         3.95 o                         
   5   0  45        195.31        224.04        11.16 o                         
  -5   1  45        179.71        187.72        14.92 o                         
  -4   1  45         85.97         93.06         5.60 o                         
  -3   1  45        418.02        432.20        10.70 o                         
  -2   1  45        319.15        330.07         8.38 o                         
  -1   1  45        244.68        244.27         6.44 o                         
   0   1  45        260.04        252.26         5.56 o                         
   1   1  45        272.04        266.70         6.77 o                         
   2   1  45        291.78        298.59         6.41 o                         
   3   1  45        419.36        440.80         8.06 o                         
   4   1  45         44.25         42.09         3.91 o                         
   5   1  45        144.98        157.37         9.61 o                         
  -5   2  45         77.22         97.74        11.44 o                         
  -4   2  45        228.67        213.61         7.20 o                         
  -3   2  45        223.67        234.04         8.20 o                         
  -2   2  45        561.16        576.64        10.98 o                         
  -1   2  45        183.82        191.87         5.91 o                         
   0   2  45        773.49        730.85        12.06 o                         
   1   2  45        165.85        191.84         6.31 o                         
   2   2  45        534.42        553.30         9.41 o                         
   3   2  45        237.31        241.27         6.91 o                         
   4   2  45        209.70        194.12         7.33 o                         
   5   2  45         64.37         81.89        11.97 o                         
  -4   3  45        110.14        106.48         6.29 o                         
  -3   3  45         22.25         27.87         3.43 o                         
  -2   3  45        345.78        331.97         8.98 o                         
  -1   3  45        302.82        298.53         8.38 o                         
   0   3  45        180.99        193.97         6.45 o                         
   1   3  45        338.81        351.90         7.94 o                         
   2   3  45        399.10        394.49         8.34 o                         
   3   3  45         20.31         31.18         4.06 o                         
   4   3  45        102.45        107.74         5.97 o                         
  -4   4  45         38.63         58.88         9.65 o                         
  -3   4  45        112.48        108.94         6.27 o                         
  -2   4  45        102.11         94.60         5.95 o                         
  -1   4  45        701.78        694.10        13.84 o                         
   0   4  45        992.56       1010.92        15.44 o                         
   1   4  45        616.21        625.91        12.13 o                         
   2   4  45        152.41        150.45         6.79 o                         
   3   4  45         89.40         93.96         5.89 o                         
   4   4  45         26.05         33.10         7.27 o                         
  -3   5  45        460.70        488.21        19.17 o                         
  -2   5  45        174.46        195.19         9.91 o                         
  -1   5  45         80.29         91.42         5.37 o                         
   0   5  45         31.96         29.87         4.68 o                         
   1   5  45         90.95        110.87         6.62 o                         
   2   5  45        157.70        182.92         8.57 o                         
   3   5  45        403.66        441.01        24.48 o                         
  -1   6  45        438.88        449.32        25.85 o                         
   0   6  45          0.30          8.77         8.21 o                         
   1   6  45        356.79        368.70        20.20 o                         
   0   0  46        142.69        144.45         7.40 o                         
   1   0  46          4.91         46.62         4.11 o                         
   2   0  46          5.36         28.49         3.66 o                         
   3   0  46        160.33        165.39         6.14 o                         
   4   0  46        196.29        230.14         8.02 o                         
   5   0  46          2.88          4.18         4.84 o                         
  -5   1  46        132.18        170.03        19.04 o                         
  -4   1  46        228.44        232.31         8.74 o                         
  -3   1  46        137.85        156.66         7.16 o                         
  -2   1  46        593.99        577.54        11.51 o                         
  -1   1  46        227.15        230.35         6.66 o                         
   0   1  46        200.70        220.53         5.26 o                         
   1   1  46        163.63        167.99         5.83 o                         
   2   1  46        600.30        581.72         9.77 o                         
   3   1  46        165.50        182.11         5.87 o                         
   4   1  46        221.67        216.99        10.52 o                         
   5   1  46        111.57        109.35        27.55 o                         
  -4   2  46         97.74        100.82         5.79 o                         
  -3   2  46        143.58        147.96         7.13 o                         
  -2   2  46        232.45        251.46         7.25 o                         
  -1   2  46        580.41        575.83        10.93 o                         
   0   2  46         39.41         55.26         3.86 o                         
   1   2  46        708.16        686.42        11.86 o                         
   2   2  46        250.97        270.88         6.70 o                         
   3   2  46        184.96        199.25         6.85 o                         
   4   2  46         67.73         73.56         5.19 o                         
  -4   3  46          8.65         10.71         4.77 o                         
  -3   3  46        352.08        344.89        11.04 o                         
  -2   3  46        133.90        141.92         5.94 o                         
  -1   3  46        121.10        126.10         6.05 o                         
   0   3  46        111.93        112.74         5.34 o                         
   1   3  46        141.35        147.28         6.25 o                         
   2   3  46        119.91        132.62         5.48 o                         
   3   3  46        347.88        354.25        10.02 o                         
   4   3  46          4.42         12.87         5.16 o                         
  -3   4  46         20.33         23.23         4.48 o                         
  -2   4  46        182.83        169.66         8.27 o                         
  -1   4  46        446.33        449.37        10.33 o                         
   0   4  46        142.96        176.04         6.24 o                         
   1   4  46        418.03        419.68         9.39 o                         
   2   4  46        161.15        150.91         7.28 o                         
   3   4  46         32.88         43.21         5.15 o                         
  -2   5  46        370.01        409.71        14.63 o                         
  -1   5  46        148.08        150.28         7.16 o                         
   0   5  46          6.95         15.22         4.35 o                         
   1   5  46        111.48        119.24         6.28 o                         
   2   5  46        281.74        309.19        12.60 o                         
  -1   6  46         48.62         92.72        15.04 o                         
   0   6  46        154.25        160.83        27.21 o                         
   1   6  46         84.52        122.26        16.78 o                         
   1   0  47        128.30        145.90         6.40 o                         
   2   0  47       1988.78       1824.54        42.68 o                         
   3   0  47         39.02         40.67         3.92 o                         
   4   0  47        375.01        387.37        10.98 o                         
   5   0  47        122.52         80.03        13.15 o                         
  -4   1  47        152.97        171.60         8.01 o                         
  -3   1  47        346.93        357.64         9.87 o                         
  -2   1  47        657.54        675.00        12.91 o                         
  -1   1  47        256.12        247.45         6.97 o                         
   0   1  47        542.02        544.86        11.07 o                         
   1   1  47        251.09        244.38         6.77 o                         
   2   1  47        705.62        720.77        10.76 o                         
   3   1  47        396.96        407.28        10.35 o                         
   4   1  47        145.18        150.30         6.69 o                         
  -4   2  47        155.55        153.03         7.50 o                         
  -3   2  47        601.00        591.28        14.11 o                         
  -2   2  47        207.42        218.47         6.96 o                         
  -1   2  47        171.40        174.25         7.07 o                         
   0   2  47        506.68        481.71         9.53 o                         
   1   2  47        200.28        200.27         6.54 o                         
   2   2  47        225.60        231.21         6.39 o                         
   3   2  47        624.26        626.59        11.68 o                         
   4   2  47        181.87        192.94         7.20 o                         
  -4   3  47        143.37        167.12        10.73 o                         
  -3   3  47         17.83         26.46         3.68 o                         
  -2   3  47        175.05        182.66         8.81 o                         
  -1   3  47        243.18        241.99         7.80 o                         
   0   3  47         60.09         77.45         4.89 o                         
   1   3  47        267.94        276.35         7.54 o                         
   2   3  47        153.49        154.60         6.20 o                         
   3   3  47         22.00         32.16         4.73 o                         
   4   3  47        116.45        130.47         9.40 o                         
  -3   4  47        501.78        499.86        17.26 o                         
  -2   4  47        253.25        253.93         9.16 o                         
  -1   4  47        357.56        370.89        11.35 o                         
   0   4  47          6.21          8.63         3.51 o                         
   1   4  47        297.47        318.09         8.41 o                         
   2   4  47        263.22        271.54         8.95 o                         
   3   4  47        491.76        459.42        24.02 o                         
  -2   5  47         39.23         37.53         5.37 o                         
  -1   5  47        479.98        487.01        13.29 o                         
   0   5  47        374.64        375.25        11.27 o                         
   1   5  47        448.19        434.24        13.03 o                         
   2   5  47         41.90         60.13         8.70 o                         
   0   0  48        649.41        632.02        15.70 o                         
   1   0  48        428.33        419.76        10.11 o                         
   2   0  48          7.77         36.55         4.26 o                         
   3   0  48        330.04        343.62         8.38 o                         
   4   0  48        136.34        155.11         7.53 o                         
  -4   1  48        181.97        197.63         8.47 o                         
  -3   1  48         40.47         47.62         6.19 o                         
  -2   1  48        124.00        132.77         6.24 o                         
  -1   1  48        248.76        245.74         7.06 o                         
   0   1  48        262.88        287.12         8.32 o                         
   1   1  48        364.42        360.77         8.17 o                         
   2   1  48        179.18        191.98         5.72 o                         
   3   1  48         30.32         39.45         4.01 o                         
   4   1  48        200.95        194.16         7.23 o                         
  -4   2  48        159.55        180.26        11.46 o                         
  -3   2  48        187.36        173.96         6.86 o                         
  -2   2  48         75.23         83.80         5.29 o                         
  -1   2  48        324.35        316.35         9.49 o                         
   0   2  48         87.89         99.50         5.88 o                         
   1   2  48        317.51        312.65         7.91 o                         
   2   2  48        117.56        126.37         5.27 o                         
   3   2  48        238.37        248.26         7.69 o                         
   4   2  48        124.56        139.31         8.28 o                         
  -4   3  48         48.45         35.59         9.07 o                         
  -3   3  48        224.82        223.64         7.45 o                         
  -2   3  48        250.13        241.19         8.58 o                         
  -1   3  48        109.27        124.90         7.17 o                         
   0   3  48        951.58        928.88        17.75 o                         
   1   3  48         77.77         92.80         5.09 o                         
   2   3  48        227.95        232.51         6.61 o                         
   3   3  48        178.74        175.83         7.56 o                         
   4   3  48         35.70         45.84         8.10 o                         
  -3   4  48         71.61         84.93        10.08 o                         
  -2   4  48        388.95        366.05        13.21 o                         
  -1   4  48        101.42        105.44         6.84 o                         
   0   4  48         43.24         49.42         4.80 o                         
   1   4  48        102.53        118.36         5.65 o                         
   2   4  48        354.70        323.00        10.35 o                         
   3   4  48         48.15         64.41        10.32 o                         
  -2   5  48         43.80         68.15        10.92 o                         
  -1   5  48        149.19        167.84         9.87 o                         
   0   5  48        110.01        114.16         7.83 o                         
   1   5  48        180.99        197.69         9.46 o                         
   2   5  48         69.84         90.44         9.45 o                         
   1   0  49         17.04         25.21         4.29 o                         
   2   0  49        136.08        155.36         6.40 o                         
   3   0  49        101.33        100.19         5.34 o                         
   4   0  49        581.00        588.40        14.72 o                         
  -4   1  49          0.17          1.91         4.11 o                         
  -3   1  49         20.64         23.56         4.26 o                         
  -2   1  49         76.28         87.68         6.53 o                         
  -1   1  49        136.98        143.10         5.94 o                         
   0   1  49       1278.15       1245.03        20.79 o                         
   1   1  49        197.93        218.40         6.19 o                         
   2   1  49        103.12        112.01         5.01 o                         
   3   1  49         36.26         38.99         3.97 o                         
   4   1  49          9.12          9.85         4.92 o                         
  -4   2  49        138.64        143.51        15.87 o                         
  -3   2  49        417.44        394.98        10.47 o                         
  -2   2  49        179.24        200.72         8.09 o                         
  -1   2  49        123.97        131.25         6.46 o                         
   0   2  49         19.34         19.40         4.43 o                         
   1   2  49        101.39        106.92         5.39 o                         
   2   2  49        105.80        117.03         5.18 o                         
   3   2  49        480.78        473.00        14.55 o                         
   4   2  49        151.02        170.40         8.95 o                         
  -3   3  49         43.47         42.68         4.70 o                         
  -2   3  49        101.02        108.21         6.03 o                         
  -1   3  49        215.14        220.88         8.85 o                         
   0   3  49          1.22         16.81         4.51 o                         
   1   3  49        196.00        194.19         7.16 o                         
   2   3  49         77.02         79.48         5.08 o                         
   3   3  49         33.44         35.63         5.71 o                         
  -3   4  49        207.48        236.22        16.27 o                         
  -2   4  49         41.79         49.36         4.69 o                         
  -1   4  49         59.74         64.59         6.53 o                         
   0   4  49          2.16          4.95         3.93 o                         
   1   4  49         27.78         32.26         4.19 o                         
   2   4  49         32.20         44.30         5.59 o                         
   3   4  49        276.96        292.00        22.90 o                         
  -1   5  49        194.42        215.49        16.47 o                         
   0   5  49        506.14        551.37        22.03 o                         
   1   5  49        201.24        202.05        10.88 o                         
   0   0  50         79.04         97.03         9.89 o                         
   1   0  50        227.71        230.37         7.78 o                         
   2   0  50        599.18        559.37        11.42 o                         
   3   0  50         97.86        119.92         5.92 o                         
   4   0  50         61.86         83.80         6.97 o                         
  -4   1  50         14.07         10.20         4.39 o                         
  -3   1  50         69.32         78.20         5.94 o                         
  -2   1  50        144.54        147.70         6.96 o                         
  -1   1  50        673.81        645.94        14.53 o                         
   0   1  50        115.11        167.18         7.18 o                         
   1   1  50        670.43        678.59        12.14 o                         
   2   1  50        132.87        141.90         5.62 o                         
   3   1  50         67.79         79.38         4.92 o                         
   4   1  50          8.85          4.55         4.80 o                         
  -4   2  50        544.54        546.15        28.11 o                         
  -3   2  50        144.06        146.00         8.26 o                         
  -2   2  50        265.85        283.44        11.05 o                         
  -1   2  50         64.54         66.96         5.23 o                         
   0   2  50          2.56          0.28         4.15 o                         
   1   2  50         63.91         76.74         5.18 o                         
   2   2  50        223.21        238.11         6.87 o                         
   3   2  50        142.88        148.14         7.79 o                         
   4   2  50        574.62        616.98        19.89 o                         
  -3   3  50         63.43         57.79         9.09 o                         
  -2   3  50        232.87        234.77         9.85 o                         
  -1   3  50         82.61         86.42         6.64 o                         
   0   3  50        557.87        546.01        19.85 o                         
   1   3  50         91.20        111.24         5.91 o                         
   2   3  50        198.55        181.89         7.46 o                         
   3   3  50         74.31         93.21         7.50 o                         
  -2   4  50        254.67        256.58        12.31 o                         
  -1   4  50          8.63         13.73         4.21 o                         
   0   4  50         98.88         95.88         5.86 o                         
   1   4  50         15.17         19.97         4.10 o                         
   2   4  50        262.79        253.50        11.85 o                         
  -1   5  50         78.83         69.13        12.94 o                         
   0   5  50        236.10        273.90        16.88 o                         
   1   5  50        106.09        123.26        10.09 o                         
   1   0  51          0.40          8.82         4.01 o                         
   2   0  51        168.09        185.17         7.91 o                         
   3   0  51          1.57         11.75         3.94 o                         
   4   0  51         60.78         57.77         5.71 o                         
  -4   1  51         69.72         65.09         8.18 o                         
  -3   1  51         26.88         27.67         4.82 o                         
  -2   1  51        336.93        320.83        10.85 o                         
  -1   1  51        141.47        171.97         8.40 o                         
   0   1  51        772.68        749.11        15.02 o                         
   1   1  51        108.31        135.49         6.08 o                         
   2   1  51        306.44        293.93         7.38 o                         
   3   1  51         33.82         34.82         4.25 o                         
   4   1  51         95.03         99.24         7.28 o                         
  -3   2  51        119.87        101.03        10.49 o                         
  -2   2  51        115.62        126.35         7.34 o                         
  -1   2  51        104.34         99.26         5.95 o                         
   0   2  51         30.83         31.08         4.70 o                         
   1   2  51        101.00        104.89         6.36 o                         
   2   2  51        122.97        139.83         6.09 o                         
   3   2  51         82.94         86.76         5.94 o                         
  -3   3  51          6.55          9.25         6.79 o                         
  -2   3  51         15.16         20.40         4.54 o                         
  -1   3  51        495.26        474.67        13.34 o                         
   0   3  51         88.84        100.60         6.49 o                         
   1   3  51        480.49        469.08        17.44 o                         
   2   3  51         10.36         15.48         4.02 o                         
   3   3  51          1.33         12.92        12.70 o                         
  -2   4  51         27.00         29.67         6.39 o                         
  -1   4  51         25.50         30.20         4.97 o                         
   0   4  51          1.42          2.08         4.18 o                         
   1   4  51         34.99         39.07         5.89 o                         
   2   4  51         29.03         37.02         7.30 o                         
   0   0  52          0.16          8.55         7.01 o                         
   1   0  52        205.00        208.86         7.59 o                         
   2   0  52          0.00          5.67         4.10 o                         
   3   0  52        740.92        683.91        27.21 o                         
  -3   1  52          8.54          9.93         4.73 o                         
  -2   1  52         71.67         78.53         6.19 o                         
  -1   1  52        613.87        581.38        13.79 o                         
   0   1  52        127.12        163.63         7.91 o                         
   1   1  52        644.99        606.59        15.51 o                         
   2   1  52        107.04        106.69         4.87 o                         
   3   1  52          4.02         10.25         4.48 o                         
  -3   2  52        251.06        168.67        16.32 o                         
  -2   2  52        308.75        284.17        11.93 o                         
  -1   2  52         18.32         16.60         4.33 o                         
   0   2  52          9.22         12.30         4.45 o                         
   1   2  52         41.13         41.79         5.09 o                         
   2   2  52        326.92        324.21         8.76 o                         
   3   2  52        142.15        145.06         7.92 o                         
  -2   3  52        112.76        103.96         7.15 o                         
  -1   3  52         14.65         30.26         5.11 o                         
   0   3  52        489.42        461.36        12.01 o                         
   1   3  52         10.40         27.63         4.52 o                         
   2   3  52        121.28        119.52         7.82 o                         
  -1   4  52          5.10          8.39         4.92 o                         
   0   4  52         62.91         70.14         6.63 o                         
   1   4  52          9.44          5.72         5.52 o                         
   1   0  53          4.85          4.98         4.87 o                         
   2   0  53        360.77        358.20        11.28 o                         
   3   0  53         29.27         56.00         7.78 o                         
  -3   1  53         93.76         68.73        18.14 o                         
  -2   1  53        337.56        311.00        17.84 o                         
  -1   1  53        345.76        350.56        12.89 o                         
   0   1  53        514.50        479.81        12.81 o                         
   1   1  53        302.06        315.52        10.87 o                         
   2   1  53        401.64        390.11        13.43 o                         
   3   1  53         77.36         77.69         6.76 o                         
  -3   2  53        235.26        153.94        15.87 o                         
  -2   2  53        123.00        128.15         7.75 o                         
  -1   2  53        107.30        110.89         6.36 o                         
   0   2  53         11.20         12.21         4.26 o                         
   1   2  53        145.05        144.34         7.37 o                         
   2   2  53        114.56        120.63         5.92 o                         
   3   2  53        270.48        273.62        12.55 o                         
  -2   3  53         45.43         38.45         6.98 o
[truncated: 5,590 more chars]
